# Supplementary material for: Genome Features and Biochemical Characteristics of a Robust, Fast Growing and Naturally Transformable Cyanobacterium Synechococcus elongatus PCC 11801 Isolated from India
Source: Sci Rep. 2018 Nov 9;8:16632. doi: 10.1038/s41598-018-34872-z (PMC6226537; doi:10.1038/s41598-018-34872-z)
Supplement: Supplementary file 2 — Supplemental File S-1 [file 41598_2018_34872_MOESM2_ESM.xlsx]

## Sheet: Overview
Guide to Supplemental File S-1
	Descriptions
Table 1	Complete annotation of Synechococcus elongatus PCC 11801 along with the gold and gene id. This will help to find the respective sequences from the fasta file provided as Supplemental File S-3 and S-4
Table 2	Proteins present in PCC 11801 and not in PCC 7942 as per criteria described in Methods
Table 3	Proteins present in PCC 11801 and UTEX 2973 but do not have a homolog in PCC 7942
Table 4	Proteins present in PCC 11801 and not in UTEX 2973 as per criteria described in Methods
Table 5	Gene distribution of PCC 11801
Table 6	List of common proteins between PCC 11801 and PCC 7942

## Sheet: Table 1
Table 1: Genome Annotation of Synechococcus sp. PCC 11801 obtained from Integrated Microbial Genomes and Microbiomes (IMG), JGI
gene_oid	Locus Tag	Source	Cluster Information	Gene Information	E-value
2771433979	Ga0255787_111	pfam00149	Metallophos		1.9e-13
2771433979	Ga0255787_111	KO:K03651	Icc protein		0
2771433979	Ga0255787_111	Locus_type		CDS
2771433979	Ga0255787_111	Product_name		Icc protein
2771433979	Ga0255787_111	Scaffold		Ga0255787_11
2771433979	Ga0255787_111	Coordinates		154..900(+)
2771433979	Ga0255787_111	DNA_length		747bp
2771433979	Ga0255787_111	Protein_length		248aa
2771433979	Ga0255787_111	GC		0.54
2771433980	Ga0255787_112	COG_category	[O] Posttranslational modification, protein turnover, chaperones
2771433980	Ga0255787_112	COG0265	Periplasmic serine protease, S1-C subfamily, contain C-terminal PDZ domain		2e-65
2771433980	Ga0255787_112	pfam13365	Trypsin_2		8.3e-36
2771433980	Ga0255787_112	pfam13180	PDZ_2		1.2e-15
2771433980	Ga0255787_112	Locus_type		CDS
2771433980	Ga0255787_112	Product_name		S1-C subfamily serine protease
2771433980	Ga0255787_112	Scaffold		Ga0255787_11
2771433980	Ga0255787_112	Coordinates		1026..2252(+)
2771433980	Ga0255787_112	DNA_length		1227bp
2771433980	Ga0255787_112	Protein_length		408aa
2771433980	Ga0255787_112	GC		0.58
2771433980	Ga0255787_112	Transmembrane		Yes
2771433981	Ga0255787_113	KEGG_module	M00167: Reductive pentose phosphate cycle, glyceraldehyde-3P => ribulose-5P
2771433981	Ga0255787_113	KEGG_module	M00007: Pentose phosphate pathway, non-oxidative phase, fructose 6P => ribose 5P
2771433981	Ga0255787_113	KEGG_module	M00612: Anoxygenic photosynthesis in purple bacteria
2771433981	Ga0255787_113	KEGG_module	M00004: Pentose phosphate pathway (Pentose phosphate cycle)
2771433981	Ga0255787_113	KEGG_module	M00165: Reductive pentose phosphate cycle (Calvin cycle)
2771433981	Ga0255787_113	KEGG_module	M00611: Oxygenic photosynthesis in plants and cyanobacteria
2771433981	Ga0255787_113	KEGG_module	M00580: Pentose phosphate pathway, archaea, fructose 6P => ribose 5P
2771433981	Ga0255787_113	Metacyc	P124-PWY: Bifidobacterium shunt
2771433981	Ga0255787_113	Metacyc	PWY-5723: Rubisco shunt
2771433981	Ga0255787_113	Metacyc	PWY-1861: formaldehyde assimilation II (RuMP Cycle)
2771433981	Ga0255787_113	Metacyc	P185-PWY: formaldehyde assimilation III (dihydroxyacetone cycle)
2771433981	Ga0255787_113	Metacyc	CALVIN-PWY: Calvin-Benson-Bassham cycle
2771433981	Ga0255787_113	Metacyc	NONOXIPENT-PWY: pentose phosphate pathway (non-oxidative branch)
2771433981	Ga0255787_113	IMG_pathway	341: Oxidative pentose phosphate pathway
2771433981	Ga0255787_113	IMG_pathway	342: Nonoxidative pentose phosphate pathway
2771433981	Ga0255787_113	IMG_pathway	343: Reverse ribulose monophosphate pathway
2771433981	Ga0255787_113	IMG_pathway	527: Calvin cycle
2771433981	Ga0255787_113	IMG_pathway	535: D-allose conversion to D-fructose 6-phosphate
2771433981	Ga0255787_113	COG_category	[G] Carbohydrate transport and metabolism
2771433981	Ga0255787_113	COG0120	Ribose 5-phosphate isomerase		1e-76
2771433981	Ga0255787_113	pfam06026	Rib_5-P_isom_A		8.2e-68
2771433981	Ga0255787_113	EC:5.3.1.6	Ribose-5-phosphate isomerase.
2771433981	Ga0255787_113	TIGR00021	ribose 5-phosphate isomerase		1.4e-84
2771433981	Ga0255787_113	KO:K01807	ribose 5-phosphate isomerase A [EC:5.3.1.6]		0
2771433981	Ga0255787_113	ITERM:01495	ribose-5-phosphate isomerase (EC 5.3.1.6)
2771433981	Ga0255787_113	Locus_type		CDS
2771433981	Ga0255787_113	Gene_symbol		rpiA
2771433981	Ga0255787_113	Product_name		ribose-5-phosphate isomerase
2771433981	Ga0255787_113	Scaffold		Ga0255787_11
2771433981	Ga0255787_113	Coordinates		2347..3072(+)
2771433981	Ga0255787_113	DNA_length		726bp
2771433981	Ga0255787_113	Protein_length		241aa
2771433981	Ga0255787_113	GC		0.53
2771433982	Ga0255787_114	Metacyc	PWY-7159: chlorophyllide <i>a</i> biosynthesis III (aerobic, light independent)
2771433982	Ga0255787_114	Metacyc	CHLOROPHYLL-SYN: chlorophyllide <i>a</i> biosynthesis I (aerobic, light-dependent)
2771433982	Ga0255787_114	Metacyc	PWY-5531: chlorophyllide <i>a</i> biosynthesis II (anaerobic)
2771433982	Ga0255787_114	IMG_pathway	420: Chlorophyll a synthesis
2771433982	Ga0255787_114	COG_category	[H] Coenzyme transport and metabolism
2771433982	Ga0255787_114	COG1239	Mg-chelatase subunit ChlI		8e-117
2771433982	Ga0255787_114	pfam01078	Mg_chelatase		2.5e-07
2771433982	Ga0255787_114	EC:6.6.1.1	Magnesium chelatase.
2771433982	Ga0255787_114	TIGR02030	magnesium chelatase ATPase subunit I		0
2771433982	Ga0255787_114	KO:K03405	magnesium chelatase subunit I [EC:6.6.1.1]		0
2771433982	Ga0255787_114	ITERM:01746	protoporphyrin IX magnesium-chelatase (EC 6.6.1.1)
2771433982	Ga0255787_114	Locus_type		CDS
2771433982	Ga0255787_114	Product_name		protoporphyrin IX magnesium-chelatase
2771433982	Ga0255787_114	Scaffold		Ga0255787_11
2771433982	Ga0255787_114	Coordinates		3202..4296(-)
2771433982	Ga0255787_114	DNA_length		1095bp
2771433982	Ga0255787_114	Protein_length		364aa
2771433982	Ga0255787_114	GC		0.58
2771433983	Ga0255787_115	COG_category	[R] General function prediction only
2771433983	Ga0255787_115	COG0429	Predicted hydrolase of the alpha/beta-hydrolase fold		1e-50
2771433983	Ga0255787_115	pfam12697	Abhydrolase_6		6.2e-08
2771433983	Ga0255787_115	KO:K07019	uncharacterized protein		0
2771433983	Ga0255787_115	Locus_type		CDS
2771433983	Ga0255787_115	Product_name		hypothetical protein
2771433983	Ga0255787_115	Scaffold		Ga0255787_11
2771433983	Ga0255787_115	Coordinates		4402..5406(+)
2771433983	Ga0255787_115	DNA_length		1005bp
2771433983	Ga0255787_115	Protein_length		334aa
2771433983	Ga0255787_115	GC		0.58
2771433984	Ga0255787_116	Locus_type		CDS
2771433984	Ga0255787_116	Product_name		hypothetical protein
2771433984	Ga0255787_116	Scaffold		Ga0255787_11
2771433984	Ga0255787_116	Coordinates		5441..5788(+)
2771433984	Ga0255787_116	DNA_length		348bp
2771433984	Ga0255787_116	Protein_length		115aa
2771433984	Ga0255787_116	GC		0.55
2771433985	Ga0255787_117	COG_category	[M] Cell wall/membrane/envelope biogenesis
2771433985	Ga0255787_117	COG_category	[D] Cell cycle control, cell division, chromosome partitioning
2771433985	Ga0255787_117	COG0768	Cell division protein FtsI/penicillin-binding protein 2		9e-119
2771433985	Ga0255787_117	pfam00905	Transpeptidase		3.2e-64
2771433985	Ga0255787_117	pfam03717	PBP_dimer		1.3e-48
2771433985	Ga0255787_117	TIGR03423	penicillin-binding protein 2		0
2771433985	Ga0255787_117	KO:K05515	penicillin-binding protein 2		0
2771433985	Ga0255787_117	ITERM:01853	peptidoglycan glycosyltransferase (EC 2.4.1.129)
2771433985	Ga0255787_117	Locus_type		CDS
2771433985	Ga0255787_117	Product_name		peptidoglycan glycosyltransferase
2771433985	Ga0255787_117	Scaffold		Ga0255787_11
2771433985	Ga0255787_117	Coordinates		5884..7701(+)
2771433985	Ga0255787_117	DNA_length		1818bp
2771433985	Ga0255787_117	Protein_length		605aa
2771433985	Ga0255787_117	GC		0.57
2771433985	Ga0255787_117	Transmembrane		Yes
2771433986	Ga0255787_118	COG_category	[M] Cell wall/membrane/envelope biogenesis
2771433986	Ga0255787_118	COG0438	Glycosyltransferase involved in cell wall bisynthesis		1e-46
2771433986	Ga0255787_118	pfam13439	Glyco_transf_4		1.1e-26
2771433986	Ga0255787_118	pfam00534	Glycos_transf_1		8.3e-35
2771433986	Ga0255787_118	Locus_type		CDS
2771433986	Ga0255787_118	Gene_symbol		sqdX
2771433986	Ga0255787_118	Product_name		glycosyltransferase involved in cell wall biosynthesis
2771433986	Ga0255787_118	Scaffold		Ga0255787_11
2771433986	Ga0255787_118	Coordinates		7656..8789(-)
2771433986	Ga0255787_118	DNA_length		1134bp
2771433986	Ga0255787_118	Protein_length		377aa
2771433986	Ga0255787_118	GC		0.57
2771433987	Ga0255787_119	Metacyc	PWYQT-4427: sulfoquinovosyl diacylglycerol biosynthesis
2771433987	Ga0255787_119	COG_category	[M] Cell wall/membrane/envelope biogenesis
2771433987	Ga0255787_119	COG0451	Nucleoside-diphosphate-sugar epimerase		7e-31
2771433987	Ga0255787_119	pfam01370	Epimerase		7.8e-24
2771433987	Ga0255787_119	EC:3.13.1.1	UDP-sulfoquinovose synthase.
2771433987	Ga0255787_119	KO:K06118	UDP-sulfoquinovose synthase [EC:3.13.1.1]		0
2771433987	Ga0255787_119	ITERM:00477	UDP-sulfoquinovose synthase (EC 3.13.1.1)
2771433987	Ga0255787_119	Locus_type		CDS
2771433987	Ga0255787_119	Gene_symbol		sqdB
2771433987	Ga0255787_119	Product_name		UDP-sulfoquinovose synthase
2771433987	Ga0255787_119	Scaffold		Ga0255787_11
2771433987	Ga0255787_119	Coordinates		8804..10012(-)
2771433987	Ga0255787_119	DNA_length		1209bp
2771433987	Ga0255787_119	Protein_length		402aa
2771433987	Ga0255787_119	GC		0.55
2771433988	Ga0255787_1110	Locus_type		CDS
2771433988	Ga0255787_1110	Product_name		hypothetical protein
2771433988	Ga0255787_1110	Scaffold		Ga0255787_11
2771433988	Ga0255787_1110	Coordinates		10106..10276(-)
2771433988	Ga0255787_1110	DNA_length		171bp
2771433988	Ga0255787_1110	Protein_length		56aa
2771433988	Ga0255787_1110	GC		0.58
2771433988	Ga0255787_1110	Transmembrane		Yes
2771433989	Ga0255787_1111	Metacyc	PWY-6891: thiazole biosynthesis II (aerobic bacteria)
2771433989	Ga0255787_1111	Metacyc	PWY-6892: thiazole biosynthesis I (facultative anaerobic bacteria)
2771433989	Ga0255787_1111	IMG_pathway	630: Thiazole phosphate synthesis
2771433989	Ga0255787_1111	COG_category	[H] Coenzyme transport and metabolism
2771433989	Ga0255787_1111	COG2022	Thiamin biosynthesis thiazole synthase ThiGH, ThiG subunit		5e-102
2771433989	Ga0255787_1111	pfam05690	ThiG		1.7e-110
2771433989	Ga0255787_1111	EC:2.8.1.10	Thiazole synthase.
2771433989	Ga0255787_1111	KO:K03149	thiazole synthase [EC:2.8.1.10]		0
2771433989	Ga0255787_1111	ITERM:05422	thiazole-phosphate synthase
2771433989	Ga0255787_1111	Locus_type		CDS
2771433989	Ga0255787_1111	Gene_symbol		thiG
2771433989	Ga0255787_1111	Product_name		thiazole-phosphate synthase
2771433989	Ga0255787_1111	Scaffold		Ga0255787_11
2771433989	Ga0255787_1111	Coordinates		10382..11212(-)
2771433989	Ga0255787_1111	DNA_length		831bp
2771433989	Ga0255787_1111	Protein_length		276aa
2771433989	Ga0255787_1111	GC		0.59
2771433989	Ga0255787_1111	Fused_gene		Yes
2771433990	Ga0255787_1112	Locus_type		CDS
2771433990	Ga0255787_1112	Product_name		hypothetical protein
2771433990	Ga0255787_1112	Scaffold		Ga0255787_11
2771433990	Ga0255787_1112	Coordinates		11490..12032(+)
2771433990	Ga0255787_1112	DNA_length		543bp
2771433990	Ga0255787_1112	Protein_length		180aa
2771433990	Ga0255787_1112	GC		0.56
2771433990	Ga0255787_1112	Signal_peptide		Yes
2771433990	Ga0255787_1112	Transmembrane		Yes
2771433991	Ga0255787_1113	pfam12204	DUF3598		1.1e-84
2771433991	Ga0255787_1113	Locus_type		CDS
2771433991	Ga0255787_1113	Product_name		uncharacterized protein DUF3598
2771433991	Ga0255787_1113	Scaffold		Ga0255787_11
2771433991	Ga0255787_1113	Coordinates		12022..12834(-)
2771433991	Ga0255787_1113	DNA_length		813bp
2771433991	Ga0255787_1113	Protein_length		270aa
2771433991	Ga0255787_1113	GC		0.55
2771433992	Ga0255787_1114	Locus_type		CDS
2771433992	Ga0255787_1114	Product_name		hypothetical protein
2771433992	Ga0255787_1114	Scaffold		Ga0255787_11
2771433992	Ga0255787_1114	Coordinates		12910..13146(+)
2771433992	Ga0255787_1114	DNA_length		237bp
2771433992	Ga0255787_1114	Protein_length		78aa
2771433992	Ga0255787_1114	GC		0.56
2771433993	Ga0255787_1115	Locus_type		tRNA
2771433993	Ga0255787_1115	Product_name		tRNA_Gly_TCC
2771433993	Ga0255787_1115	Scaffold		Ga0255787_11
2771433993	Ga0255787_1115	Coordinates		13155..13225(-)
2771433993	Ga0255787_1115	DNA_length		71bp
2771433993	Ga0255787_1115	GC		0.54
2771433994	Ga0255787_1116	COG_category	[Q] Secondary metabolites biosynthesis, transport and catabolism
2771433994	Ga0255787_1116	COG0346	Catechol 2,3-dioxygenase or other lactoylglutathione lyase family enzyme		4e-10
2771433994	Ga0255787_1116	pfam00903	Glyoxalase		5.1e-15
2771433994	Ga0255787_1116	KO:K08234	glyoxylase I family protein		6e-101
2771433994	Ga0255787_1116	Locus_type		CDS
2771433994	Ga0255787_1116	Product_name		glyoxylase I family protein
2771433994	Ga0255787_1116	Scaffold		Ga0255787_11
2771433994	Ga0255787_1116	Coordinates		13309..13749(+)
2771433994	Ga0255787_1116	DNA_length		441bp
2771433994	Ga0255787_1116	Protein_length		146aa
2771433994	Ga0255787_1116	GC		0.59
2771433995	Ga0255787_1117	COG_category	[G] Carbohydrate transport and metabolism
2771433995	Ga0255787_1117	COG2211	Na+/melibiose symporter or related transporter		3e-100
2771433995	Ga0255787_1117	pfam13347	MFS_2		7.3e-107
2771433995	Ga0255787_1117	TIGR00792	sugar (Glycoside-Pentoside-Hexuronide) transporter		5.2e-93
2771433995	Ga0255787_1117	KO:K03292	glycoside/pentoside/hexuronide:cation symporter, GPH family		0
2771433995	Ga0255787_1117	Locus_type		CDS
2771433995	Ga0255787_1117	Product_name		GPH family glycoside/pentoside/hexuronide:cation symporter
2771433995	Ga0255787_1117	Scaffold		Ga0255787_11
2771433995	Ga0255787_1117	Coordinates		13746..15119(+)
2771433995	Ga0255787_1117	DNA_length		1374bp
2771433995	Ga0255787_1117	Protein_length		457aa
2771433995	Ga0255787_1117	GC		0.53
2771433995	Ga0255787_1117	Transmembrane		Yes
2771433996	Ga0255787_1118	KEGG_module	M00260: DNA polymerase III complex, bacteria
2771433996	Ga0255787_1118	pfam14579	HHH_6		9.1e-28
2771433996	Ga0255787_1118	EC:2.7.7.7	DNA-directed DNA polymerase.
2771433996	Ga0255787_1118	TIGR01443	intein C-terminal splicing region		1.5e-10
2771433996	Ga0255787_1118	KO:K02337	DNA polymerase III subunit alpha [EC:2.7.7.7]		0
2771433996	Ga0255787_1118	ITERM:00034	intein
2771433996	Ga0255787_1118	Locus_type		CDS
2771433996	Ga0255787_1118	Product_name		intein
2771433996	Ga0255787_1118	Scaffold		Ga0255787_11
2771433996	Ga0255787_1118	Coordinates		15183..16565(+)
2771433996	Ga0255787_1118	DNA_length		1383bp
2771433996	Ga0255787_1118	Protein_length		460aa
2771433996	Ga0255787_1118	GC		0.57
2771433997	Ga0255787_1119	COG_category	[K] Transcription
2771433997	Ga0255787_1119	COG0568	DNA-directed RNA polymerase, sigma subunit (sigma70/sigma32)		2e-70
2771433997	Ga0255787_1119	pfam00140	Sigma70_r1_2		5.7e-13
2771433997	Ga0255787_1119	pfam04539	Sigma70_r3		8e-16
2771433997	Ga0255787_1119	pfam04542	Sigma70_r2		7e-20
2771433997	Ga0255787_1119	pfam04545	Sigma70_r4		7.8e-21
2771433997	Ga0255787_1119	TIGR02997	RNA polymerase sigma factor, cyanobacterial RpoD-like family		1.5e-122
2771433997	Ga0255787_1119	TIGR02937	RNA polymerase sigma factor, sigma-70 family		8.9e-42
2771433997	Ga0255787_1119	KO:K03086	RNA polymerase primary sigma factor		0
2771433997	Ga0255787_1119	Locus_type		CDS
2771433997	Ga0255787_1119	Gene_symbol		sigA4
2771433997	Ga0255787_1119	Product_name		RNA polymerase primary sigma factor
2771433997	Ga0255787_1119	Scaffold		Ga0255787_11
2771433997	Ga0255787_1119	Coordinates		16791..17726(+)
2771433997	Ga0255787_1119	DNA_length		936bp
2771433997	Ga0255787_1119	Protein_length		311aa
2771433997	Ga0255787_1119	GC		0.53
2771433998	Ga0255787_1120	Metacyc	PWY-7195: pyrimidine ribonucleosides salvage III
2771433998	Ga0255787_1120	Metacyc	PWY-7194: pyrimidine nucleobases salvage II
2771433998	Ga0255787_1120	COG_category	[R] General function prediction only
2771433998	Ga0255787_1120	COG_category	[F] Nucleotide transport and metabolism
2771433998	Ga0255787_1120	COG0402	Cytosine/adenosine deaminase or related metal-dependent hydrolase		5e-44
2771433998	Ga0255787_1120	pfam07969	Amidohydro_3		8.8e-28
2771433998	Ga0255787_1120	pfam07969	Amidohydro_3		2.1e-07
2771433998	Ga0255787_1120	EC:3.5.4.1	Cytosine deaminase.
2771433998	Ga0255787_1120	KO:K01485	cytosine deaminase [EC:3.5.4.1]		0
2771433998	Ga0255787_1120	Locus_type		CDS
2771433998	Ga0255787_1120	Product_name		cytosine deaminase
2771433998	Ga0255787_1120	Scaffold		Ga0255787_11
2771433998	Ga0255787_1120	Coordinates		17758..19077(+)
2771433998	Ga0255787_1120	DNA_length		1320bp
2771433998	Ga0255787_1120	Protein_length		439aa
2771433998	Ga0255787_1120	GC		0.56
2771433999	Ga0255787_1121	COG_category	[C] Energy production and conversion
2771433999	Ga0255787_1121	COG0277	FAD/FMN-containing dehydrogenase		3e-33
2771433999	Ga0255787_1121	pfam01565	FAD_binding_4		1.3e-25
2771433999	Ga0255787_1121	Locus_type		CDS
2771433999	Ga0255787_1121	Product_name		FAD/FMN-containing dehydrogenase
2771433999	Ga0255787_1121	Scaffold		Ga0255787_11
2771433999	Ga0255787_1121	Coordinates		19080..20435(+)
2771433999	Ga0255787_1121	DNA_length		1356bp
2771433999	Ga0255787_1121	Protein_length		451aa
2771433999	Ga0255787_1121	GC		0.57
2771434000	Ga0255787_1122	COG_category	[R] General function prediction only
2771434000	Ga0255787_1122	COG_category	[H] Coenzyme transport and metabolism
2771434000	Ga0255787_1122	COG0561	Hydroxymethylpyrimidine pyrophosphatase and other HAD family phosphatases		2e-22
2771434000	Ga0255787_1122	pfam05116	S6PP		1.2e-12
2771434000	Ga0255787_1122	TIGR01484	HAD-superfamily hydrolase, subfamily IIB		4e-25
2771434000	Ga0255787_1122	KO:K07024	uncharacterized protein		0
2771434000	Ga0255787_1122	Locus_type		CDS
2771434000	Ga0255787_1122	Product_name		hypothetical protein
2771434000	Ga0255787_1122	Scaffold		Ga0255787_11
2771434000	Ga0255787_1122	Coordinates		20432..21151(-)
2771434000	Ga0255787_1122	DNA_length		720bp
2771434000	Ga0255787_1122	Protein_length		239aa
2771434000	Ga0255787_1122	GC		0.57
2771434001	Ga0255787_1123	pfam00498	FHA		1.4e-12
2771434001	Ga0255787_1123	Locus_type		CDS
2771434001	Ga0255787_1123	Product_name		FHA domain-containing protein
2771434001	Ga0255787_1123	Scaffold		Ga0255787_11
2771434001	Ga0255787_1123	Coordinates		21198..21860(-)
2771434001	Ga0255787_1123	DNA_length		663bp
2771434001	Ga0255787_1123	Protein_length		220aa
2771434001	Ga0255787_1123	GC		0.55
2771434002	Ga0255787_1124	KEGG_module	M00258: Putative ABC transport system
2771434002	Ga0255787_1124	COG_category	[M] Cell wall/membrane/envelope biogenesis
2771434002	Ga0255787_1124	COG1136	ABC-type lipoprotein export system, ATPase component		3e-66
2771434002	Ga0255787_1124	pfam00005	ABC_tran		1.9e-34
2771434002	Ga0255787_1124	TIGR02982	ABC exporter ATP-binding subunit, DevA family		1.1e-118
2771434002	Ga0255787_1124	KO:K02003	putative ABC transport system ATP-binding protein		0
2771434002	Ga0255787_1124	Locus_type		CDS
2771434002	Ga0255787_1124	Product_name		putative ABC transport system ATP-binding protein
2771434002	Ga0255787_1124	Scaffold		Ga0255787_11
2771434002	Ga0255787_1124	Coordinates		21963..22676(-)
2771434002	Ga0255787_1124	DNA_length		714bp
2771434002	Ga0255787_1124	Protein_length		237aa
2771434002	Ga0255787_1124	GC		0.56
2771434003	Ga0255787_1125	COG_category	[L] Replication, recombination and repair
2771434003	Ga0255787_1125	COG0556	Excinuclease UvrABC helicase subunit UvrB		0
2771434003	Ga0255787_1125	pfam00271	Helicase_C		3.2e-19
2771434003	Ga0255787_1125	pfam04851	ResIII		2.1e-08
2771434003	Ga0255787_1125	pfam02151	UVR		2.2e-12
2771434003	Ga0255787_1125	pfam12344	UvrB		2.6e-20
2771434003	Ga0255787_1125	TIGR00631	excinuclease ABC, B subunit		0
2771434003	Ga0255787_1125	KO:K03702	excinuclease ABC subunit B		0
2771434003	Ga0255787_1125	ITERM:00497	Excinuclease ABC subunit B
2771434003	Ga0255787_1125	Locus_type		CDS
2771434003	Ga0255787_1125	Gene_symbol		uvrB
2771434003	Ga0255787_1125	Product_name		excinuclease ABC subunit B
2771434003	Ga0255787_1125	Scaffold		Ga0255787_11
2771434003	Ga0255787_1125	Coordinates		22797..24797(+)
2771434003	Ga0255787_1125	DNA_length		2001bp
2771434003	Ga0255787_1125	Protein_length		666aa
2771434003	Ga0255787_1125	GC		0.52
2771434003	Ga0255787_1125	Fused_gene		Yes
2771434004	Ga0255787_1126	pfam12049	DUF3531		3.6e-55
2771434004	Ga0255787_1126	Locus_type		CDS
2771434004	Ga0255787_1126	Product_name		uncharacterized protein DUF3531
2771434004	Ga0255787_1126	Scaffold		Ga0255787_11
2771434004	Ga0255787_1126	Coordinates		24859..25251(-)
2771434004	Ga0255787_1126	DNA_length		393bp
2771434004	Ga0255787_1126	Protein_length		130aa
2771434004	Ga0255787_1126	GC		0.55
2771434005	Ga0255787_1127	pfam13432	TPR_16		0.0012
2771434005	Ga0255787_1127	pfam13432	TPR_16		0.00034
2771434005	Ga0255787_1127	Locus_type		CDS
2771434005	Ga0255787_1127	Product_name		tetratricopeptide repeat protein
2771434005	Ga0255787_1127	Scaffold		Ga0255787_11
2771434005	Ga0255787_1127	Coordinates		25317..26312(-)
2771434005	Ga0255787_1127	DNA_length		996bp
2771434005	Ga0255787_1127	Protein_length		331aa
2771434005	Ga0255787_1127	GC		0.55
2771434005	Ga0255787_1127	Signal_peptide		Yes
2771434006	Ga0255787_1128	KEGG_module	M00582: Energy-coupling factor transport system
2771434006	Ga0255787_1128	COG_category	[P] Inorganic ion transport and metabolism
2771434006	Ga0255787_1128	COG_category	[R] General function prediction only
2771434006	Ga0255787_1128	COG1122	Energy-coupling factor transporter ATP-binding protein EcfA2		2e-44
2771434006	Ga0255787_1128	pfam00005	ABC_tran		9e-29
2771434006	Ga0255787_1128	EC:3.6.3.-	Hydrolases. Acting on acid anhydrides. Acting on acid anhydrides; catalyzing transmembrane movement of substances.
2771434006	Ga0255787_1128	KO:K16787	energy-coupling factor transport system ATP-binding protein [EC:3.6.3.-]		0
2771434006	Ga0255787_1128	Locus_type		CDS
2771434006	Ga0255787_1128	Product_name		energy-coupling factor transport system ATP-binding protein
2771434006	Ga0255787_1128	Scaffold		Ga0255787_11
2771434006	Ga0255787_1128	Coordinates		26388..27092(+)
2771434006	Ga0255787_1128	DNA_length		705bp
2771434006	Ga0255787_1128	Protein_length		234aa
2771434006	Ga0255787_1128	GC		0.56
2771434007	Ga0255787_1129	COG_category	[O] Posttranslational modification, protein turnover, chaperones
2771434007	Ga0255787_1129	COG1281	Redox-regulated molecular chaperone, HSP33 family		6e-79
2771434007	Ga0255787_1129	pfam01430	HSP33		1e-77
2771434007	Ga0255787_1129	KO:K04083	molecular chaperone Hsp33		0
2771434007	Ga0255787_1129	Locus_type		CDS
2771434007	Ga0255787_1129	Gene_symbol		hslO
2771434007	Ga0255787_1129	Product_name		molecular chaperone Hsp33
2771434007	Ga0255787_1129	Scaffold		Ga0255787_11
2771434007	Ga0255787_1129	Coordinates		27127..28020(+)
2771434007	Ga0255787_1129	DNA_length		894bp
2771434007	Ga0255787_1129	Protein_length		297aa
2771434007	Ga0255787_1129	GC		0.57
2771434008	Ga0255787_1130	pfam11833	CPP1-like		2.3e-61
2771434008	Ga0255787_1130	Locus_type		CDS
2771434008	Ga0255787_1130	Product_name		uncharacterized protein DUF3353
2771434008	Ga0255787_1130	Scaffold		Ga0255787_11
2771434008	Ga0255787_1130	Coordinates		28072..28686(-)
2771434008	Ga0255787_1130	DNA_length		615bp
2771434008	Ga0255787_1130	Protein_length		204aa
2771434008	Ga0255787_1130	GC		0.57
2771434008	Ga0255787_1130	Transmembrane		Yes
2771434009	Ga0255787_1131	COG_category	[T] Signal transduction mechanisms
2771434009	Ga0255787_1131	COG_category	[K] Transcription
2771434009	Ga0255787_1131	COG0745	DNA-binding response regulator, OmpR family, contains REC and winged-helix (wHTH) domain		1e-60
2771434009	Ga0255787_1131	pfam00486	Trans_reg_C		2.2e-26
2771434009	Ga0255787_1131	pfam00072	Response_reg		9.2e-27
2771434009	Ga0255787_1131	ITERM:02317	two component transcriptional regulator, winged helix family
2771434009	Ga0255787_1131	Locus_type		CDS
2771434009	Ga0255787_1131	Product_name		winged helix family two component transcriptional regulator
2771434009	Ga0255787_1131	Scaffold		Ga0255787_11
2771434009	Ga0255787_1131	Coordinates		29147..29860(+)
2771434009	Ga0255787_1131	DNA_length		714bp
2771434009	Ga0255787_1131	Protein_length		237aa
2771434009	Ga0255787_1131	GC		0.53
2771434010	Ga0255787_1132	COG_category	[R] General function prediction only
2771434010	Ga0255787_1132	COG1451	Predicted metal-dependent hydrolase		4e-27
2771434010	Ga0255787_1132	pfam01863	DUF45		6.8e-57
2771434010	Ga0255787_1132	KO:K07043	uncharacterized protein		2.3e-117
2771434010	Ga0255787_1132	Locus_type		CDS
2771434010	Ga0255787_1132	Product_name		hypothetical protein
2771434010	Ga0255787_1132	Scaffold		Ga0255787_11
2771434010	Ga0255787_1132	Coordinates		29884..30606(-)
2771434010	Ga0255787_1132	DNA_length		723bp
2771434010	Ga0255787_1132	Protein_length		240aa
2771434010	Ga0255787_1132	GC		0.55
2771434011	Ga0255787_1133	Locus_type		CDS
2771434011	Ga0255787_1133	Product_name		hypothetical protein
2771434011	Ga0255787_1133	Scaffold		Ga0255787_11
2771434011	Ga0255787_1133	Coordinates		30875..30997(+)
2771434011	Ga0255787_1133	DNA_length		123bp
2771434011	Ga0255787_1133	Protein_length		40aa
2771434011	Ga0255787_1133	GC		0.41
2771434012	Ga0255787_1134	COG_category	[P] Inorganic ion transport and metabolism
2771434012	Ga0255787_1134	COG1055	Na+/H+ antiporter NhaD or related arsenite permease		2e-59
2771434012	Ga0255787_1134	pfam03600	CitMHS		3.5e-36
2771434012	Ga0255787_1134	ITERM:06547	possible tyrosine transporter P-protein (TC 2.A.45.2.1)
2771434012	Ga0255787_1134	Locus_type		CDS
2771434012	Ga0255787_1134	Product_name		putative tyrosine transporter P-protein
2771434012	Ga0255787_1134	Scaffold		Ga0255787_11
2771434012	Ga0255787_1134	Coordinates		31173..32477(+)
2771434012	Ga0255787_1134	DNA_length		1305bp
2771434012	Ga0255787_1134	Protein_length		434aa
2771434012	Ga0255787_1134	GC		0.58
2771434012	Ga0255787_1134	Transmembrane		Yes
2771434013	Ga0255787_1135	KEGG_module	M00178: Ribosome, bacteria
2771434013	Ga0255787_1135	COG_category	[J] Translation, ribosomal structure and biogenesis
2771434013	Ga0255787_1135	COG0227	Ribosomal protein L28		1e-14
2771434013	Ga0255787_1135	pfam00830	Ribosomal_L28		8e-23
2771434013	Ga0255787_1135	TIGR00009	ribosomal protein L28		1.4e-29
2771434013	Ga0255787_1135	KO:K02902	large subunit ribosomal protein L28		1.6e-52
2771434013	Ga0255787_1135	ITERM:00252	LSU ribosomal protein L28P
2771434013	Ga0255787_1135	Locus_type		CDS
2771434013	Ga0255787_1135	Gene_symbol		rpmB
2771434013	Ga0255787_1135	Product_name		LSU ribosomal protein L28P
2771434013	Ga0255787_1135	Scaffold		Ga0255787_11
2771434013	Ga0255787_1135	Coordinates		32650..32886(-)
2771434013	Ga0255787_1135	DNA_length		237bp
2771434013	Ga0255787_1135	Protein_length		78aa
2771434013	Ga0255787_1135	GC		0.55
2771434014	Ga0255787_1136	Locus_type		CDS
2771434014	Ga0255787_1136	Product_name		hypothetical protein
2771434014	Ga0255787_1136	Scaffold		Ga0255787_11
2771434014	Ga0255787_1136	Coordinates		32926..33192(-)
2771434014	Ga0255787_1136	DNA_length		267bp
2771434014	Ga0255787_1136	Protein_length		88aa
2771434014	Ga0255787_1136	GC		0.56
2771434015	Ga0255787_1137	pfam12831	FAD_oxidored		4.9e-32
2771434015	Ga0255787_1137	pfam12831	FAD_oxidored		1.5e-17
2771434015	Ga0255787_1137	Locus_type		CDS
2771434015	Ga0255787_1137	Product_name		FAD dependent oxidoreductase
2771434015	Ga0255787_1137	Scaffold		Ga0255787_11
2771434015	Ga0255787_1137	Coordinates		33296..35275(+)
2771434015	Ga0255787_1137	DNA_length		1980bp
2771434015	Ga0255787_1137	Protein_length		659aa
2771434015	Ga0255787_1137	GC		0.57
2771434015	Ga0255787_1137	Signal_peptide		Yes
2771434016	Ga0255787_1138	pfam13432	TPR_16		7.3e-07
2771434016	Ga0255787_1138	pfam01075	Glyco_transf_9		9.7e-05
2771434016	Ga0255787_1138	pfam07719	TPR_2		1.3e-05
2771434016	Ga0255787_1138	Locus_type		CDS
2771434016	Ga0255787_1138	Product_name		glycosyl transferase family 9 (putative heptosyltransferase)
2771434016	Ga0255787_1138	Scaffold		Ga0255787_11
2771434016	Ga0255787_1138	Coordinates		35298..36743(+)
2771434016	Ga0255787_1138	DNA_length		1446bp
2771434016	Ga0255787_1138	Protein_length		481aa
2771434016	Ga0255787_1138	GC		0.53
2771434017	Ga0255787_1139	pfam13847	Methyltransf_31		8e-25
2771434017	Ga0255787_1139	Locus_type		CDS
2771434017	Ga0255787_1139	Product_name		methyltransferase family protein
2771434017	Ga0255787_1139	Scaffold		Ga0255787_11
2771434017	Ga0255787_1139	Coordinates		36966..38309(+)
2771434017	Ga0255787_1139	DNA_length		1344bp
2771434017	Ga0255787_1139	Protein_length		447aa
2771434017	Ga0255787_1139	GC		0.52
2771434018	Ga0255787_1140	pfam03704	BTAD		0.00015
2771434018	Ga0255787_1140	pfam03016	Exostosin		4.8e-28
2771434018	Ga0255787_1140	Locus_type		CDS
2771434018	Ga0255787_1140	Product_name		transcriptional activator
2771434018	Ga0255787_1140	Scaffold		Ga0255787_11
2771434018	Ga0255787_1140	Coordinates		38317..40683(+)
2771434018	Ga0255787_1140	DNA_length		2367bp
2771434018	Ga0255787_1140	Protein_length		788aa
2771434018	Ga0255787_1140	GC		0.53
2771434019	Ga0255787_1141	pfam00124	Photo_RC		4.4e-23
2771434019	Ga0255787_1141	TIGR01151	photosystem II, DI subunit (also called Q(B))		3.3e-78
2771434019	Ga0255787_1141	Locus_type		CDS
2771434019	Ga0255787_1141	Product_name		photosystem II DI subunit (Q(B))
2771434019	Ga0255787_1141	Scaffold		Ga0255787_11
2771434019	Ga0255787_1141	Coordinates		40844..41203(-)
2771434019	Ga0255787_1141	DNA_length		360bp
2771434019	Ga0255787_1141	Protein_length		119aa
2771434019	Ga0255787_1141	GC		0.58
2771434019	Ga0255787_1141	Transmembrane		Yes
2771434020	Ga0255787_1142	Locus_type		CDS
2771434020	Ga0255787_1142	Product_name		hypothetical protein
2771434020	Ga0255787_1142	Scaffold		Ga0255787_11
2771434020	Ga0255787_1142	Coordinates		41459..41677(+)
2771434020	Ga0255787_1142	DNA_length		219bp
2771434020	Ga0255787_1142	Protein_length		72aa
2771434020	Ga0255787_1142	GC		0.56
2771434021	Ga0255787_1143	Locus_type		CDS
2771434021	Ga0255787_1143	Product_name		hypothetical protein
2771434021	Ga0255787_1143	Scaffold		Ga0255787_11
2771434021	Ga0255787_1143	Coordinates		41772..42914(-)
2771434021	Ga0255787_1143	DNA_length		1143bp
2771434021	Ga0255787_1143	Protein_length		380aa
2771434021	Ga0255787_1143	GC		0.55
2771434021	Ga0255787_1143	Signal_peptide		Yes
2771434021	Ga0255787_1143	Transmembrane		Yes
2771434022	Ga0255787_1144	COG_category	[S] Function unknown
2771434022	Ga0255787_1144	COG3788	Uncharacterized membrane protein YecN, MAPEG domain		0.0002
2771434022	Ga0255787_1144	pfam01124	MAPEG		3.5e-21
2771434022	Ga0255787_1144	Locus_type		CDS
2771434022	Ga0255787_1144	Product_name		uncharacterized membrane protein YecN with MAPEG domain
2771434022	Ga0255787_1144	Scaffold		Ga0255787_11
2771434022	Ga0255787_1144	Coordinates		43072..43512(+)
2771434022	Ga0255787_1144	DNA_length		441bp
2771434022	Ga0255787_1144	Protein_length		146aa
2771434022	Ga0255787_1144	GC		0.55
2771434022	Ga0255787_1144	Transmembrane		Yes
2771434023	Ga0255787_1145	Locus_type		CDS
2771434023	Ga0255787_1145	Product_name		hypothetical protein
2771434023	Ga0255787_1145	Scaffold		Ga0255787_11
2771434023	Ga0255787_1145	Coordinates		43542..45107(+)
2771434023	Ga0255787_1145	DNA_length		1566bp
2771434023	Ga0255787_1145	Protein_length		521aa
2771434023	Ga0255787_1145	GC		0.56
2771434024	Ga0255787_1146	KEGG_module	M00123: Biotin biosynthesis, pimeloyl-ACP/CoA => biotin
2771434024	Ga0255787_1146	KEGG_module	M00573: Biotin biosynthesis, BioI pathway, long-chain-acyl-ACP => pimeloyl-ACP => biotin
2771434024	Ga0255787_1146	KEGG_module	M00577: Biotin biosynthesis, BioW pathway, pimelate => pimeloyl-CoA => biotin
2771434024	Ga0255787_1146	Metacyc	PWY-7380: biotin biosynthesis from 8-amino-7-oxononanoate II
2771434024	Ga0255787_1146	Metacyc	PWY0-1507: biotin biosynthesis from 8-amino-7-oxononanoate I
2771434024	Ga0255787_1146	IMG_pathway	66: Biotin biosynthesis
2771434024	Ga0255787_1146	COG_category	[H] Coenzyme transport and metabolism
2771434024	Ga0255787_1146	COG0502	Biotin synthase or related enzyme		1e-89
2771434024	Ga0255787_1146	pfam06968	BATS		3.9e-08
2771434024	Ga0255787_1146	pfam04055	Radical_SAM		4.8e-16
2771434024	Ga0255787_1146	EC:2.8.1.6	Biotin synthase.
2771434024	Ga0255787_1146	TIGR00433	biotin synthase		3.7e-102
2771434024	Ga0255787_1146	KO:K01012	biotin synthase [EC:2.8.1.6]		0
2771434024	Ga0255787_1146	ITERM:00101	biotin synthase (EC 2.8.1.6)
2771434024	Ga0255787_1146	Locus_type		CDS
2771434024	Ga0255787_1146	Gene_symbol		bioB
2771434024	Ga0255787_1146	Product_name		biotin synthase
2771434024	Ga0255787_1146	Scaffold		Ga0255787_11
2771434024	Ga0255787_1146	Coordinates		45155..46033(+)
2771434024	Ga0255787_1146	DNA_length		879bp
2771434024	Ga0255787_1146	Protein_length		292aa
2771434024	Ga0255787_1146	GC		0.59
2771434025	Ga0255787_1147	Locus_type		CDS
2771434025	Ga0255787_1147	Product_name		hypothetical protein
2771434025	Ga0255787_1147	Scaffold		Ga0255787_11
2771434025	Ga0255787_1147	Coordinates		45991..46116(+)
2771434025	Ga0255787_1147	DNA_length		126bp
2771434025	Ga0255787_1147	Protein_length		41aa
2771434025	Ga0255787_1147	GC		0.61
2771434026	Ga0255787_1148	pfam06868	DUF1257		1.4e-22
2771434026	Ga0255787_1148	Locus_type		CDS
2771434026	Ga0255787_1148	Product_name		uncharacterized protein DUF1257
2771434026	Ga0255787_1148	Scaffold		Ga0255787_11
2771434026	Ga0255787_1148	Coordinates		46207..46557(-)
2771434026	Ga0255787_1148	DNA_length		351bp
2771434026	Ga0255787_1148	Protein_length		116aa
2771434026	Ga0255787_1148	GC		0.54
2771434027	Ga0255787_1149	COG_category	[T] Signal transduction mechanisms
2771434027	Ga0255787_1149	COG_category	[M] Cell wall/membrane/envelope biogenesis
2771434027	Ga0255787_1149	COG_category	[D] Cell cycle control, cell division, chromosome partitioning
2771434027	Ga0255787_1149	COG0464	AAA+-type ATPase, SpoVK/Ycf46/Vps4 family		3e-58
2771434027	Ga0255787_1149	pfam00004	AAA		3.8e-25
2771434027	Ga0255787_1149	Locus_type		CDS
2771434027	Ga0255787_1149	Product_name		SpoVK/Ycf46/Vps4 family AAA+-type ATPase
2771434027	Ga0255787_1149	Scaffold		Ga0255787_11
2771434027	Ga0255787_1149	Coordinates		46693..48201(-)
2771434027	Ga0255787_1149	DNA_length		1509bp
2771434027	Ga0255787_1149	Protein_length		502aa
2771434027	Ga0255787_1149	GC		0.56
2771434028	Ga0255787_1150	Locus_type		CDS
2771434028	Ga0255787_1150	Product_name		hypothetical protein
2771434028	Ga0255787_1150	Scaffold		Ga0255787_11
2771434028	Ga0255787_1150	Coordinates		48279..48620(-)
2771434028	Ga0255787_1150	DNA_length		342bp
2771434028	Ga0255787_1150	Protein_length		113aa
2771434028	Ga0255787_1150	GC		0.53
2771434029	Ga0255787_1151	pfam00805	Pentapeptide		3.4e-10
2771434029	Ga0255787_1151	pfam00805	Pentapeptide		1.6e-10
2771434029	Ga0255787_1151	Locus_type		CDS
2771434029	Ga0255787_1151	Product_name		pentapeptide repeat protein
2771434029	Ga0255787_1151	Scaffold		Ga0255787_11
2771434029	Ga0255787_1151	Coordinates		48864..49841(+)
2771434029	Ga0255787_1151	DNA_length		978bp
2771434029	Ga0255787_1151	Protein_length		325aa
2771434029	Ga0255787_1151	GC		0.59
2771434030	Ga0255787_1152	COG_category	[S] Function unknown
2771434030	Ga0255787_1152	COG1900	Uncharacterized conserved protein, DUF39 family		0
2771434030	Ga0255787_1152	pfam01837	HcyBio		0
2771434030	Ga0255787_1152	Locus_type		CDS
2771434030	Ga0255787_1152	Product_name		uncharacterized protein (DUF39 family)
2771434030	Ga0255787_1152	Scaffold		Ga0255787_11
2771434030	Ga0255787_1152	Coordinates		49821..50993(-)
2771434030	Ga0255787_1152	DNA_length		1173bp
2771434030	Ga0255787_1152	Protein_length		390aa
2771434030	Ga0255787_1152	GC		0.57
2771434031	Ga0255787_1153	Locus_type		CDS
2771434031	Ga0255787_1153	Product_name		hypothetical protein
2771434031	Ga0255787_1153	Scaffold		Ga0255787_11
2771434031	Ga0255787_1153	Coordinates		51243..51413(+)
2771434031	Ga0255787_1153	DNA_length		171bp
2771434031	Ga0255787_1153	Protein_length		56aa
2771434031	Ga0255787_1153	GC		0.51
2771434032	Ga0255787_1154	KEGG_module	M00145: NAD(P)H:quinone oxidoreductase, chloroplasts and cyanobacteria
2771434032	Ga0255787_1154	Metacyc	PWY0-1334: NADH to cytochrome <i>bd</i> oxidase electron transfer I
2771434032	Ga0255787_1154	Metacyc	PWY-6692: Fe(II) oxidation
2771434032	Ga0255787_1154	Metacyc	PWY-4302: aerobic respiration III (alternative oxidase pathway)
2771434032	Ga0255787_1154	Metacyc	PWY-3781: aerobic respiration I (cytochrome c)
2771434032	Ga0255787_1154	Metacyc	PWY-5083: NAD/NADH phosphorylation and dephosphorylation
2771434032	Ga0255787_1154	Metacyc	PWY0-1335: NADH to cytochrome <i>bo</i> oxidase electron transfer I
2771434032	Ga0255787_1154	pfam10716	NdhL		4.6e-29
2771434032	Ga0255787_1154	EC:1.6.5.3	NADH:ubiquinone reductase (H(+)-translocating).
2771434032	Ga0255787_1154	KO:K05583	NAD(P)H-quinone oxidoreductase subunit L [EC:1.6.5.3]		2.6e-48
2771434032	Ga0255787_1154	Locus_type		CDS
2771434032	Ga0255787_1154	Gene_symbol		ndhL
2771434032	Ga0255787_1154	Product_name		NAD(P)H-quinone oxidoreductase subunit L
2771434032	Ga0255787_1154	Scaffold		Ga0255787_11
2771434032	Ga0255787_1154	Coordinates		51436..51660(+)
2771434032	Ga0255787_1154	DNA_length		225bp
2771434032	Ga0255787_1154	Protein_length		74aa
2771434032	Ga0255787_1154	GC		0.58
2771434032	Ga0255787_1154	Transmembrane		Yes
2771434033	Ga0255787_1155	pfam11460	DUF3007		6.8e-38
2771434033	Ga0255787_1155	Locus_type		CDS
2771434033	Ga0255787_1155	Product_name		hypothetical protein
2771434033	Ga0255787_1155	Scaffold		Ga0255787_11
2771434033	Ga0255787_1155	Coordinates		51661..51990(+)
2771434033	Ga0255787_1155	DNA_length		330bp
2771434033	Ga0255787_1155	Protein_length		109aa
2771434033	Ga0255787_1155	GC		0.58
2771434033	Ga0255787_1155	Transmembrane		Yes
2771434034	Ga0255787_1156	KEGG_module	M00023: Tryptophan biosynthesis, chorismate => tryptophan
2771434034	Ga0255787_1156	COG_category	[E] Amino acid transport and metabolism
2771434034	Ga0255787_1156	COG0159	Tryptophan synthase alpha chain		3e-84
2771434034	Ga0255787_1156	pfam00290	Trp_syntA		2e-91
2771434034	Ga0255787_1156	EC:4.2.1.20	Tryptophan synthase.
2771434034	Ga0255787_1156	TIGR00262	tryptophan synthase, alpha subunit		3.6e-95
2771434034	Ga0255787_1156	KO:K01695	tryptophan synthase alpha chain [EC:4.2.1.20]		0
2771434034	Ga0255787_1156	ITERM:00362	tryptophan synthase, alpha chain (EC 4.2.1.20)
2771434034	Ga0255787_1156	Locus_type		CDS
2771434034	Ga0255787_1156	Gene_symbol		trpA
2771434034	Ga0255787_1156	Product_name		tryptophan synthase alpha chain
2771434034	Ga0255787_1156	Scaffold		Ga0255787_11
2771434034	Ga0255787_1156	Coordinates		52021..52821(+)
2771434034	Ga0255787_1156	DNA_length		801bp
2771434034	Ga0255787_1156	Protein_length		266aa
2771434034	Ga0255787_1156	GC		0.56
2771434035	Ga0255787_1157	COG_category	[P] Inorganic ion transport and metabolism
2771434035	Ga0255787_1157	COG0530	Ca2+/Na+ antiporter		8e-50
2771434035	Ga0255787_1157	pfam01699	Na_Ca_ex		1.5e-30
2771434035	Ga0255787_1157	pfam01699	Na_Ca_ex		9.3e-29
2771434035	Ga0255787_1157	TIGR00367	K+-dependent Na+/Ca+ exchanger related-protein		3.2e-91
2771434035	Ga0255787_1157	TIGR00378	calcium/proton exchanger (cax)		1.1e-13
2771434035	Ga0255787_1157	KO:K07301	cation:H+ antiporter		0
2771434035	Ga0255787_1157	Locus_type		CDS
2771434035	Ga0255787_1157	Product_name		cation:H+ antiporter
2771434035	Ga0255787_1157	Scaffold		Ga0255787_11
2771434035	Ga0255787_1157	Coordinates		53039..54148(-)
2771434035	Ga0255787_1157	DNA_length		1110bp
2771434035	Ga0255787_1157	Protein_length		369aa
2771434035	Ga0255787_1157	GC		0.55
2771434035	Ga0255787_1157	Transmembrane		Yes
2771434036	Ga0255787_1158	pfam00504	Chloroa_b-bind		7.5e-05
2771434036	Ga0255787_1158	Locus_type		CDS
2771434036	Ga0255787_1158	Product_name		chlorophyll A-B binding protein
2771434036	Ga0255787_1158	Scaffold		Ga0255787_11
2771434036	Ga0255787_1158	Coordinates		54247..54390(-)
2771434036	Ga0255787_1158	DNA_length		144bp
2771434036	Ga0255787_1158	Protein_length		47aa
2771434036	Ga0255787_1158	GC		0.51
2771434036	Ga0255787_1158	Transmembrane		Yes
2771434037	Ga0255787_1159	Metacyc	PWY-7238: sucrose biosynthesis II
2771434037	Ga0255787_1159	Metacyc	PWY-5941: glycogen degradation II
2771434037	Ga0255787_1159	Metacyc	GLYCOCAT-PWY: glycogen degradation I
2771434037	Ga0255787_1159	Metacyc	PWY-6731: starch degradation III
2771434037	Ga0255787_1159	Metacyc	PWY-6737: starch degradation V
2771434037	Ga0255787_1159	COG_category	[G] Carbohydrate transport and metabolism
2771434037	Ga0255787_1159	COG0058	Glucan phosphorylase		0
2771434037	Ga0255787_1159	pfam00343	Phosphorylase		0
2771434037	Ga0255787_1159	EC:2.4.1.1	Glycogen phosphorylase.
2771434037	Ga0255787_1159	TIGR02093	glycogen/starch/alpha-glucan phosphorylases		0
2771434037	Ga0255787_1159	KO:K00688	starch phosphorylase [EC:2.4.1.1]		0
2771434037	Ga0255787_1159	Locus_type		CDS
2771434037	Ga0255787_1159	Product_name		starch phosphorylase
2771434037	Ga0255787_1159	Scaffold		Ga0255787_11
2771434037	Ga0255787_1159	Coordinates		54491..57025(-)
2771434037	Ga0255787_1159	DNA_length		2535bp
2771434037	Ga0255787_1159	Protein_length		844aa
2771434037	Ga0255787_1159	GC		0.56
2771434037	Ga0255787_1159	Fused_gene		Yes
2771434038	Ga0255787_1160	KEGG_module	M00612: Anoxygenic photosynthesis in purple bacteria
2771434038	Ga0255787_1160	KEGG_module	M00308: Semi-phosphorylative Entner-Doudoroff pathway, gluconate => glycerate-3P
2771434038	Ga0255787_1160	KEGG_module	M00166: Reductive pentose phosphate cycle, ribulose-5P => glyceraldehyde-3P
2771434038	Ga0255787_1160	KEGG_module	M00002: Glycolysis, core module involving three-carbon compounds
2771434038	Ga0255787_1160	KEGG_module	M00165: Reductive pentose phosphate cycle (Calvin cycle)
2771434038	Ga0255787_1160	KEGG_module	M00611: Oxygenic photosynthesis in plants and cyanobacteria
2771434038	Ga0255787_1160	KEGG_module	M00552: D-galactonate degradation, De Ley-Doudoroff pathway, D-galactonate => glycerate-3P
2771434038	Ga0255787_1160	KEGG_module	M00003: Gluconeogenesis, oxaloacetate => fructose-6P
2771434038	Ga0255787_1160	KEGG_module	M00001: Glycolysis (Embden-Meyerhof pathway), glucose => pyruvate
2771434038	Ga0255787_1160	Metacyc	PWY-6901: superpathway of glucose and xylose degradation
2771434038	Ga0255787_1160	Metacyc	GLYCOLYSIS: glycolysis I (from glucose 6-phosphate)
2771434038	Ga0255787_1160	Metacyc	PWY-7003: glycerol degradation to butanol
2771434038	Ga0255787_1160	Metacyc	P185-PWY: formaldehyde assimilation III (dihydroxyacetone cycle)
2771434038	Ga0255787_1160	Metacyc	PWY-5484: glycolysis II (from fructose 6-phosphate)
2771434038	Ga0255787_1160	Metacyc	GLUCONEO-PWY: gluconeogenesis I
2771434038	Ga0255787_1160	Metacyc	PWY-1042: glycolysis IV (plant cytosol)
2771434038	Ga0255787_1160	Metacyc	PWY66-399: gluconeogenesis III
2771434038	Ga0255787_1160	Metacyc	ANAGLYCOLYSIS-PWY: glycolysis III (from glucose)
2771434038	Ga0255787_1160	Metacyc	P124-PWY: Bifidobacterium shunt
2771434038	Ga0255787_1160	Metacyc	P122-PWY: heterolactic fermentation
2771434038	Ga0255787_1160	Metacyc	SUCSYN-PWY: sucrose biosynthesis I (from photosynthesis)
2771434038	Ga0255787_1160	IMG_pathway	336: Standard Embden-Meyerhof pathway
2771434038	Ga0255787_1160	IMG_pathway	359: Conversion of glyceraldehyde-3-phosphate to pyruvate
2771434038	Ga0255787_1160	IMG_pathway	527: Calvin cycle
2771434038	Ga0255787_1160	COG_category	[G] Carbohydrate transport and metabolism
2771434038	Ga0255787_1160	COG0057	Glyceraldehyde-3-phosphate dehydrogenase/erythrose-4-phosphate dehydrogenase		3e-130
2771434038	Ga0255787_1160	pfam02800	Gp_dh_C		2.4e-67
2771434038	Ga0255787_1160	pfam00044	Gp_dh_N		1.1e-35
2771434038	Ga0255787_1160	EC:1.2.1.12	Glyceraldehyde-3-phosphate dehydrogenase (phosphorylating).
2771434038	Ga0255787_1160	TIGR01534	glyceraldehyde-3-phosphate dehydrogenase, type I		0
2771434038	Ga0255787_1160	KO:K00134	glyceraldehyde 3-phosphate dehydrogenase [EC:1.2.1.12]		0
2771434038	Ga0255787_1160	ITERM:01476	glyceraldehyde-3-phosphate dehydrogenase (NAD+) (EC 1.2.1.12)
2771434038	Ga0255787_1160	Locus_type		CDS
2771434038	Ga0255787_1160	Product_name		glyceraldehyde-3-phosphate dehydrogenase (NAD+)
2771434038	Ga0255787_1160	Scaffold		Ga0255787_11
2771434038	Ga0255787_1160	Coordinates		57037..58098(-)
2771434038	Ga0255787_1160	DNA_length		1062bp
2771434038	Ga0255787_1160	Protein_length		353aa
2771434038	Ga0255787_1160	GC		0.56
2771434039	Ga0255787_1161	KEGG_module	M00232: General L-amino acid transport system
2771434039	Ga0255787_1161	COG_category	[T] Signal transduction mechanisms
2771434039	Ga0255787_1161	COG_category	[E] Amino acid transport and metabolism
2771434039	Ga0255787_1161	COG0834	ABC-type amino acid transport/signal transduction system, periplasmic component/domain		4e-26
2771434039	Ga0255787_1161	pfam00497	SBP_bac_3		4.1e-29
2771434039	Ga0255787_1161	KO:K09969	general L-amino acid transport system substrate-binding protein		0
2771434039	Ga0255787_1161	ITERM:05975	L-glutamate-binding protein
2771434039	Ga0255787_1161	ITERM:06003	neutral amino acid-binding protein
2771434039	Ga0255787_1161	ITERM:05979	L-aspartate-binding protein
2771434039	Ga0255787_1161	Locus_type		CDS
2771434039	Ga0255787_1161	Product_name		L-glutamate-binding protein /L-aspartate-binding protein /neutral amino acid-binding protein
2771434039	Ga0255787_1161	Scaffold		Ga0255787_11
2771434039	Ga0255787_1161	Coordinates		58306..59355(+)
2771434039	Ga0255787_1161	DNA_length		1050bp
2771434039	Ga0255787_1161	Protein_length		349aa
2771434039	Ga0255787_1161	GC		0.54
2771434039	Ga0255787_1161	Signal_peptide		Yes
2771434040	Ga0255787_1162	KEGG_module	M00232: General L-amino acid transport system
2771434040	Ga0255787_1162	COG_category	[E] Amino acid transport and metabolism
2771434040	Ga0255787_1162	COG4597	ABC-type amino acid transport system, permease component		3e-87
2771434040	Ga0255787_1162	pfam00528	BPD_transp_1		1.2e-14
2771434040	Ga0255787_1162	TIGR01726	amine acid ABC transporter, permease protein, 3-TM region, His/Glu/Gln/Arg/opine family		9.5e-17
2771434040	Ga0255787_1162	KO:K09970	general L-amino acid transport system permease protein		0
2771434040	Ga0255787_1162	ITERM:06081	amino acid ABC transporter membrane protein 1, PAAT family (TC 3.A.1.3.-)
2771434040	Ga0255787_1162	Locus_type		CDS
2771434040	Ga0255787_1162	Product_name		amino acid ABC transporter membrane protein 1 (PAAT family)
2771434040	Ga0255787_1162	Scaffold		Ga0255787_11
2771434040	Ga0255787_1162	Coordinates		59362..60492(+)
2771434040	Ga0255787_1162	DNA_length		1131bp
2771434040	Ga0255787_1162	Protein_length		376aa
2771434040	Ga0255787_1162	GC		0.57
2771434040	Ga0255787_1162	Transmembrane		Yes
2771434041	Ga0255787_1163	KEGG_module	M00232: General L-amino acid transport system
2771434041	Ga0255787_1163	COG_category	[E] Amino acid transport and metabolism
2771434041	Ga0255787_1163	COG0765	ABC-type amino acid transport system, permease component		3e-44
2771434041	Ga0255787_1163	pfam00528	BPD_transp_1		5.3e-15
2771434041	Ga0255787_1163	TIGR01726	amine acid ABC transporter, permease protein, 3-TM region, His/Glu/Gln/Arg/opine family		1.5e-24
2771434041	Ga0255787_1163	KO:K09971	general L-amino acid transport system permease protein		0
2771434041	Ga0255787_1163	Locus_type		CDS
2771434041	Ga0255787_1163	Product_name		general L-amino acid transport system permease protein
2771434041	Ga0255787_1163	Scaffold		Ga0255787_11
2771434041	Ga0255787_1163	Coordinates		60494..61684(+)
2771434041	Ga0255787_1163	DNA_length		1191bp
2771434041	Ga0255787_1163	Protein_length		396aa
2771434041	Ga0255787_1163	GC		0.58
2771434041	Ga0255787_1163	Transmembrane		Yes
2771434042	Ga0255787_1164	KEGG_module	M00232: General L-amino acid transport system
2771434042	Ga0255787_1164	COG_category	[E] Amino acid transport and metabolism
2771434042	Ga0255787_1164	COG1126	ABC-type polar amino acid transport system, ATPase component		5e-108
2771434042	Ga0255787_1164	pfam00005	ABC_tran		2e-38
2771434042	Ga0255787_1164	EC:3.6.3.-	Hydrolases. Acting on acid anhydrides. Acting on acid anhydrides; catalyzing transmembrane movement of substances.
2771434042	Ga0255787_1164	KO:K09972	general L-amino acid transport system ATP-binding protein [EC:3.6.3.-]		0
2771434042	Ga0255787_1164	Locus_type		CDS
2771434042	Ga0255787_1164	Product_name		general L-amino acid transport system ATP-binding protein
2771434042	Ga0255787_1164	Scaffold		Ga0255787_11
2771434042	Ga0255787_1164	Coordinates		61703..62488(+)
2771434042	Ga0255787_1164	DNA_length		786bp
2771434042	Ga0255787_1164	Protein_length		261aa
2771434042	Ga0255787_1164	GC		0.59
2771434043	Ga0255787_1165	pfam00805	Pentapeptide		1.3e-14
2771434043	Ga0255787_1165	pfam00805	Pentapeptide		0.0047
2771434043	Ga0255787_1165	Locus_type		CDS
2771434043	Ga0255787_1165	Product_name		pentapeptide repeat protein
2771434043	Ga0255787_1165	Scaffold		Ga0255787_11
2771434043	Ga0255787_1165	Coordinates		62491..62964(+)
2771434043	Ga0255787_1165	DNA_length		474bp
2771434043	Ga0255787_1165	Protein_length		157aa
2771434043	Ga0255787_1165	GC		0.58
2771434044	Ga0255787_1166	KEGG_module	M00260: DNA polymerase III complex, bacteria
2771434044	Ga0255787_1166	pfam00929	RNase_T		4.6e-25
2771434044	Ga0255787_1166	EC:2.7.7.7	DNA-directed DNA polymerase.
2771434044	Ga0255787_1166	KO:K02342	DNA polymerase III subunit epsilon [EC:2.7.7.7]		0
2771434044	Ga0255787_1166	Locus_type		CDS
2771434044	Ga0255787_1166	Product_name		DNA polymerase-3 subunit epsilon
2771434044	Ga0255787_1166	Scaffold		Ga0255787_11
2771434044	Ga0255787_1166	Coordinates		62968..63738(+)
2771434044	Ga0255787_1166	DNA_length		771bp
2771434044	Ga0255787_1166	Protein_length		256aa
2771434044	Ga0255787_1166	GC		0.57
2771434045	Ga0255787_1167	pfam02672	CP12		3.4e-27
2771434045	Ga0255787_1167	Locus_type		CDS
2771434045	Ga0255787_1167	Product_name		CP12 domain-containing protein
2771434045	Ga0255787_1167	Scaffold		Ga0255787_11
2771434045	Ga0255787_1167	Coordinates		63767..63994(-)
2771434045	Ga0255787_1167	DNA_length		228bp
2771434045	Ga0255787_1167	Protein_length		75aa
2771434045	Ga0255787_1167	GC		0.55
2771434046	Ga0255787_1168	Locus_type		CDS
2771434046	Ga0255787_1168	Product_name		hypothetical protein
2771434046	Ga0255787_1168	Scaffold		Ga0255787_11
2771434046	Ga0255787_1168	Coordinates		64029..64484(-)
2771434046	Ga0255787_1168	DNA_length		456bp
2771434046	Ga0255787_1168	Protein_length		151aa
2771434046	Ga0255787_1168	GC		0.57
2771434047	Ga0255787_1169	COG_category	[L] Replication, recombination and repair
2771434047	Ga0255787_1169	COG0188	DNA gyrase/topoisomerase IV, subunit A		0
2771434047	Ga0255787_1169	pfam03989	DNA_gyraseA_C		1.1e-11
2771434047	Ga0255787_1169	pfam03989	DNA_gyraseA_C		7e-13
2771434047	Ga0255787_1169	pfam03989	DNA_gyraseA_C		1.1e-08
2771434047	Ga0255787_1169	pfam03989	DNA_gyraseA_C		7e-11
2771434047	Ga0255787_1169	pfam03989	DNA_gyraseA_C		7e-08
2771434047	Ga0255787_1169	pfam00521	DNA_topoisoIV		0
2771434047	Ga0255787_1169	EC:5.99.1.3	DNA topoisomerase (ATP-hydrolyzing).
2771434047	Ga0255787_1169	TIGR01063	DNA gyrase, A subunit		0
2771434047	Ga0255787_1169	KO:K02469	DNA gyrase subunit A [EC:5.99.1.3]		0
2771434047	Ga0255787_1169	ITERM:00002	DNA gyrase subunit A (EC 5.99.1.3)
2771434047	Ga0255787_1169	Locus_type		CDS
2771434047	Ga0255787_1169	Gene_symbol		gyrA
2771434047	Ga0255787_1169	Product_name		DNA gyrase subunit A
2771434047	Ga0255787_1169	Scaffold		Ga0255787_11
2771434047	Ga0255787_1169	Coordinates		64717..67284(+)
2771434047	Ga0255787_1169	DNA_length		2568bp
2771434047	Ga0255787_1169	Protein_length		855aa
2771434047	Ga0255787_1169	GC		0.58
2771434048	Ga0255787_1170	COG_category	[R] General function prediction only
2771434048	Ga0255787_1170	COG2607	Predicted ATPase, AAA+ superfamily		4e-91
2771434048	Ga0255787_1170	pfam05673	DUF815		3.1e-100
2771434048	Ga0255787_1170	KO:K06923	uncharacterized protein		0
2771434048	Ga0255787_1170	Locus_type		CDS
2771434048	Ga0255787_1170	Product_name		hypothetical protein
2771434048	Ga0255787_1170	Scaffold		Ga0255787_11
2771434048	Ga0255787_1170	Coordinates		67375..68664(-)
2771434048	Ga0255787_1170	DNA_length		1290bp
2771434048	Ga0255787_1170	Protein_length		429aa
2771434048	Ga0255787_1170	GC		0.55
2771434049	Ga0255787_1171	COG_category	[R] General function prediction only
2771434049	Ga0255787_1171	COG1473	Metal-dependent amidase/aminoacylase/carboxypeptidase		1e-125
2771434049	Ga0255787_1171	pfam07687	M20_dimer		1.5e-07
2771434049	Ga0255787_1171	pfam01546	Peptidase_M20		3.6e-34
2771434049	Ga0255787_1171	EC:3.5.1.-	Hydrolases. Acting on carbon-nitrogen bonds, other than peptide bonds. In linear amides.
2771434049	Ga0255787_1171	TIGR01891	amidohydrolase		1.8e-121
2771434049	Ga0255787_1171	KO:K01436	amidohydrolase [EC:3.5.1.-]		0
2771434049	Ga0255787_1171	Locus_type		CDS
2771434049	Ga0255787_1171	Product_name		amidohydrolase
2771434049	Ga0255787_1171	Scaffold		Ga0255787_11
2771434049	Ga0255787_1171	Coordinates		68784..69980(+)
2771434049	Ga0255787_1171	DNA_length		1197bp
2771434049	Ga0255787_1171	Protein_length		398aa
2771434049	Ga0255787_1171	GC		0.56
2771434049	Ga0255787_1171	Fused_gene		Yes
2771434050	Ga0255787_1172	COG_category	[S] Function unknown
2771434050	Ga0255787_1172	COG1836	Uncharacterized membrane protein		5e-42
2771434050	Ga0255787_1172	pfam01940	DUF92		8e-50
2771434050	Ga0255787_1172	TIGR00297	TIGR00297 family protein		5.1e-70
2771434050	Ga0255787_1172	Locus_type		CDS
2771434050	Ga0255787_1172	Product_name		uncharacterized protein (TIGR00297 family)
2771434050	Ga0255787_1172	Scaffold		Ga0255787_11
2771434050	Ga0255787_1172	Coordinates		69977..70726(-)
2771434050	Ga0255787_1172	DNA_length		750bp
2771434050	Ga0255787_1172	Protein_length		249aa
2771434050	Ga0255787_1172	GC		0.55
2771434050	Ga0255787_1172	Transmembrane		Yes
2771434051	Ga0255787_1173	COG_category	[R] General function prediction only
2771434051	Ga0255787_1173	COG3565	Predicted dioxygenase of extradiol dioxygenase family		5e-31
2771434051	Ga0255787_1173	pfam00903	Glyoxalase		2.1e-06
2771434051	Ga0255787_1173	KO:K06991	uncharacterized protein		2.4e-97
2771434051	Ga0255787_1173	Locus_type		CDS
2771434051	Ga0255787_1173	Product_name		hypothetical protein
2771434051	Ga0255787_1173	Scaffold		Ga0255787_11
2771434051	Ga0255787_1173	Coordinates		70747..71214(+)
2771434051	Ga0255787_1173	DNA_length		468bp
2771434051	Ga0255787_1173	Protein_length		155aa
2771434051	Ga0255787_1173	GC		0.51
2771434052	Ga0255787_1174	Locus_type		CDS
2771434052	Ga0255787_1174	Product_name		hypothetical protein
2771434052	Ga0255787_1174	Scaffold		Ga0255787_11
2771434052	Ga0255787_1174	Coordinates		71354..71695(+)
2771434052	Ga0255787_1174	DNA_length		342bp
2771434052	Ga0255787_1174	Protein_length		113aa
2771434052	Ga0255787_1174	GC		0.58
2771434053	Ga0255787_1175	COG_category	[O] Posttranslational modification, protein turnover, chaperones
2771434053	Ga0255787_1175	COG0542	ATP-dependent Clp protease ATP-binding subunit ClpA		0
2771434053	Ga0255787_1175	pfam07724	AAA_2		1.7e-55
2771434053	Ga0255787_1175	pfam00004	AAA		5.9e-13
2771434053	Ga0255787_1175	pfam02861	Clp_N		1.7e-17
2771434053	Ga0255787_1175	pfam02151	UVR		1e-06
2771434053	Ga0255787_1175	pfam10431	ClpB_D2-small		3.9e-24
2771434053	Ga0255787_1175	pfam02861	Clp_N		5.6e-20
2771434053	Ga0255787_1175	KO:K03696	ATP-dependent Clp protease ATP-binding subunit ClpC		0
2771434053	Ga0255787_1175	Locus_type		CDS
2771434053	Ga0255787_1175	Gene_symbol		clpC
2771434053	Ga0255787_1175	Product_name		ATP-dependent Clp protease ATP-binding subunit ClpC
2771434053	Ga0255787_1175	Scaffold		Ga0255787_11
2771434053	Ga0255787_1175	Coordinates		71853..74327(-)
2771434053	Ga0255787_1175	DNA_length		2475bp
2771434053	Ga0255787_1175	Protein_length		824aa
2771434053	Ga0255787_1175	GC		0.56
2771434054	Ga0255787_1176	pfam13673	Acetyltransf_10		1.2e-13
2771434054	Ga0255787_1176	EC:2.3.1.128	Ribosomal-protein-alanine N-acetyltransferase.
2771434054	Ga0255787_1176	TIGR01575	ribosomal-protein-alanine acetyltransferase		2.1e-30
2771434054	Ga0255787_1176	KO:K03789	ribosomal-protein-alanine N-acetyltransferase [EC:2.3.1.128]		6.1e-104
2771434054	Ga0255787_1176	ITERM:02526	[SSU ribosomal protein S18P]-alanine acetyltransferase (EC 2.3.1.128)
2771434054	Ga0255787_1176	Locus_type		CDS
2771434054	Ga0255787_1176	Product_name		[SSU ribosomal protein S18P]-alanine acetyltransferase
2771434054	Ga0255787_1176	Scaffold		Ga0255787_11
2771434054	Ga0255787_1176	Coordinates		74471..75070(-)
2771434054	Ga0255787_1176	DNA_length		600bp
2771434054	Ga0255787_1176	Protein_length		199aa
2771434054	Ga0255787_1176	GC		0.56
2771434055	Ga0255787_1177	KEGG_module	M00527: Lysine biosynthesis, DAP aminotransferase pathway, aspartate => lysine
2771434055	Ga0255787_1177	KEGG_module	M00016: Lysine biosynthesis, succinyl-DAP pathway, aspartate => lysine
2771434055	Ga0255787_1177	KEGG_module	M00526: Lysine biosynthesis, DAP dehydrogenase pathway, aspartate => lysine
2771434055	Ga0255787_1177	KEGG_module	M00525: Lysine biosynthesis, acetyl-DAP pathway, aspartate => lysine
2771434055	Ga0255787_1177	Metacyc	DAPLYSINESYN-PWY: L-lysine biosynthesis I
2771434055	Ga0255787_1177	Metacyc	PWY-5097: L-lysine biosynthesis VI
2771434055	Ga0255787_1177	Metacyc	PWY-2941: L-lysine biosynthesis II
2771434055	Ga0255787_1177	Metacyc	PWY-2942: L-lysine biosynthesis III
2771434055	Ga0255787_1177	IMG_pathway	169: L-lysine synthesis (succinylated intermediates)
2771434055	Ga0255787_1177	IMG_pathway	170: L-lysine synthesis (acetylated intermediates)
2771434055	Ga0255787_1177	IMG_pathway	171: L-lysine synthesis with DAP dehydrogenase
2771434055	Ga0255787_1177	IMG_pathway	465: L-lysine synthesis with DAP aminotransferase
2771434055	Ga0255787_1177	COG_category	[E] Amino acid transport and metabolism
2771434055	Ga0255787_1177	COG0019	Diaminopimelate decarboxylase		8e-107
2771434055	Ga0255787_1177	pfam02784	Orn_Arg_deC_N		8.8e-48
2771434055	Ga0255787_1177	pfam00278	Orn_DAP_Arg_deC		1.3e-14
2771434055	Ga0255787_1177	EC:4.1.1.20	Diaminopimelate decarboxylase.
2771434055	Ga0255787_1177	TIGR01048	diaminopimelate decarboxylase		0
2771434055	Ga0255787_1177	KO:K01586	diaminopimelate decarboxylase [EC:4.1.1.20]		0
2771434055	Ga0255787_1177	ITERM:00442	diaminopimelate decarboxylase (EC 4.1.1.20)
2771434055	Ga0255787_1177	Locus_type		CDS
2771434055	Ga0255787_1177	Gene_symbol		lysA
2771434055	Ga0255787_1177	Product_name		diaminopimelate decarboxylase
2771434055	Ga0255787_1177	Scaffold		Ga0255787_11
2771434055	Ga0255787_1177	Coordinates		75118..76512(+)
2771434055	Ga0255787_1177	DNA_length		1395bp
2771434055	Ga0255787_1177	Protein_length		464aa
2771434055	Ga0255787_1177	GC		0.55
2771434055	Ga0255787_1177	Fused_gene		Yes
2771434056	Ga0255787_1178	COG_category	[T] Signal transduction mechanisms
2771434056	Ga0255787_1178	COG1624	Diadenylate cyclase (c-di-AMP synthetase), DisA_N domain		3e-54
2771434056	Ga0255787_1178	pfam02457	DisA_N		5.6e-40
2771434056	Ga0255787_1178	TIGR00159	TIGR00159 family protein		3e-87
2771434056	Ga0255787_1178	Locus_type		CDS
2771434056	Ga0255787_1178	Product_name		uncharacterized protein (TIGR00159 family)
2771434056	Ga0255787_1178	Scaffold		Ga0255787_11
2771434056	Ga0255787_1178	Coordinates		76592..77512(+)
2771434056	Ga0255787_1178	DNA_length		921bp
2771434056	Ga0255787_1178	Protein_length		306aa
2771434056	Ga0255787_1178	GC		0.53
2771434056	Ga0255787_1178	Transmembrane		Yes
2771434057	Ga0255787_1179	Metacyc	PWY-5785: di-<i>trans</i>,poly-<i>cis</i>-undecaprenyl phosphate biosynthesis
2771434057	Ga0255787_1179	COG_category	[I] Lipid transport and metabolism
2771434057	Ga0255787_1179	COG0020	Undecaprenyl pyrophosphate synthase		4e-92
2771434057	Ga0255787_1179	pfam01255	Prenyltransf		1.2e-84
2771434057	Ga0255787_1179	EC:2.5.1.31	Ditrans,polycis-undecaprenyl-diphosphate synthase ((2E,6E)-farnesyl- diphosphate specific).
2771434057	Ga0255787_1179	TIGR00055	undecaprenyl diphosphate synthase		9.7e-104
2771434057	Ga0255787_1179	KO:K00806	undecaprenyl diphosphate synthase [EC:2.5.1.31]		0
2771434057	Ga0255787_1179	ITERM:00633	Undecaprenyl pyrophosphate synthetase (EC 2.5.1.31)
2771434057	Ga0255787_1179	Locus_type		CDS
2771434057	Ga0255787_1179	Product_name		undecaprenyl pyrophosphate synthetase
2771434057	Ga0255787_1179	Scaffold		Ga0255787_11
2771434057	Ga0255787_1179	Coordinates		77509..78264(+)
2771434057	Ga0255787_1179	DNA_length		756bp
2771434057	Ga0255787_1179	Protein_length		251aa
2771434057	Ga0255787_1179	GC		0.55
2771434058	Ga0255787_1180	pfam11341	DUF3143		6.3e-23
2771434058	Ga0255787_1180	Locus_type		CDS
2771434058	Ga0255787_1180	Product_name		uncharacterized protein DUF3143
2771434058	Ga0255787_1180	Scaffold		Ga0255787_11
2771434058	Ga0255787_1180	Coordinates		78277..78552(-)
2771434058	Ga0255787_1180	DNA_length		276bp
2771434058	Ga0255787_1180	Protein_length		91aa
2771434058	Ga0255787_1180	GC		0.53
2771434059	Ga0255787_1181	pfam00226	DnaJ		3e-20
2771434059	Ga0255787_1181	Locus_type		CDS
2771434059	Ga0255787_1181	Product_name		DnaJ-like protein
2771434059	Ga0255787_1181	Scaffold		Ga0255787_11
2771434059	Ga0255787_1181	Coordinates		78530..79099(-)
2771434059	Ga0255787_1181	DNA_length		570bp
2771434059	Ga0255787_1181	Protein_length		189aa
2771434059	Ga0255787_1181	GC		0.56
2771434059	Ga0255787_1181	Transmembrane		Yes
2771434060	Ga0255787_1182	Locus_type		CDS
2771434060	Ga0255787_1182	Product_name		hypothetical protein
2771434060	Ga0255787_1182	Scaffold		Ga0255787_11
2771434060	Ga0255787_1182	Coordinates		79404..79547(+)
2771434060	Ga0255787_1182	DNA_length		144bp
2771434060	Ga0255787_1182	Protein_length		47aa
2771434060	Ga0255787_1182	GC		0.43
2771434061	Ga0255787_1183	COG_category	[J] Translation, ribosomal structure and biogenesis
2771434061	Ga0255787_1183	COG0357	16S rRNA G527 N7-methylase RsmG (former glucose-inhibited division protein B)		2e-55
2771434061	Ga0255787_1183	pfam02527	GidB		1e-48
2771434061	Ga0255787_1183	EC:2.1.1.170	16S rRNA (guanine(527)-N(7))-methyltransferase.
2771434061	Ga0255787_1183	TIGR00138	16S rRNA (guanine(527)-N(7))-methyltransferase RsmG		3.6e-50
2771434061	Ga0255787_1183	KO:K03501	16S rRNA (guanine527-N7)-methyltransferase [EC:2.1.1.170]		0
2771434061	Ga0255787_1183	ITERM:06053	16S rRNA m(7)G-527 methyltransferase (EC 2.1.1.170)
2771434061	Ga0255787_1183	Locus_type		CDS
2771434061	Ga0255787_1183	Gene_symbol		rsmG
2771434061	Ga0255787_1183	Product_name		16S rRNA m(7)G-527 methyltransferase
2771434061	Ga0255787_1183	Scaffold		Ga0255787_11
2771434061	Ga0255787_1183	Coordinates		79665..80393(+)
2771434061	Ga0255787_1183	DNA_length		729bp
2771434061	Ga0255787_1183	Protein_length		242aa
2771434061	Ga0255787_1183	GC		0.58
2771434062	Ga0255787_1184	pfam08670	MEKHLA		1e-54
2771434062	Ga0255787_1184	Locus_type		CDS
2771434062	Ga0255787_1184	Product_name		MEKHLA domain-containing protein
2771434062	Ga0255787_1184	Scaffold		Ga0255787_11
2771434062	Ga0255787_1184	Coordinates		80390..80860(-)
2771434062	Ga0255787_1184	DNA_length		471bp
2771434062	Ga0255787_1184	Protein_length		156aa
2771434062	Ga0255787_1184	GC		0.56
2771434063	Ga0255787_1185	COG_category	[R] General function prediction only
2771434063	Ga0255787_1185	COG_category	[H] Coenzyme transport and metabolism
2771434063	Ga0255787_1185	COG0596	Pimeloyl-ACP methyl ester carboxylesterase		5e-27
2771434063	Ga0255787_1185	pfam12697	Abhydrolase_6		4.8e-24
2771434063	Ga0255787_1185	Locus_type		CDS
2771434063	Ga0255787_1185	Product_name		pimeloyl-ACP methyl ester carboxylesterase
2771434063	Ga0255787_1185	Scaffold		Ga0255787_11
2771434063	Ga0255787_1185	Coordinates		80883..81764(-)
2771434063	Ga0255787_1185	DNA_length		882bp
2771434063	Ga0255787_1185	Protein_length		293aa
2771434063	Ga0255787_1185	GC		0.58
2771434064	Ga0255787_1186	COG_category	[M] Cell wall/membrane/envelope biogenesis
2771434064	Ga0255787_1186	COG0463	Glycosyltransferase involved in cell wall bisynthesis		1e-15
2771434064	Ga0255787_1186	pfam00535	Glycos_transf_2		1.5e-24
2771434064	Ga0255787_1186	Locus_type		CDS
2771434064	Ga0255787_1186	Product_name		glycosyltransferase involved in cell wall biosynthesis
2771434064	Ga0255787_1186	Scaffold		Ga0255787_11
2771434064	Ga0255787_1186	Coordinates		81882..82619(+)
2771434064	Ga0255787_1186	DNA_length		738bp
2771434064	Ga0255787_1186	Protein_length		245aa
2771434064	Ga0255787_1186	GC		0.57
2771434065	Ga0255787_1187	pfam13181	TPR_8		0.047
2771434065	Ga0255787_1187	pfam13414	TPR_11		1.6e-12
2771434065	Ga0255787_1187	pfam13176	TPR_7		0.0073
2771434065	Ga0255787_1187	Locus_type		CDS
2771434065	Ga0255787_1187	Product_name		tetratricopeptide repeat protein
2771434065	Ga0255787_1187	Scaffold		Ga0255787_11
2771434065	Ga0255787_1187	Coordinates		82604..83074(+)
2771434065	Ga0255787_1187	DNA_length		471bp
2771434065	Ga0255787_1187	Protein_length		156aa
2771434065	Ga0255787_1187	GC		0.6
2771434066	Ga0255787_1188	KEGG_module	M00121: Heme biosynthesis, glutamate => protoheme/siroheme
2771434066	Ga0255787_1188	IMG_pathway	474: Anaerobic cob(II)yrinate a,c diamide synthesis (Salmonella)
2771434066	Ga0255787_1188	IMG_pathway	477: Aerobic cob(II)yrinate a,c diamide synthesis
2771434066	Ga0255787_1188	COG_category	[H] Coenzyme transport and metabolism
2771434066	Ga0255787_1188	COG0007	Uroporphyrinogen-III methylase (siroheme synthase)		7e-62
2771434066	Ga0255787_1188	pfam00590	TP_methylase		6.2e-40
2771434066	Ga0255787_1188	EC:2.1.1.107	Uroporphyrinogen-III C-methyltransferase.
2771434066	Ga0255787_1188	TIGR01469	uroporphyrin-III C-methyltransferase		7.6e-82
2771434066	Ga0255787_1188	KO:K02303	uroporphyrin-III C-methyltransferase [EC:2.1.1.107]		0
2771434066	Ga0255787_1188	ITERM:01807	uroporphyrinogen-III C-methyltransferase (EC 2.1.1.107)
2771434066	Ga0255787_1188	Locus_type		CDS
2771434066	Ga0255787_1188	Gene_symbol		cobA
2771434066	Ga0255787_1188	Product_name		uroporphyrinogen-III C-methyltransferase
2771434066	Ga0255787_1188	Scaffold		Ga0255787_11
2771434066	Ga0255787_1188	Coordinates		83071..83700(+)
2771434066	Ga0255787_1188	DNA_length		630bp
2771434066	Ga0255787_1188	Protein_length		209aa
2771434066	Ga0255787_1188	GC		0.59
2771434067	Ga0255787_1189	KEGG_module	M00121: Heme biosynthesis, glutamate => protoheme/siroheme
2771434067	Ga0255787_1189	Metacyc	PWY-5189: tetrapyrrole biosynthesis II (from glycine)
2771434067	Ga0255787_1189	Metacyc	PWY-5188: tetrapyrrole biosynthesis I (from glutamate)
2771434067	Ga0255787_1189	IMG_pathway	80: Uroporphyrinogen biosynthesis
2771434067	Ga0255787_1189	COG_category	[H] Coenzyme transport and metabolism
2771434067	Ga0255787_1189	COG1587	Uroporphyrinogen-III synthase		3e-41
2771434067	Ga0255787_1189	pfam02602	HEM4		1.8e-48
2771434067	Ga0255787_1189	EC:4.2.1.75	Uroporphyrinogen-III synthase.
2771434067	Ga0255787_1189	KO:K01719	uroporphyrinogen-III synthase [EC:4.2.1.75]		0
2771434067	Ga0255787_1189	ITERM:00117	uroporphyrinogen-III synthase (EC 4.2.1.75)
2771434067	Ga0255787_1189	Locus_type		CDS
2771434067	Ga0255787_1189	Gene_symbol		hemD
2771434067	Ga0255787_1189	Product_name		uroporphyrinogen-III synthase
2771434067	Ga0255787_1189	Scaffold		Ga0255787_11
2771434067	Ga0255787_1189	Coordinates		83794..84588(+)
2771434067	Ga0255787_1189	DNA_length		795bp
2771434067	Ga0255787_1189	Protein_length		264aa
2771434067	Ga0255787_1189	GC		0.56
2771434068	Ga0255787_1190	KEGG_module	M00120: Coenzyme A biosynthesis, pantothenate => CoA
2771434068	Ga0255787_1190	Metacyc	COA-PWY-1: coenzyme A biosynthesis II (mammalian)
2771434068	Ga0255787_1190	Metacyc	COA-PWY: coenzyme A biosynthesis I
2771434068	Ga0255787_1190	COG_category	[H] Coenzyme transport and metabolism
2771434068	Ga0255787_1190	COG0237	Dephospho-CoA kinase		1e-49
2771434068	Ga0255787_1190	pfam01121	CoaE		4e-62
2771434068	Ga0255787_1190	EC:2.7.1.24	Dephospho-CoA kinase.
2771434068	Ga0255787_1190	TIGR00152	dephospho-CoA kinase		2.3e-64
2771434068	Ga0255787_1190	KO:K00859	dephospho-CoA kinase [EC:2.7.1.24]		1.8e-70
2771434068	Ga0255787_1190	Locus_type		CDS
2771434068	Ga0255787_1190	Product_name		dephospho-CoA kinase
2771434068	Ga0255787_1190	Scaffold		Ga0255787_11
2771434068	Ga0255787_1190	Coordinates		84567..85187(+)
2771434068	Ga0255787_1190	DNA_length		621bp
2771434068	Ga0255787_1190	Protein_length		206aa
2771434068	Ga0255787_1190	GC		0.54
2771434069	Ga0255787_1191	COG_category	[R] General function prediction only
2771434069	Ga0255787_1191	COG1669	Predicted nucleotidyltransferase		2e-14
2771434069	Ga0255787_1191	pfam01909	NTP_transf_2		5.6e-10
2771434069	Ga0255787_1191	KO:K07075	uncharacterized protein		1.2e-35
2771434069	Ga0255787_1191	Locus_type		CDS
2771434069	Ga0255787_1191	Product_name		hypothetical protein
2771434069	Ga0255787_1191	Scaffold		Ga0255787_11
2771434069	Ga0255787_1191	Coordinates		85222..85512(+)
2771434069	Ga0255787_1191	DNA_length		291bp
2771434069	Ga0255787_1191	Protein_length		96aa
2771434069	Ga0255787_1191	GC		0.38
2771434070	Ga0255787_1192	COG_category	[S] Function unknown
2771434070	Ga0255787_1192	COG2361	Uncharacterized conserved protein, contains HEPN domain		9e-23
2771434070	Ga0255787_1192	pfam01934	DUF86		6.2e-22
2771434070	Ga0255787_1192	Locus_type		CDS
2771434070	Ga0255787_1192	Product_name		uncharacterized protein with HEPN domain
2771434070	Ga0255787_1192	Scaffold		Ga0255787_11
2771434070	Ga0255787_1192	Coordinates		85502..85849(+)
2771434070	Ga0255787_1192	DNA_length		348bp
2771434070	Ga0255787_1192	Protein_length		115aa
2771434070	Ga0255787_1192	GC		0.41
2771434071	Ga0255787_1193	Metacyc	PWY-181: photorespiration
2771434071	Ga0255787_1193	COG_category	[C] Energy production and conversion
2771434071	Ga0255787_1193	COG0277	FAD/FMN-containing dehydrogenase		2e-93
2771434071	Ga0255787_1193	pfam01565	FAD_binding_4		8.9e-36
2771434071	Ga0255787_1193	pfam02913	FAD-oxidase_C		7.4e-69
2771434071	Ga0255787_1193	EC:1.1.3.15	(S)-2-hydroxy-acid oxidase.
2771434071	Ga0255787_1193	TIGR00387	glycolate oxidase, subunit GlcD		0
2771434071	Ga0255787_1193	KO:K00104	glycolate oxidase [EC:1.1.3.15]		0
2771434071	Ga0255787_1193	Locus_type		CDS
2771434071	Ga0255787_1193	Product_name		glycolate oxidase
2771434071	Ga0255787_1193	Scaffold		Ga0255787_11
2771434071	Ga0255787_1193	Coordinates		85854..87314(-)
2771434071	Ga0255787_1193	DNA_length		1461bp
2771434071	Ga0255787_1193	Protein_length		486aa
2771434071	Ga0255787_1193	GC		0.55
2771434071	Ga0255787_1193	Fused_gene		Yes
2771434072	Ga0255787_1194	COG_category	[L] Replication, recombination and repair
2771434072	Ga0255787_1194	COG0272	NAD-dependent DNA ligase		0
2771434072	Ga0255787_1194	pfam03119	DNA_ligase_ZBD		1.7e-09
2771434072	Ga0255787_1194	pfam00533	BRCT		4e-14
2771434072	Ga0255787_1194	pfam03120	DNA_ligase_OB		4.2e-34
2771434072	Ga0255787_1194	pfam12826	HHH_2		3.4e-22
2771434072	Ga0255787_1194	pfam01653	DNA_ligase_aden		3.6e-125
2771434072	Ga0255787_1194	pfam14520	HHH_5		2e-08
2771434072	Ga0255787_1194	EC:6.5.1.2	DNA ligase (NAD(+)).
2771434072	Ga0255787_1194	TIGR00575	DNA ligase, NAD-dependent		0
2771434072	Ga0255787_1194	KO:K01972	DNA ligase (NAD+) [EC:6.5.1.2]		0
2771434072	Ga0255787_1194	Locus_type		CDS
2771434072	Ga0255787_1194	Gene_symbol		ligA
2771434072	Ga0255787_1194	Product_name		DNA ligase (NAD+)
2771434072	Ga0255787_1194	Scaffold		Ga0255787_11
2771434072	Ga0255787_1194	Coordinates		87344..89383(-)
2771434072	Ga0255787_1194	DNA_length		2040bp
2771434072	Ga0255787_1194	Protein_length		679aa
2771434072	Ga0255787_1194	GC		0.58
2771434072	Ga0255787_1194	Fused_gene		Yes
2771434073	Ga0255787_1195	Metacyc	PWY0-1335: NADH to cytochrome <i>bo</i> oxidase electron transfer I
2771434073	Ga0255787_1195	Metacyc	PWY-5083: NAD/NADH phosphorylation and dephosphorylation
2771434073	Ga0255787_1195	Metacyc	PWY0-1334: NADH to cytochrome <i>bd</i> oxidase electron transfer I
2771434073	Ga0255787_1195	Metacyc	PWY-4302: aerobic respiration III (alternative oxidase pathway)
2771434073	Ga0255787_1195	Metacyc	PWY-3781: aerobic respiration I (cytochrome c)
2771434073	Ga0255787_1195	Metacyc	PWY-6692: Fe(II) oxidation
2771434073	Ga0255787_1195	COG_category	[C] Energy production and conversion
2771434073	Ga0255787_1195	COG1905	NADH:ubiquinone oxidoreductase 24 kD subunit (chain E)		8e-43
2771434073	Ga0255787_1195	pfam01257	2Fe-2S_thioredx		4.9e-42
2771434073	Ga0255787_1195	EC:1.6.5.3	NADH:ubiquinone reductase (H(+)-translocating).
2771434073	Ga0255787_1195	KO:K05586	bidirectional [NiFe] hydrogenase diaphorase subunit [EC:1.6.5.3]		3.4e-109
2771434073	Ga0255787_1195	ITERM:06736	NAD(P)-dependent nickel-iron dehydrogenase diaphorase component subunit HoxE
2771434073	Ga0255787_1195	Locus_type		CDS
2771434073	Ga0255787_1195	Product_name		NAD(P)-dependent nickel-iron dehydrogenase diaphorase component subunit HoxE
2771434073	Ga0255787_1195	Scaffold		Ga0255787_11
2771434073	Ga0255787_1195	Coordinates		89507..90004(+)
2771434073	Ga0255787_1195	DNA_length		498bp
2771434073	Ga0255787_1195	Protein_length		165aa
2771434073	Ga0255787_1195	GC		0.59
2771434074	Ga0255787_1196	Metacyc	PWY0-1334: NADH to cytochrome <i>bd</i> oxidase electron transfer I
2771434074	Ga0255787_1196	Metacyc	PWY-6692: Fe(II) oxidation
2771434074	Ga0255787_1196	Metacyc	PWY-5083: NAD/NADH phosphorylation and dephosphorylation
2771434074	Ga0255787_1196	Metacyc	PWY-3781: aerobic respiration I (cytochrome c)
2771434074	Ga0255787_1196	Metacyc	PWY0-1335: NADH to cytochrome <i>bo</i> oxidase electron transfer I
2771434074	Ga0255787_1196	Metacyc	PWY-4302: aerobic respiration III (alternative oxidase pathway)
2771434074	Ga0255787_1196	COG_category	[C] Energy production and conversion
2771434074	Ga0255787_1196	COG1894	NADH:ubiquinone oxidoreductase, NADH-binding 51 kD subunit (chain F)		0
2771434074	Ga0255787_1196	pfam01512	Complex1_51K		3.7e-49
2771434074	Ga0255787_1196	pfam10589	NADH_4Fe-4S		8e-14
2771434074	Ga0255787_1196	pfam01257	2Fe-2S_thioredx		7.3e-08
2771434074	Ga0255787_1196	EC:1.6.5.3	NADH:ubiquinone reductase (H(+)-translocating).
2771434074	Ga0255787_1196	KO:K05587	bidirectional [NiFe] hydrogenase diaphorase subunit [EC:1.6.5.3]		0
2771434074	Ga0255787_1196	ITERM:06733	NAD(P)-dependent nickel-iron dehydrogenase flavin-containing subunit
2771434074	Ga0255787_1196	Locus_type		CDS
2771434074	Ga0255787_1196	Product_name		NAD(P)-dependent nickel-iron dehydrogenase flavin-containing subunit
2771434074	Ga0255787_1196	Scaffold		Ga0255787_11
2771434074	Ga0255787_1196	Coordinates		90004..91575(+)
2771434074	Ga0255787_1196	DNA_length		1572bp
2771434074	Ga0255787_1196	Protein_length		523aa
2771434074	Ga0255787_1196	GC		0.58
2771434075	Ga0255787_1197	Metacyc	PYRIDNUCSAL-PWY: NAD salvage pathway I
2771434075	Ga0255787_1197	COG_category	[R] General function prediction only
2771434075	Ga0255787_1197	COG1058	Predicted nucleotide-utilizing enzyme related to molybdopterin-biosynthesis enzyme MoeA		4e-72
2771434075	Ga0255787_1197	pfam00994	MoCF_biosynth		1.8e-35
2771434075	Ga0255787_1197	pfam02464	CinA		2.1e-53
2771434075	Ga0255787_1197	EC:3.5.1.42	Nicotinamide-nucleotide amidase.
2771434075	Ga0255787_1197	TIGR00199	amidohydrolase, PncC family		3.8e-51
2771434075	Ga0255787_1197	TIGR00177	molybdenum cofactor synthesis domain		4.1e-26
2771434075	Ga0255787_1197	TIGR00200	competence/damage-inducible protein CinA N-terminal domain		0
2771434075	Ga0255787_1197	KO:K03742	nicotinamide-nucleotide amidase [EC:3.5.1.42]		0
2771434075	Ga0255787_1197	ITERM:01622	competence/damage-inducible protein cinA
2771434075	Ga0255787_1197	Locus_type		CDS
2771434075	Ga0255787_1197	Product_name		competence/damage-inducible protein cinA
2771434075	Ga0255787_1197	Scaffold		Ga0255787_11
2771434075	Ga0255787_1197	Coordinates		91604..92884(-)
2771434075	Ga0255787_1197	DNA_length		1281bp
2771434075	Ga0255787_1197	Protein_length		426aa
2771434075	Ga0255787_1197	GC		0.59
2771434075	Ga0255787_1197	Fused_gene		Yes
2771434076	Ga0255787_1198	Metacyc	TEICHOICACID-PWY: teichoic acid (poly-glycerol) biosynthesis
2771434076	Ga0255787_1198	Metacyc	ECASYN-PWY: enterobacterial common antigen biosynthesis
2771434076	Ga0255787_1198	Metacyc	PWY-7290: <i>Escherichia coli</i> serotype O86 <i>O</i>-antigen biosynthesis
2771434076	Ga0255787_1198	Metacyc	PWY-7530: &beta;-D-galactosaminyl-(1&rarr;3)-<i>N</i>-acetyl-&alpha;-D-galactosamine biosynthesis
2771434076	Ga0255787_1198	COG_category	[M] Cell wall/membrane/envelope biogenesis
2771434076	Ga0255787_1198	COG0472	UDP-N-acetylmuramyl pentapeptide phosphotransferase/UDP-N-acetylglucosamine-1-phosphate transferase		4e-48
2771434076	Ga0255787_1198	pfam00953	Glycos_transf_4		1.1e-40
2771434076	Ga0255787_1198	EC:2.7.8.33	UDP-N-acetylglucosamine--undecaprenyl-phosphate N-acetylglucosaminephosphotransferase.
2771434076	Ga0255787_1198	KO:K02851	UDP-GlcNAc:undecaprenyl-phosphate GlcNAc-1-phosphate transferase [EC:2.7.8.33]		0
2771434076	Ga0255787_1198	Locus_type		CDS
2771434076	Ga0255787_1198	Product_name		UDP-GlcNAc:undecaprenyl-phosphate GlcNAc-1-phosphate transferase
2771434076	Ga0255787_1198	Scaffold		Ga0255787_11
2771434076	Ga0255787_1198	Coordinates		92888..93967(-)
2771434076	Ga0255787_1198	DNA_length		1080bp
2771434076	Ga0255787_1198	Protein_length		359aa
2771434076	Ga0255787_1198	GC		0.57
2771434076	Ga0255787_1198	Transmembrane		Yes
2771434077	Ga0255787_1199	KEGG_module	M00346: Formaldehyde assimilation, serine pathway
2771434077	Ga0255787_1199	KEGG_module	M00140: C1-unit interconversion, prokaryotes
2771434077	Ga0255787_1199	KEGG_module	M00141: C1-unit interconversion, eukaryotes
2771434077	Ga0255787_1199	KEGG_module	M00532: Photorespiration
2771434077	Ga0255787_1199	Metacyc	PWY-2201: folate transformations I
2771434077	Ga0255787_1199	Metacyc	1CMET2-PWY: <i>N</i><sup>10</sup>-formyl-tetrahydrofolate biosynthesis
2771434077	Ga0255787_1199	Metacyc	PWY-3841: folate transformations II
2771434077	Ga0255787_1199	Metacyc	PWY-3661-1: glycine betaine degradation II (mammalian)
2771434077	Ga0255787_1199	Metacyc	PWY-181: photorespiration
2771434077	Ga0255787_1199	Metacyc	PWY-3661: glycine betaine degradation I
2771434077	Ga0255787_1199	Metacyc	PWY-1622: formaldehyde assimilation I (serine pathway)
2771434077	Ga0255787_1199	Metacyc	PWY-5497: purine nucleobases degradation II (anaerobic)
2771434077	Ga0255787_1199	Metacyc	PWY-2161: folate polyglutamylation
2771434077	Ga0255787_1199	Metacyc	GLYSYN-PWY: glycine biosynthesis I
2771434077	Ga0255787_1199	IMG_pathway	1029: 5,10-methylenetetrahydrofolate polyglutamination
2771434077	Ga0255787_1199	IMG_pathway	127: L-serine conversion to glycine and methylene-THF
2771434077	Ga0255787_1199	IMG_pathway	959: Serine cycle
2771434077	Ga0255787_1199	COG_category	[E] Amino acid transport and metabolism
2771434077	Ga0255787_1199	COG0112	Glycine/serine hydroxymethyltransferase		0
2771434077	Ga0255787_1199	pfam00464	SHMT		0
2771434077	Ga0255787_1199	EC:2.1.2.1	Glycine hydroxymethyltransferase.
2771434077	Ga0255787_1199	KO:K00600	glycine hydroxymethyltransferase [EC:2.1.2.1]		0
2771434077	Ga0255787_1199	ITERM:00210	serine hydroxymethyltransferase (EC 2.1.2.1)
2771434077	Ga0255787_1199	Locus_type		CDS
2771434077	Ga0255787_1199	Gene_symbol		glyA
2771434077	Ga0255787_1199	Product_name		serine hydroxymethyltransferase
2771434077	Ga0255787_1199	Scaffold		Ga0255787_11
2771434077	Ga0255787_1199	Coordinates		93989..95272(-)
2771434077	Ga0255787_1199	DNA_length		1284bp
2771434077	Ga0255787_1199	Protein_length		427aa
2771434077	Ga0255787_1199	GC		0.57
2771434078	Ga0255787_11100	COG_category	[J] Translation, ribosomal structure and biogenesis
2771434078	Ga0255787_11100	COG0042	tRNA-dihydrouridine synthase		1e-79
2771434078	Ga0255787_11100	pfam01207	Dus		1.9e-89
2771434078	Ga0255787_11100	TIGR00737	putative TIM-barrel protein, nifR3 family		4.4e-108
2771434078	Ga0255787_11100	Locus_type		CDS
2771434078	Ga0255787_11100	Product_name		nifR3 family TIM-barrel protein
2771434078	Ga0255787_11100	Scaffold		Ga0255787_11
2771434078	Ga0255787_11100	Coordinates		95460..96470(-)
2771434078	Ga0255787_11100	DNA_length		1011bp
2771434078	Ga0255787_11100	Protein_length		336aa
2771434078	Ga0255787_11100	GC		0.58
2771434079	Ga0255787_11101	pfam00936	BMC		2.1e-22
2771434079	Ga0255787_11101	Locus_type		CDS
2771434079	Ga0255787_11101	Product_name		BMC domain-containing protein
2771434079	Ga0255787_11101	Scaffold		Ga0255787_11
2771434079	Ga0255787_11101	Coordinates		96548..96856(+)
2771434079	Ga0255787_11101	DNA_length		309bp
2771434079	Ga0255787_11101	Protein_length		102aa
2771434079	Ga0255787_11101	GC		0.54
2771434080	Ga0255787_11102	COG_category	[C] Energy production and conversion
2771434080	Ga0255787_11102	COG_category	[Q] Secondary metabolites biosynthesis, transport and catabolism
2771434080	Ga0255787_11102	COG4577	Carboxysome shell and ethanolamine utilization microcompartment protein CcmL/EutN		3e-26
2771434080	Ga0255787_11102	pfam00936	BMC		9.6e-23
2771434080	Ga0255787_11102	Locus_type		CDS
2771434080	Ga0255787_11102	Product_name		microcompartment protein CcmL/EutN
2771434080	Ga0255787_11102	Scaffold		Ga0255787_11
2771434080	Ga0255787_11102	Coordinates		96901..97242(+)
2771434080	Ga0255787_11102	DNA_length		342bp
2771434080	Ga0255787_11102	Protein_length		113aa
2771434080	Ga0255787_11102	GC		0.57
2771434081	Ga0255787_11103	pfam08853	DUF1823		1.7e-49
2771434081	Ga0255787_11103	Locus_type		CDS
2771434081	Ga0255787_11103	Product_name		uncharacterized protein DUF1823
2771434081	Ga0255787_11103	Scaffold		Ga0255787_11
2771434081	Ga0255787_11103	Coordinates		97354..97725(+)
2771434081	Ga0255787_11103	DNA_length		372bp
2771434081	Ga0255787_11103	Protein_length		123aa
2771434081	Ga0255787_11103	GC		0.52
2771434082	Ga0255787_11104	Locus_type		CDS
2771434082	Ga0255787_11104	Product_name		hypothetical protein
2771434082	Ga0255787_11104	Scaffold		Ga0255787_11
2771434082	Ga0255787_11104	Coordinates		97892..98092(+)
2771434082	Ga0255787_11104	DNA_length		201bp
2771434082	Ga0255787_11104	Protein_length		66aa
2771434082	Ga0255787_11104	GC		0.47
2771434082	Ga0255787_11104	Transmembrane		Yes
2771434083	Ga0255787_11105	pfam07885	Ion_trans_2		4.7e-18
2771434083	Ga0255787_11105	KO:K10716	voltage-gated potassium channel		6e-82
2771434083	Ga0255787_11105	Locus_type		CDS
2771434083	Ga0255787_11105	Product_name		voltage-gated potassium channel
2771434083	Ga0255787_11105	Scaffold		Ga0255787_11
2771434083	Ga0255787_11105	Coordinates		98176..98580(+)
2771434083	Ga0255787_11105	DNA_length		405bp
2771434083	Ga0255787_11105	Protein_length		134aa
2771434083	Ga0255787_11105	GC		0.48
2771434083	Ga0255787_11105	Transmembrane		Yes
2771434084	Ga0255787_11106	KEGG_module	M00362: Nucleotide sugar biosynthesis, prokaryotes
2771434084	Ga0255787_11106	Metacyc	PWY0-1261: anhydromuropeptides recycling
2771434084	Ga0255787_11106	Metacyc	PWY-5514: UDP-<i>N</i>-acetyl-D-galactosamine biosynthesis II
2771434084	Ga0255787_11106	Metacyc	UDPNAGSYN-PWY: UDP-<i>N</i>-acetyl-D-glucosamine biosynthesis I
2771434084	Ga0255787_11106	Metacyc	UDPNACETYLGALSYN-PWY: UDP-<i>N</i>-acetyl-D-glucosamine biosynthesis II
2771434084	Ga0255787_11106	IMG_pathway	411: UDP-N-acetylglucosamine synthesis - eukaryotic pathway
2771434084	Ga0255787_11106	IMG_pathway	466: UDP-N-acetylglucosamine synthesis - bacterial pathway
2771434084	Ga0255787_11106	COG_category	[M] Cell wall/membrane/envelope biogenesis
2771434084	Ga0255787_11106	COG1207	Bifunctional protein GlmU, N-acetylglucosamine-1-phosphate-uridyltransferase/glucosamine-1-phosphate-acetyltransferase		0
2771434084	Ga0255787_11106	pfam00132	Hexapep		1.5e-08
2771434084	Ga0255787_11106	pfam00132	Hexapep		8.7e-09
2771434084	Ga0255787_11106	pfam00132	Hexapep		4.9e-07
2771434084	Ga0255787_11106	pfam12804	NTP_transf_3		3.6e-22
2771434084	Ga0255787_11106	EC:2.7.7.23	UDP-N-acetylglucosamine diphosphorylase.
2771434084	Ga0255787_11106	EC:2.3.1.157	Glucosamine-1-phosphate N-acetyltransferase.
2771434084	Ga0255787_11106	TIGR01173	UDP-N-acetylglucosamine diphosphorylase/glucosamine-1-phosphate N-acetyltransferase		0
2771434084	Ga0255787_11106	KO:K04042	bifunctional UDP-N-acetylglucosamine pyrophosphorylase / Glucosamine-1-phosphate N-acetyltransferase [EC:2.7.7.23 2.3.1.157]		0
2771434084	Ga0255787_11106	ITERM:01701	UDP-N-acetylglucosamine pyrophosphorylase (EC 2.7.7.23)
2771434084	Ga0255787_11106	ITERM:02089	glucosamine-1-phosphate N-acetyltransferase (EC 2.3.1.157)
2771434084	Ga0255787_11106	Locus_type		CDS
2771434084	Ga0255787_11106	Gene_symbol		glmU
2771434084	Ga0255787_11106	Product_name		UDP-N-acetylglucosamine pyrophosphorylase /glucosamine-1-phosphate N-acetyltransferase
2771434084	Ga0255787_11106	Scaffold		Ga0255787_11
2771434084	Ga0255787_11106	Coordinates		98593..99951(-)
2771434084	Ga0255787_11106	DNA_length		1359bp
2771434084	Ga0255787_11106	Protein_length		452aa
2771434084	Ga0255787_11106	GC		0.55
2771434085	Ga0255787_11107	Locus_type		CDS
2771434085	Ga0255787_11107	Product_name		hypothetical protein
2771434085	Ga0255787_11107	Scaffold		Ga0255787_11
2771434085	Ga0255787_11107	Coordinates		100193..100726(-)
2771434085	Ga0255787_11107	DNA_length		534bp
2771434085	Ga0255787_11107	Protein_length		177aa
2771434085	Ga0255787_11107	GC		0.5
2771434085	Ga0255787_11107	Transmembrane		Yes
2771434086	Ga0255787_11108	KEGG_module	M00335: Sec (secretion) system
2771434086	Ga0255787_11108	COG_category	[U] Intracellular trafficking, secretion, and vesicular transport
2771434086	Ga0255787_11108	COG0653	Preprotein translocase subunit SecA (ATPase, RNA helicase)		0
2771434086	Ga0255787_11108	pfam01043	SecA_PP_bind		2.5e-33
2771434086	Ga0255787_11108	pfam07516	SecA_SW		3.3e-61
2771434086	Ga0255787_11108	pfam07517	SecA_DEAD		1.8e-127
2771434086	Ga0255787_11108	TIGR00963	preprotein translocase, SecA subunit		0
2771434086	Ga0255787_11108	KO:K03070	preprotein translocase subunit SecA		0
2771434086	Ga0255787_11108	ITERM:02938	protein translocase subunit secA
2771434086	Ga0255787_11108	Locus_type		CDS
2771434086	Ga0255787_11108	Gene_symbol		secA
2771434086	Ga0255787_11108	Product_name		protein translocase subunit secA
2771434086	Ga0255787_11108	Scaffold		Ga0255787_11
2771434086	Ga0255787_11108	Coordinates		100920..103766(+)
2771434086	Ga0255787_11108	DNA_length		2847bp
2771434086	Ga0255787_11108	Protein_length		948aa
2771434086	Ga0255787_11108	GC		0.55
2771434086	Ga0255787_11108	Fused_gene		Yes
2771434087	Ga0255787_11109	KEGG_module	M00051: Uridine monophosphate biosynthesis, glutamine (+ PRPP) => UMP
2771434087	Ga0255787_11109	Metacyc	PWY-5686: UMP biosynthesis
2771434087	Ga0255787_11109	IMG_pathway	321: Uridine 5'-monophosphate biosynthesis
2771434087	Ga0255787_11109	COG_category	[F] Nucleotide transport and metabolism
2771434087	Ga0255787_11109	COG0167	Dihydroorotate dehydrogenase		1e-81
2771434087	Ga0255787_11109	pfam01180	DHO_dh		2.5e-95
2771434087	Ga0255787_11109	EC:1.3.5.2	Dihydroorotate dehydrogenase (quinone).
2771434087	Ga0255787_11109	TIGR01036	dihydroorotate dehydrogenase, subfamily 2		7.5e-115
2771434087	Ga0255787_11109	KO:K00254	dihydroorotate dehydrogenase [EC:1.3.5.2]		0
2771434087	Ga0255787_11109	ITERM:01384	dihydroorotate oxidase A (EC 1.3.3.1)
2771434087	Ga0255787_11109	Locus_type		CDS
2771434087	Ga0255787_11109	Gene_symbol		pyrD
2771434087	Ga0255787_11109	Product_name		dihydroorotate oxidase A
2771434087	Ga0255787_11109	Scaffold		Ga0255787_11
2771434087	Ga0255787_11109	Coordinates		103775..104911(+)
2771434087	Ga0255787_11109	DNA_length		1137bp
2771434087	Ga0255787_11109	Protein_length		378aa
2771434087	Ga0255787_11109	GC		0.59
2771434087	Ga0255787_11109	Fused_gene		Yes
2771434088	Ga0255787_11110	Locus_type		tRNA
2771434088	Ga0255787_11110	Product_name		tRNA_Ala_CGC
2771434088	Ga0255787_11110	Scaffold		Ga0255787_11
2771434088	Ga0255787_11110	Coordinates		104930..105002(-)
2771434088	Ga0255787_11110	DNA_length		73bp
2771434088	Ga0255787_11110	GC		0.59
2771434089	Ga0255787_11111	pfam10742	DUF2555		1.1e-30
2771434089	Ga0255787_11111	Locus_type		CDS
2771434089	Ga0255787_11111	Product_name		uncharacterized protein DUF2555
2771434089	Ga0255787_11111	Scaffold		Ga0255787_11
2771434089	Ga0255787_11111	Coordinates		105082..105300(+)
2771434089	Ga0255787_11111	DNA_length		219bp
2771434089	Ga0255787_11111	Protein_length		72aa
2771434089	Ga0255787_11111	GC		0.54
2771434090	Ga0255787_11112	KEGG_module	M00120: Coenzyme A biosynthesis, pantothenate => CoA
2771434090	Ga0255787_11112	Metacyc	COA-PWY: coenzyme A biosynthesis I
2771434090	Ga0255787_11112	Metacyc	COA-PWY-1: coenzyme A biosynthesis II (mammalian)
2771434090	Ga0255787_11112	IMG_pathway	116: Coenzyme A biosynthesis
2771434090	Ga0255787_11112	COG_category	[H] Coenzyme transport and metabolism
2771434090	Ga0255787_11112	COG0452	Phosphopantothenoylcysteine synthetase/decarboxylase		2e-92
2771434090	Ga0255787_11112	pfam04127	DFP		1.5e-54
2771434090	Ga0255787_11112	pfam02441	Flavoprotein		3.9e-39
2771434090	Ga0255787_11112	EC:4.1.1.36	Phosphopantothenoylcysteine decarboxylase.
2771434090	Ga0255787_11112	EC:6.3.2.5	Phosphopantothenate--cysteine ligase.
2771434090	Ga0255787_11112	TIGR00521	phosphopantothenoylcysteine decarboxylase / phosphopantothenate--cysteine ligase		9.6e-121
2771434090	Ga0255787_11112	KO:K13038	phosphopantothenoylcysteine decarboxylase / phosphopantothenate--cysteine ligase [EC:4.1.1.36 6.3.2.5]		0
2771434090	Ga0255787_11112	ITERM:00186	Phosphopantothenate-cysteine ligase (EC 6.3.2.5)
2771434090	Ga0255787_11112	ITERM:00187	Phosphopantothenoylcysteine decarboxylase (EC 4.1.1.36)
2771434090	Ga0255787_11112	Locus_type		CDS
2771434090	Ga0255787_11112	Product_name		phosphopantothenate-cysteine ligase /phosphopantothenoylcysteine decarboxylase
2771434090	Ga0255787_11112	Scaffold		Ga0255787_11
2771434090	Ga0255787_11112	Coordinates		105304..106530(+)
2771434090	Ga0255787_11112	DNA_length		1227bp
2771434090	Ga0255787_11112	Protein_length		408aa
2771434090	Ga0255787_11112	GC		0.58
2771434090	Ga0255787_11112	Fused_gene		Yes
2771434091	Ga0255787_11113	Locus_type		CDS
2771434091	Ga0255787_11113	Product_name		hypothetical protein
2771434091	Ga0255787_11113	Scaffold		Ga0255787_11
2771434091	Ga0255787_11113	Coordinates		106527..106865(-)
2771434091	Ga0255787_11113	DNA_length		339bp
2771434091	Ga0255787_11113	Protein_length		112aa
2771434091	Ga0255787_11113	GC		0.51
2771434092	Ga0255787_11114	pfam01716	MSP		6.3e-113
2771434092	Ga0255787_11114	KO:K02716	photosystem II oxygen-evolving enhancer protein 1		0
2771434092	Ga0255787_11114	Locus_type		CDS
2771434092	Ga0255787_11114	Gene_symbol		psbO
2771434092	Ga0255787_11114	Product_name		photosystem II oxygen-evolving enhancer protein 1
2771434092	Ga0255787_11114	Scaffold		Ga0255787_11
2771434092	Ga0255787_11114	Coordinates		107163..107996(+)
2771434092	Ga0255787_11114	DNA_length		834bp
2771434092	Ga0255787_11114	Protein_length		277aa
2771434092	Ga0255787_11114	GC		0.55
2771434092	Ga0255787_11114	Signal_peptide		Yes
2771434092	Ga0255787_11114	Transmembrane		Yes
2771434093	Ga0255787_11115	KEGG_module	M00596: Dissimilatory sulfate reduction, sulfate => H2S
2771434093	Ga0255787_11115	KEGG_module	M00176: Assimilatory sulfate reduction, sulfate => H2S
2771434093	Ga0255787_11115	KEGG_module	M00616: Sulfate-sulfur assimilation
2771434093	Ga0255787_11115	Metacyc	PWY-6683: sulfate reduction III (assimilatory)
2771434093	Ga0255787_11115	Metacyc	DISSULFRED-PWY: sulfate reduction IV (dissimilatory)
2771434093	Ga0255787_11115	Metacyc	PWY-5340: sulfate activation for sulfonation
2771434093	Ga0255787_11115	Metacyc	SULFMETII-PWY: sulfate reduction II (assimilatory)
2771434093	Ga0255787_11115	Metacyc	P224-PWY: sulfate reduction V (dissimilatory)
2771434093	Ga0255787_11115	Metacyc	PWY-5278: sulfite oxidation III
2771434093	Ga0255787_11115	Metacyc	PWY-6932: selenate reduction
2771434093	Ga0255787_11115	IMG_pathway	870: Dissimilatory sulfate conversion to adenylylsulfate
2771434093	Ga0255787_11115	COG_category	[P] Inorganic ion transport and metabolism
2771434093	Ga0255787_11115	COG2046	ATP sulfurylase (sulfate adenylyltransferase)		0
2771434093	Ga0255787_11115	pfam01747	ATP-sulfurylase		1.2e-92
2771434093	Ga0255787_11115	pfam14306	PUA_2		3.4e-56
2771434093	Ga0255787_11115	EC:2.7.7.4	Sulfate adenylyltransferase.
2771434093	Ga0255787_11115	TIGR00339	ATP sulphurylase		0
2771434093	Ga0255787_11115	KO:K00958	sulfate adenylyltransferase [EC:2.7.7.4]		0
2771434093	Ga0255787_11115	ITERM:02082	sulfate adenylyltransferase (EC 2.7.7.4)
2771434093	Ga0255787_11115	Locus_type		CDS
2771434093	Ga0255787_11115	Gene_symbol		sat
2771434093	Ga0255787_11115	Product_name		sulfate adenylyltransferase
2771434093	Ga0255787_11115	Scaffold		Ga0255787_11
2771434093	Ga0255787_11115	Coordinates		108150..109337(+)
2771434093	Ga0255787_11115	DNA_length		1188bp
2771434093	Ga0255787_11115	Protein_length		395aa
2771434093	Ga0255787_11115	GC		0.57
2771434094	Ga0255787_11116	pfam00656	Peptidase_C14		1.1e-15
2771434094	Ga0255787_11116	Locus_type		CDS
2771434094	Ga0255787_11116	Product_name		caspase domain-containing protein
2771434094	Ga0255787_11116	Scaffold		Ga0255787_11
2771434094	Ga0255787_11116	Coordinates		109483..111501(+)
2771434094	Ga0255787_11116	DNA_length		2019bp
2771434094	Ga0255787_11116	Protein_length		672aa
2771434094	Ga0255787_11116	GC		0.58
2771434095	Ga0255787_11117	KEGG_module	M00742: Aminoglycoside resistance, protease FtsH
2771434095	Ga0255787_11117	COG_category	[O] Posttranslational modification, protein turnover, chaperones
2771434095	Ga0255787_11117	COG0465	ATP-dependent Zn proteases		0
2771434095	Ga0255787_11117	pfam06480	FtsH_ext		2.4e-06
2771434095	Ga0255787_11117	pfam01434	Peptidase_M41		9.6e-85
2771434095	Ga0255787_11117	pfam00004	AAA		2e-45
2771434095	Ga0255787_11117	EC:3.4.24.-	Hydrolases. Acting on peptide bonds (peptidases). Metalloendopeptidases.
2771434095	Ga0255787_11117	TIGR01241	ATP-dependent metalloprotease FtsH		0
2771434095	Ga0255787_11117	KO:K03798	cell division protease FtsH [EC:3.4.24.-]		0
2771434095	Ga0255787_11117	ITERM:00381	membrane protease FtsH catalytic subunit (EC 3.4.24.-)
2771434095	Ga0255787_11117	Locus_type		CDS
2771434095	Ga0255787_11117	Gene_symbol		ftsH
2771434095	Ga0255787_11117	Product_name		membrane protease FtsH catalytic subunit
2771434095	Ga0255787_11117	Scaffold		Ga0255787_11
2771434095	Ga0255787_11117	Coordinates		111608..113449(+)
2771434095	Ga0255787_11117	DNA_length		1842bp
2771434095	Ga0255787_11117	Protein_length		613aa
2771434095	Ga0255787_11117	GC		0.57
2771434095	Ga0255787_11117	Transmembrane		Yes
2771434096	Ga0255787_11118	COG_category	[J] Translation, ribosomal structure and biogenesis
2771434096	Ga0255787_11118	COG0012	Ribosome-binding ATPase YchF, GTP1/OBG family		0
2771434096	Ga0255787_11118	pfam01926	MMR_HSR1		3.8e-23
2771434096	Ga0255787_11118	pfam06071	YchF-GTPase_C		7.8e-40
2771434096	Ga0255787_11118	TIGR00092	GTP-binding protein YchF		0
2771434096	Ga0255787_11118	KO:K06942	ribosome-binding ATPase		0
2771434096	Ga0255787_11118	Locus_type		CDS
2771434096	Ga0255787_11118	Gene_symbol		ychF
2771434096	Ga0255787_11118	Product_name		hypothetical protein
2771434096	Ga0255787_11118	Scaffold		Ga0255787_11
2771434096	Ga0255787_11118	Coordinates		113719..114810(-)
2771434096	Ga0255787_11118	DNA_length		1092bp
2771434096	Ga0255787_11118	Protein_length		363aa
2771434096	Ga0255787_11118	GC		0.57
2771434097	Ga0255787_11119	pfam13533	Biotin_lipoyl_2		1.5e-13
2771434097	Ga0255787_11119	Locus_type		CDS
2771434097	Ga0255787_11119	Product_name		biotin/lipoyl-binding protein
2771434097	Ga0255787_11119	Scaffold		Ga0255787_11
2771434097	Ga0255787_11119	Coordinates		114888..115445(+)
2771434097	Ga0255787_11119	DNA_length		558bp
2771434097	Ga0255787_11119	Protein_length		185aa
2771434097	Ga0255787_11119	GC		0.59
2771434097	Ga0255787_11119	Transmembrane		Yes
2771434098	Ga0255787_11120	pfam00529	HlyD		2.3e-09
2771434098	Ga0255787_11120	pfam16576	HlyD_D23		2.9e-15
2771434098	Ga0255787_11120	TIGR01730	RND family efflux transporter, MFP subunit		4.2e-36
2771434098	Ga0255787_11120	Locus_type		CDS
2771434098	Ga0255787_11120	Product_name		RND family efflux transporter MFP subunit
2771434098	Ga0255787_11120	Scaffold		Ga0255787_11
2771434098	Ga0255787_11120	Coordinates		115442..116221(+)
2771434098	Ga0255787_11120	DNA_length		780bp
2771434098	Ga0255787_11120	Protein_length		259aa
2771434098	Ga0255787_11120	GC		0.59
2771434099	Ga0255787_11121	KEGG_module	M00362: Nucleotide sugar biosynthesis, prokaryotes
2771434099	Ga0255787_11121	Metacyc	TEICHOICACID-PWY: teichoic acid (poly-glycerol) biosynthesis
2771434099	Ga0255787_11121	Metacyc	PWY-7335: UDP-<i>N</i>-acetyl-&alpha;-D-mannosaminouronate biosynthesis
2771434099	Ga0255787_11121	IMG_pathway	470: CMP-N-acetylneuraminate synthesis via NeuNAc 9-phosphate
2771434099	Ga0255787_11121	IMG_pathway	471: CMP-N-acetylneuraminate synthesis without NeuNac 9-phosphate
2771434099	Ga0255787_11121	COG_category	[M] Cell wall/membrane/envelope biogenesis
2771434099	Ga0255787_11121	COG0381	UDP-N-acetylglucosamine 2-epimerase		9e-128
2771434099	Ga0255787_11121	pfam02350	Epimerase_2		3.3e-107
2771434099	Ga0255787_11121	EC:5.1.3.14	UDP-N-acetylglucosamine 2-epimerase (non-hydrolyzing).
2771434099	Ga0255787_11121	TIGR00236	UDP-N-acetylglucosamine 2-epimerase		0
2771434099	Ga0255787_11121	KO:K01791	UDP-N-acetylglucosamine 2-epimerase (non-hydrolysing) [EC:5.1.3.14]		0
2771434099	Ga0255787_11121	ITERM:01702	UDP-N-Acetylglucosamine 2-epimerase (EC 5.1.3.14)
2771434099	Ga0255787_11121	Locus_type		CDS
2771434099	Ga0255787_11121	Product_name		UDP-N-acetylglucosamine 2-epimerase
2771434099	Ga0255787_11121	Scaffold		Ga0255787_11
2771434099	Ga0255787_11121	Coordinates		116218..117336(-)
2771434099	Ga0255787_11121	DNA_length		1119bp
2771434099	Ga0255787_11121	Protein_length		372aa
2771434099	Ga0255787_11121	GC		0.57
2771434099	Ga0255787_11121	Fused_gene		Yes
2771434100	Ga0255787_11122	Locus_type		CDS
2771434100	Ga0255787_11122	Product_name		hypothetical protein
2771434100	Ga0255787_11122	Scaffold		Ga0255787_11
2771434100	Ga0255787_11122	Coordinates		117459..117830(-)
2771434100	Ga0255787_11122	DNA_length		372bp
2771434100	Ga0255787_11122	Protein_length		123aa
2771434100	Ga0255787_11122	GC		0.56
2771434100	Ga0255787_11122	Transmembrane		Yes
2771434101	Ga0255787_11123	Locus_type		CDS
2771434101	Ga0255787_11123	Product_name		hypothetical protein
2771434101	Ga0255787_11123	Scaffold		Ga0255787_11
2771434101	Ga0255787_11123	Coordinates		118370..118753(-)
2771434101	Ga0255787_11123	DNA_length		384bp
2771434101	Ga0255787_11123	Protein_length		127aa
2771434101	Ga0255787_11123	GC		0.58
2771434102	Ga0255787_11124	COG_category	[P] Inorganic ion transport and metabolism
2771434102	Ga0255787_11124	COG0861	Membrane protein TerC, possibly involved in tellurium resistance		1e-30
2771434102	Ga0255787_11124	pfam03741	TerC		6.1e-43
2771434102	Ga0255787_11124	TIGR03716	integral membrane protein, YkoY family		1.2e-54
2771434102	Ga0255787_11124	Locus_type		CDS
2771434102	Ga0255787_11124	Product_name		YkoY family integral membrane protein
2771434102	Ga0255787_11124	Scaffold		Ga0255787_11
2771434102	Ga0255787_11124	Coordinates		118762..119493(-)
2771434102	Ga0255787_11124	DNA_length		732bp
2771434102	Ga0255787_11124	Protein_length		243aa
2771434102	Ga0255787_11124	GC		0.53
2771434102	Ga0255787_11124	Transmembrane		Yes
2771434103	Ga0255787_11125	Locus_type		CDS
2771434103	Ga0255787_11125	Product_name		hypothetical protein
2771434103	Ga0255787_11125	Scaffold		Ga0255787_11
2771434103	Ga0255787_11125	Coordinates		119625..120785(+)
2771434103	Ga0255787_11125	DNA_length		1161bp
2771434103	Ga0255787_11125	Protein_length		386aa
2771434103	Ga0255787_11125	GC		0.59
2771434104	Ga0255787_11126	Locus_type		CDS
2771434104	Ga0255787_11126	Product_name		hypothetical protein
2771434104	Ga0255787_11126	Scaffold		Ga0255787_11
2771434104	Ga0255787_11126	Coordinates		120842..121372(+)
2771434104	Ga0255787_11126	DNA_length		531bp
2771434104	Ga0255787_11126	Protein_length		176aa
2771434104	Ga0255787_11126	GC		0.47
2771434105	Ga0255787_11127	COG_category	[P] Inorganic ion transport and metabolism
2771434105	Ga0255787_11127	COG0475	Kef-type K+ transport system, membrane component KefB		3e-53
2771434105	Ga0255787_11127	pfam00999	Na_H_Exchanger		3.3e-63
2771434105	Ga0255787_11127	pfam00582	Usp		2.4e-06
2771434105	Ga0255787_11127	ITERM:06565	transporter, CPA2 family (TC 2.A.37)
2771434105	Ga0255787_11127	Locus_type		CDS
2771434105	Ga0255787_11127	Gene_symbol		NaH1
2771434105	Ga0255787_11127	Product_name		transporter (CPA2 family)
2771434105	Ga0255787_11127	Scaffold		Ga0255787_11
2771434105	Ga0255787_11127	Coordinates		121376..123532(-)
2771434105	Ga0255787_11127	DNA_length		2157bp
2771434105	Ga0255787_11127	Protein_length		718aa
2771434105	Ga0255787_11127	GC		0.56
2771434105	Ga0255787_11127	Transmembrane		Yes
2771434106	Ga0255787_11128	Locus_type		CDS
2771434106	Ga0255787_11128	Product_name		hypothetical protein
2771434106	Ga0255787_11128	Scaffold		Ga0255787_11
2771434106	Ga0255787_11128	Coordinates		123573..124265(-)
2771434106	Ga0255787_11128	DNA_length		693bp
2771434106	Ga0255787_11128	Protein_length		230aa
2771434106	Ga0255787_11128	GC		0.59
2771434106	Ga0255787_11128	Transmembrane		Yes
2771434107	Ga0255787_11129	COG_category	[R] General function prediction only
2771434107	Ga0255787_11129	COG2350	Uncharacterized conserved protein YciI, contains a putative active-site phosphohistidine		2e-17
2771434107	Ga0255787_11129	pfam03795	YCII		2.2e-16
2771434107	Ga0255787_11129	KO:K09780	uncharacterized protein		5.9e-71
2771434107	Ga0255787_11129	Locus_type		CDS
2771434107	Ga0255787_11129	Product_name		hypothetical protein
2771434107	Ga0255787_11129	Scaffold		Ga0255787_11
2771434107	Ga0255787_11129	Coordinates		124247..124546(-)
2771434107	Ga0255787_11129	DNA_length		300bp
2771434107	Ga0255787_11129	Protein_length		99aa
2771434107	Ga0255787_11129	GC		0.55
2771434108	Ga0255787_11130	COG_category	[C] Energy production and conversion
2771434108	Ga0255787_11130	COG0431	NAD(P)H-dependent FMN reductase		4e-26
2771434108	Ga0255787_11130	pfam03358	FMN_red		1.3e-35
2771434108	Ga0255787_11130	Locus_type		CDS
2771434108	Ga0255787_11130	Product_name		NAD(P)H-dependent FMN reductase
2771434108	Ga0255787_11130	Scaffold		Ga0255787_11
2771434108	Ga0255787_11130	Coordinates		124595..125158(+)
2771434108	Ga0255787_11130	DNA_length		564bp
2771434108	Ga0255787_11130	Protein_length		187aa
2771434108	Ga0255787_11130	GC		0.58
2771434109	Ga0255787_11131	Metacyc	PWY0-501: lipoate biosynthesis and incorporation I
2771434109	Ga0255787_11131	Metacyc	PWY-7382: lipoate biosynthesis and incorporation (yeast)
2771434109	Ga0255787_11131	Metacyc	PWY0-1275: lipoate biosynthesis and incorporation II
2771434109	Ga0255787_11131	Metacyc	PWY-6987: lipoate biosynthesis and incorporation III (Bacillus)
2771434109	Ga0255787_11131	COG_category	[H] Coenzyme transport and metabolism
2771434109	Ga0255787_11131	COG0320	Lipoate synthase		2e-126
2771434109	Ga0255787_11131	pfam04055	Radical_SAM		4.6e-14
2771434109	Ga0255787_11131	EC:2.8.1.8	Lipoyl synthase.
2771434109	Ga0255787_11131	TIGR00510	lipoate synthase		5.8e-122
2771434109	Ga0255787_11131	KO:K03644	lipoic acid synthetase [EC:2.8.1.8]		0
2771434109	Ga0255787_11131	Locus_type		CDS
2771434109	Ga0255787_11131	Gene_symbol		lipA
2771434109	Ga0255787_11131	Product_name		lipoic acid synthetase
2771434109	Ga0255787_11131	Scaffold		Ga0255787_11
2771434109	Ga0255787_11131	Coordinates		125155..126153(-)
2771434109	Ga0255787_11131	DNA_length		999bp
2771434109	Ga0255787_11131	Protein_length		332aa
2771434109	Ga0255787_11131	GC		0.57
2771434110	Ga0255787_11132	pfam02517	Abi		5.6e-12
2771434110	Ga0255787_11132	Locus_type		CDS
2771434110	Ga0255787_11132	Product_name		CAAX prenyl protease-like protein
2771434110	Ga0255787_11132	Scaffold		Ga0255787_11
2771434110	Ga0255787_11132	Coordinates		126386..127135(-)
2771434110	Ga0255787_11132	DNA_length		750bp
2771434110	Ga0255787_11132	Protein_length		249aa
2771434110	Ga0255787_11132	GC		0.58
2771434110	Ga0255787_11132	Transmembrane		Yes
2771434111	Ga0255787_11133	KEGG_module	M00004: Pentose phosphate pathway (Pentose phosphate cycle)
2771434111	Ga0255787_11133	KEGG_module	M00612: Anoxygenic photosynthesis in purple bacteria
2771434111	Ga0255787_11133	KEGG_module	M00007: Pentose phosphate pathway, non-oxidative phase, fructose 6P => ribose 5P
2771434111	Ga0255787_11133	KEGG_module	M00611: Oxygenic photosynthesis in plants and cyanobacteria
2771434111	Ga0255787_11133	KEGG_module	M00167: Reductive pentose phosphate cycle, glyceraldehyde-3P => ribulose-5P
2771434111	Ga0255787_11133	KEGG_module	M00165: Reductive pentose phosphate cycle (Calvin cycle)
2771434111	Ga0255787_11133	Metacyc	NONOXIPENT-PWY: pentose phosphate pathway (non-oxidative branch)
2771434111	Ga0255787_11133	Metacyc	PWY-6901: superpathway of glucose and xylose degradation
2771434111	Ga0255787_11133	Metacyc	PWY-1861: formaldehyde assimilation II (RuMP Cycle)
2771434111	Ga0255787_11133	Metacyc	P185-PWY: formaldehyde assimilation III (dihydroxyacetone cycle)
2771434111	Ga0255787_11133	Metacyc	P124-PWY: Bifidobacterium shunt
2771434111	Ga0255787_11133	Metacyc	P21-PWY: pentose phosphate pathway (partial)
2771434111	Ga0255787_11133	Metacyc	PWY-5723: Rubisco shunt
2771434111	Ga0255787_11133	Metacyc	CALVIN-PWY: Calvin-Benson-Bassham cycle
2771434111	Ga0255787_11133	IMG_pathway	342: Nonoxidative pentose phosphate pathway
2771434111	Ga0255787_11133	IMG_pathway	527: Calvin cycle
2771434111	Ga0255787_11133	IMG_pathway	953: RuMP cycle rearrangement pathway - transaldolase variant
2771434111	Ga0255787_11133	IMG_pathway	954: RuMP cycle rearrangement pathway - sedoheptulose bisphosphatase variant
2771434111	Ga0255787_11133	COG_category	[G] Carbohydrate transport and metabolism
2771434111	Ga0255787_11133	COG0021	Transketolase		0
2771434111	Ga0255787_11133	pfam00456	Transketolase_N		0
2771434111	Ga0255787_11133	pfam02780	Transketolase_C		8.1e-12
2771434111	Ga0255787_11133	pfam02779	Transket_pyr		3.2e-47
2771434111	Ga0255787_11133	EC:2.2.1.1	Transketolase.
2771434111	Ga0255787_11133	TIGR00232	transketolase, bacterial and yeast		0
2771434111	Ga0255787_11133	KO:K00615	transketolase [EC:2.2.1.1]		0
2771434111	Ga0255787_11133	ITERM:01496	transketolase (EC 2.2.1.1)
2771434111	Ga0255787_11133	Locus_type		CDS
2771434111	Ga0255787_11133	Product_name		transketolase
2771434111	Ga0255787_11133	Scaffold		Ga0255787_11
2771434111	Ga0255787_11133	Coordinates		127232..129238(-)
2771434111	Ga0255787_11133	DNA_length		2007bp
2771434111	Ga0255787_11133	Protein_length		668aa
2771434111	Ga0255787_11133	GC		0.59
2771434111	Ga0255787_11133	Fused_gene		Yes
2771434112	Ga0255787_11134	pfam02801	Ketoacyl-synt_C		4.4e-38
2771434112	Ga0255787_11134	Locus_type		CDS
2771434112	Ga0255787_11134	Product_name		beta-ketoacyl synthase-like protein
2771434112	Ga0255787_11134	Scaffold		Ga0255787_11
2771434112	Ga0255787_11134	Coordinates		129385..129900(-)
2771434112	Ga0255787_11134	DNA_length		516bp
2771434112	Ga0255787_11134	Protein_length		171aa
2771434112	Ga0255787_11134	GC		0.59
2771434113	Ga0255787_11135	pfam00109	ketoacyl-synt		4e-48
2771434113	Ga0255787_11135	Locus_type		CDS
2771434113	Ga0255787_11135	Product_name		beta-ketoacyl synthase-like protein
2771434113	Ga0255787_11135	Scaffold		Ga0255787_11
2771434113	Ga0255787_11135	Coordinates		129840..130637(-)
2771434113	Ga0255787_11135	DNA_length		798bp
2771434113	Ga0255787_11135	Protein_length		265aa
2771434113	Ga0255787_11135	GC		0.57
2771434114	Ga0255787_11136	COG_category	[Q] Secondary metabolites biosynthesis, transport and catabolism
2771434114	Ga0255787_11136	COG_category	[I] Lipid transport and metabolism
2771434114	Ga0255787_11136	COG0236	Acyl carrier protein		9e-13
2771434114	Ga0255787_11136	pfam00550	PP-binding		1.2e-16
2771434114	Ga0255787_11136	TIGR00517	acyl carrier protein		7.1e-38
2771434114	Ga0255787_11136	KO:K02078	acyl carrier protein		1.7e-49
2771434114	Ga0255787_11136	Locus_type		CDS
2771434114	Ga0255787_11136	Gene_symbol		acpP
2771434114	Ga0255787_11136	Product_name		acyl carrier protein
2771434114	Ga0255787_11136	Scaffold		Ga0255787_11
2771434114	Ga0255787_11136	Coordinates		130705..130947(-)
2771434114	Ga0255787_11136	DNA_length		243bp
2771434114	Ga0255787_11136	Protein_length		80aa
2771434114	Ga0255787_11136	GC		0.52
2771434115	Ga0255787_11137	KEGG_module	M00163: Photosystem I
2771434115	Ga0255787_11137	KEGG_module	M00611: Oxygenic photosynthesis in plants and cyanobacteria
2771434115	Ga0255787_11137	pfam12838	Fer4_7		1.4e-09
2771434115	Ga0255787_11137	TIGR03048	photosystem I iron-sulfur protein PsaC		3.6e-60
2771434115	Ga0255787_11137	KO:K02691	photosystem I subunit VII		3.8e-60
2771434115	Ga0255787_11137	Locus_type		CDS
2771434115	Ga0255787_11137	Gene_symbol		psaC
2771434115	Ga0255787_11137	Product_name		photosystem I subunit 7
2771434115	Ga0255787_11137	Scaffold		Ga0255787_11
2771434115	Ga0255787_11137	Coordinates		131393..131638(+)
2771434115	Ga0255787_11137	DNA_length		246bp
2771434115	Ga0255787_11137	Protein_length		81aa
2771434115	Ga0255787_11137	GC		0.56
2771434116	Ga0255787_11138	Metacyc	UDPNAGSYN-PWY: UDP-<i>N</i>-acetyl-D-glucosamine biosynthesis I
2771434116	Ga0255787_11138	Metacyc	UDPNACETYLGALSYN-PWY: UDP-<i>N</i>-acetyl-D-glucosamine biosynthesis II
2771434116	Ga0255787_11138	Metacyc	PWY-6749: CMP-legionaminate biosynthesis I
2771434116	Ga0255787_11138	IMG_pathway	411: UDP-N-acetylglucosamine synthesis - eukaryotic pathway
2771434116	Ga0255787_11138	IMG_pathway	466: UDP-N-acetylglucosamine synthesis - bacterial pathway
2771434116	Ga0255787_11138	COG_category	[M] Cell wall/membrane/envelope biogenesis
2771434116	Ga0255787_11138	COG0449	Glucosamine 6-phosphate synthetase, contains amidotransferase and phosphosugar isomerase domains		0
2771434116	Ga0255787_11138	pfam13522	GATase_6		1.6e-17
2771434116	Ga0255787_11138	pfam01380	SIS		2.8e-16
2771434116	Ga0255787_11138	pfam01380	SIS		1.6e-21
2771434116	Ga0255787_11138	EC:2.6.1.16	Glutamine--fructose-6-phosphate transaminase (isomerizing).
2771434116	Ga0255787_11138	TIGR01135	glucosamine--fructose-6-phosphate aminotransferase (isomerizing)		0
2771434116	Ga0255787_11138	KO:K00820	glucosamine--fructose-6-phosphate aminotransferase (isomerizing) [EC:2.6.1.16]		0
2771434116	Ga0255787_11138	ITERM:01519	glutamine--fructose-6-phosphate transaminase
2771434116	Ga0255787_11138	Locus_type		CDS
2771434116	Ga0255787_11138	Gene_symbol		glmS
2771434116	Ga0255787_11138	Product_name		glutamine--fructose-6-phosphate transaminase
2771434116	Ga0255787_11138	Scaffold		Ga0255787_11
2771434116	Ga0255787_11138	Coordinates		131785..133710(+)
2771434116	Ga0255787_11138	DNA_length		1926bp
2771434116	Ga0255787_11138	Protein_length		641aa
2771434116	Ga0255787_11138	GC		0.57
2771434117	Ga0255787_11139	Locus_type		CDS
2771434117	Ga0255787_11139	Product_name		hypothetical protein
2771434117	Ga0255787_11139	Scaffold		Ga0255787_11
2771434117	Ga0255787_11139	Coordinates		133782..134480(-)
2771434117	Ga0255787_11139	DNA_length		699bp
2771434117	Ga0255787_11139	Protein_length		232aa
2771434117	Ga0255787_11139	GC		0.37
2771434118	Ga0255787_11140	pfam14487	DUF4433		1.3e-28
2771434118	Ga0255787_11140	Locus_type		CDS
2771434118	Ga0255787_11140	Product_name		uncharacterized protein DUF4433
2771434118	Ga0255787_11140	Scaffold		Ga0255787_11
2771434118	Ga0255787_11140	Coordinates		134488..135084(-)
2771434118	Ga0255787_11140	DNA_length		597bp
2771434118	Ga0255787_11140	Protein_length		198aa
2771434118	Ga0255787_11140	GC		0.42
2771434119	Ga0255787_11141	COG_category	[W] Extracellular structures
2771434119	Ga0255787_11141	COG_category	[N] Cell motility
2771434119	Ga0255787_11141	COG3063	Tfp pilus assembly protein PilF		1e-07
2771434119	Ga0255787_11141	pfam13432	TPR_16		4.7e-06
2771434119	Ga0255787_11141	pfam13432	TPR_16		8.3e-10
2771434119	Ga0255787_11141	pfam13181	TPR_8		0.0011
2771434119	Ga0255787_11141	Locus_type		CDS
2771434119	Ga0255787_11141	Product_name		Tfp pilus assembly protein PilF
2771434119	Ga0255787_11141	Scaffold		Ga0255787_11
2771434119	Ga0255787_11141	Coordinates		135187..136050(-)
2771434119	Ga0255787_11141	DNA_length		864bp
2771434119	Ga0255787_11141	Protein_length		287aa
2771434119	Ga0255787_11141	GC		0.53
2771434119	Ga0255787_11141	Signal_peptide		Yes
2771434120	Ga0255787_11142	Metacyc	PWY-6700: queuosine biosynthesis
2771434120	Ga0255787_11142	COG_category	[J] Translation, ribosomal structure and biogenesis
2771434120	Ga0255787_11142	COG1600	Epoxyqueuosine reductase QueG (queuosine biosynthesis)		7e-88
2771434120	Ga0255787_11142	pfam08331	DUF1730		5.3e-26
2771434120	Ga0255787_11142	pfam13484	Fer4_16		2.7e-20
2771434120	Ga0255787_11142	EC:1.17.99.6	Epoxyqueuosine reductase.
2771434120	Ga0255787_11142	TIGR00276	epoxyqueuosine reductase		1.3e-106
2771434120	Ga0255787_11142	KO:K18979	epoxyqueuosine reductase [EC:1.17.99.6]		0
2771434120	Ga0255787_11142	Locus_type		CDS
2771434120	Ga0255787_11142	Gene_symbol		queG
2771434120	Ga0255787_11142	Product_name		epoxyqueuosine reductase
2771434120	Ga0255787_11142	Scaffold		Ga0255787_11
2771434120	Ga0255787_11142	Coordinates		136075..137028(-)
2771434120	Ga0255787_11142	DNA_length		954bp
2771434120	Ga0255787_11142	Protein_length		317aa
2771434120	Ga0255787_11142	GC		0.58
2771434121	Ga0255787_11143	KEGG_module	M00008: Entner-Doudoroff pathway, glucose-6P => glyceraldehyde-3P + pyruvate
2771434121	Ga0255787_11143	KEGG_module	M00006: Pentose phosphate pathway, oxidative phase, glucose 6P => ribulose 5P
2771434121	Ga0255787_11143	KEGG_module	M00004: Pentose phosphate pathway (Pentose phosphate cycle)
2771434121	Ga0255787_11143	Metacyc	GLYCOLYSIS-E-D: superpathway of glycolysis and Entner-Doudoroff
2771434121	Ga0255787_11143	Metacyc	P122-PWY: heterolactic fermentation
2771434121	Ga0255787_11143	Metacyc	OXIDATIVEPENT-PWY: pentose phosphate pathway (oxidative branch)
2771434121	Ga0255787_11143	Metacyc	RUMP-PWY: formaldehyde oxidation I
2771434121	Ga0255787_11143	IMG_pathway	340: 6-phosphogluconate synthesis via glucose-6-phosphate
2771434121	Ga0255787_11143	IMG_pathway	341: Oxidative pentose phosphate pathway
2771434121	Ga0255787_11143	IMG_pathway	951: RuMP cycle cleavage pathway - KDPG aldolase variant
2771434121	Ga0255787_11143	COG_category	[G] Carbohydrate transport and metabolism
2771434121	Ga0255787_11143	COG0363	6-phosphogluconolactonase/Glucosamine-6-phosphate isomerase/deaminase		1e-44
2771434121	Ga0255787_11143	pfam01182	Glucosamine_iso		1.9e-68
2771434121	Ga0255787_11143	EC:3.1.1.31	6-phosphogluconolactonase.
2771434121	Ga0255787_11143	TIGR01198	6-phosphogluconolactonase		6.2e-74
2771434121	Ga0255787_11143	KO:K01057	6-phosphogluconolactonase [EC:3.1.1.31]		0
2771434121	Ga0255787_11143	ITERM:01493	6-phosphogluconolactonase (EC 3.1.1.31)
2771434121	Ga0255787_11143	Locus_type		CDS
2771434121	Ga0255787_11143	Product_name		6-phosphogluconolactonase
2771434121	Ga0255787_11143	Scaffold		Ga0255787_11
2771434121	Ga0255787_11143	Coordinates		137091..137747(-)
2771434121	Ga0255787_11143	DNA_length		657bp
2771434121	Ga0255787_11143	Protein_length		218aa
2771434121	Ga0255787_11143	GC		0.57
2771434122	Ga0255787_11144	COG_category	[M] Cell wall/membrane/envelope biogenesis
2771434122	Ga0255787_11144	COG1442	Lipopolysaccharide biosynthesis protein, LPS:glycosyltransferase		9e-14
2771434122	Ga0255787_11144	pfam01501	Glyco_transf_8		7.3e-22
2771434122	Ga0255787_11144	Locus_type		CDS
2771434122	Ga0255787_11144	Product_name		lipopolysaccharide biosynthesis glycosyltransferase
2771434122	Ga0255787_11144	Scaffold		Ga0255787_11
2771434122	Ga0255787_11144	Coordinates		137898..138767(+)
2771434122	Ga0255787_11144	DNA_length		870bp
2771434122	Ga0255787_11144	Protein_length		289aa
2771434122	Ga0255787_11144	GC		0.56
2771434123	Ga0255787_11145	COG_category	[V] Defense mechanisms
2771434123	Ga0255787_11145	COG0841	Multidrug efflux pump subunit AcrB		0
2771434123	Ga0255787_11145	pfam00873	ACR_tran		0
2771434123	Ga0255787_11145	TIGR00915	The (Largely Gram-negative Bacterial) Hydrophobe/Amphiphile Efflux-1 (HAE1) Family		0
2771434123	Ga0255787_11145	Locus_type		CDS
2771434123	Ga0255787_11145	Product_name		hydrophobe/amphiphile efflux-1 (HAE1) family protein
2771434123	Ga0255787_11145	Scaffold		Ga0255787_11
2771434123	Ga0255787_11145	Coordinates		139155..142364(+)
2771434123	Ga0255787_11145	DNA_length		3210bp
2771434123	Ga0255787_11145	Protein_length		1069aa
2771434123	Ga0255787_11145	GC		0.45
2771434123	Ga0255787_11145	Transmembrane		Yes
2771434124	Ga0255787_11146	Locus_type		CDS
2771434124	Ga0255787_11146	Product_name		hypothetical protein
2771434124	Ga0255787_11146	Scaffold		Ga0255787_11
2771434124	Ga0255787_11146	Coordinates		142458..142685(+)
2771434124	Ga0255787_11146	DNA_length		228bp
2771434124	Ga0255787_11146	Protein_length		75aa
2771434124	Ga0255787_11146	GC		0.43
2771434124	Ga0255787_11146	Transmembrane		Yes
2771434125	Ga0255787_11147	pfam05419	GUN4		2.4e-31
2771434125	Ga0255787_11147	Locus_type		CDS
2771434125	Ga0255787_11147	Product_name		GUN4-like protein
2771434125	Ga0255787_11147	Scaffold		Ga0255787_11
2771434125	Ga0255787_11147	Coordinates		142709..143425(-)
2771434125	Ga0255787_11147	DNA_length		717bp
2771434125	Ga0255787_11147	Protein_length		238aa
2771434125	Ga0255787_11147	GC		0.38
2771434126	Ga0255787_11148	COG_category	[V] Defense mechanisms
2771434126	Ga0255787_11148	COG_category	[M] Cell wall/membrane/envelope biogenesis
2771434126	Ga0255787_11148	COG0845	Multidrug efflux pump subunit AcrA (membrane-fusion protein)		1e-17
2771434126	Ga0255787_11148	pfam16576	HlyD_D23		8.9e-18
2771434126	Ga0255787_11148	TIGR01730	RND family efflux transporter, MFP subunit		2.7e-46
2771434126	Ga0255787_11148	Locus_type		CDS
2771434126	Ga0255787_11148	Product_name		RND family efflux transporter MFP subunit
2771434126	Ga0255787_11148	Scaffold		Ga0255787_11
2771434126	Ga0255787_11148	Coordinates		143797..145041(+)
2771434126	Ga0255787_11148	DNA_length		1245bp
2771434126	Ga0255787_11148	Protein_length		414aa
2771434126	Ga0255787_11148	GC		0.43
2771434127	Ga0255787_11149	KEGG_module	M00601: Putative chitobiose transport system
2771434127	Ga0255787_11149	COG_category	[G] Carbohydrate transport and metabolism
2771434127	Ga0255787_11149	COG1175	ABC-type sugar transport system, permease component		4e-62
2771434127	Ga0255787_11149	pfam00528	BPD_transp_1		3.2e-12
2771434127	Ga0255787_11149	KO:K17245	putative chitobiose transport system permease protein		0
2771434127	Ga0255787_11149	ITERM:05844	carbohydrate ABC transporter membrane protein 1, CUT1 family (TC 3.A.1.1.-)
2771434127	Ga0255787_11149	Locus_type		CDS
2771434127	Ga0255787_11149	Product_name		carbohydrate ABC transporter membrane protein 1 (CUT1 family)
2771434127	Ga0255787_11149	Scaffold		Ga0255787_11
2771434127	Ga0255787_11149	Coordinates		145242..146123(-)
2771434127	Ga0255787_11149	DNA_length		882bp
2771434127	Ga0255787_11149	Protein_length		293aa
2771434127	Ga0255787_11149	GC		0.53
2771434127	Ga0255787_11149	Transmembrane		Yes
2771434128	Ga0255787_11150	KEGG_module	M00022: Shikimate pathway, phosphoenolpyruvate + erythrose-4P => chorismate
2771434128	Ga0255787_11150	Metacyc	PWY-6164: 3-dehydroquinate biosynthesis I
2771434128	Ga0255787_11150	IMG_pathway	146: Chorismate synthesis
2771434128	Ga0255787_11150	COG_category	[E] Amino acid transport and metabolism
2771434128	Ga0255787_11150	COG0337	3-dehydroquinate synthetase		2e-124
2771434128	Ga0255787_11150	pfam01761	DHQ_synthase		1.9e-106
2771434128	Ga0255787_11150	EC:4.2.3.4	3-dehydroquinate synthase.
2771434128	Ga0255787_11150	TIGR01357	3-dehydroquinate synthase		2.2e-124
2771434128	Ga0255787_11150	KO:K01735	3-dehydroquinate synthase [EC:4.2.3.4]		0
2771434128	Ga0255787_11150	ITERM:00331	3-dehydroquinate synthase (EC 4.2.3.4)
2771434128	Ga0255787_11150	Locus_type		CDS
2771434128	Ga0255787_11150	Gene_symbol		aroB
2771434128	Ga0255787_11150	Product_name		3-dehydroquinate synthase
2771434128	Ga0255787_11150	Scaffold		Ga0255787_11
2771434128	Ga0255787_11150	Coordinates		146203..147303(+)
2771434128	Ga0255787_11150	DNA_length		1101bp
2771434128	Ga0255787_11150	Protein_length		366aa
2771434128	Ga0255787_11150	GC		0.57
2771434129	Ga0255787_11151	COG_category	[S] Function unknown
2771434129	Ga0255787_11151	COG3686	Uncharacterized conserved protein, MAPEG superfamily		9e-08
2771434129	Ga0255787_11151	pfam01124	MAPEG		3.4e-21
2771434129	Ga0255787_11151	Locus_type		CDS
2771434129	Ga0255787_11151	Product_name		uncharacterized MAPEG superfamily protein
2771434129	Ga0255787_11151	Scaffold		Ga0255787_11
2771434129	Ga0255787_11151	Coordinates		147392..147781(+)
2771434129	Ga0255787_11151	DNA_length		390bp
2771434129	Ga0255787_11151	Protein_length		129aa
2771434129	Ga0255787_11151	GC		0.57
2771434129	Ga0255787_11151	Transmembrane		Yes
2771434130	Ga0255787_11152	Locus_type		CDS
2771434130	Ga0255787_11152	Product_name		hypothetical protein
2771434130	Ga0255787_11152	Scaffold		Ga0255787_11
2771434130	Ga0255787_11152	Coordinates		147783..148154(-)
2771434130	Ga0255787_11152	DNA_length		372bp
2771434130	Ga0255787_11152	Protein_length		123aa
2771434130	Ga0255787_11152	GC		0.53
2771434130	Ga0255787_11152	Transmembrane		Yes
2771434131	Ga0255787_11153	Locus_type		CDS
2771434131	Ga0255787_11153	Product_name		hypothetical protein
2771434131	Ga0255787_11153	Scaffold		Ga0255787_11
2771434131	Ga0255787_11153	Coordinates		148375..148584(-)
2771434131	Ga0255787_11153	DNA_length		210bp
2771434131	Ga0255787_11153	Protein_length		69aa
2771434131	Ga0255787_11153	GC		0.5
2771434131	Ga0255787_11153	Signal_peptide		Yes
2771434131	Ga0255787_11153	Transmembrane		Yes
2771434132	Ga0255787_11154	pfam00805	Pentapeptide		7.8e-11
2771434132	Ga0255787_11154	pfam00805	Pentapeptide		3.5e-09
2771434132	Ga0255787_11154	pfam00805	Pentapeptide		5.4e-09
2771434132	Ga0255787_11154	Locus_type		CDS
2771434132	Ga0255787_11154	Product_name		pentapeptide repeat protein
2771434132	Ga0255787_11154	Scaffold		Ga0255787_11
2771434132	Ga0255787_11154	Coordinates		148711..149298(-)
2771434132	Ga0255787_11154	DNA_length		588bp
2771434132	Ga0255787_11154	Protein_length		195aa
2771434132	Ga0255787_11154	GC		0.56
2771434133	Ga0255787_11155	Locus_type		CDS
2771434133	Ga0255787_11155	Product_name		hypothetical protein
2771434133	Ga0255787_11155	Scaffold		Ga0255787_11
2771434133	Ga0255787_11155	Coordinates		149303..149944(-)
2771434133	Ga0255787_11155	DNA_length		642bp
2771434133	Ga0255787_11155	Protein_length		213aa
2771434133	Ga0255787_11155	GC		0.56
2771434134	Ga0255787_11156	Locus_type		CDS
2771434134	Ga0255787_11156	Product_name		hypothetical protein
2771434134	Ga0255787_11156	Scaffold		Ga0255787_11
2771434134	Ga0255787_11156	Coordinates		149994..150512(-)
2771434134	Ga0255787_11156	DNA_length		519bp
2771434134	Ga0255787_11156	Protein_length		172aa
2771434134	Ga0255787_11156	GC		0.59
2771434135	Ga0255787_11157	COG_category	[R] General function prediction only
2771434135	Ga0255787_11157	COG0628	Predicted PurR-regulated permease PerM		4e-34
2771434135	Ga0255787_11157	pfam01594	AI-2E_transport		2.5e-64
2771434135	Ga0255787_11157	Locus_type		CDS
2771434135	Ga0255787_11157	Product_name		predicted PurR-regulated permease PerM
2771434135	Ga0255787_11157	Scaffold		Ga0255787_11
2771434135	Ga0255787_11157	Coordinates		150573..151742(-)
2771434135	Ga0255787_11157	DNA_length		1170bp
2771434135	Ga0255787_11157	Protein_length		389aa
2771434135	Ga0255787_11157	GC		0.52
2771434135	Ga0255787_11157	Transmembrane		Yes
2771434136	Ga0255787_11158	COG_category	[L] Replication, recombination and repair
2771434136	Ga0255787_11158	COG0608	Single-stranded DNA-specific exonuclease, DHH superfamily, may be involved in archaeal DNA replication intiation		2e-77
2771434136	Ga0255787_11158	pfam01368	DHH		1.2e-07
2771434136	Ga0255787_11158	pfam02272	DHHA1		6.6e-08
2771434136	Ga0255787_11158	EC:3.1.-	Hydrolases. Acting on ester bonds.
2771434136	Ga0255787_11158	TIGR00644	single-stranded-DNA-specific exonuclease RecJ		1.1e-124
[truncated: 32,946 more rows]

## Sheet: Table 2
Table 2: List of 215 proteins unique to Synechococcus sp. PCC 11801 when compared to PCC 7942 at an e-value threshold of 10-5 and identity threshold of 30% using IMG
Result	Gene ID	Locus Tag	Gene Name	Length	COG	Enzyme	Pfam	InterPro	KO Term	Tigrfam	Gene Cassette ID	KEGG Map Name	KEGG Module Name
1	2771434011	Ga0255787_1133	hypothetical protein	40	-	-	-	-	-	-	277096000000000	-	-
2	2771434060	Ga0255787_1182	hypothetical protein	47	-	-	-	-	-	-	277096000000000	-	-
3	2771434069	Ga0255787_1191	hypothetical protein	96	COG1669	-	pfam01909	-	-	-	277096000000000	-	-
4	2771434070	Ga0255787_1192	uncharacterized protein with HEPN domain	115	COG2361	-	pfam01934	-	-	-	277096000000000	-	-
5	2771434085	Ga0255787_11107	hypothetical protein	177	-	-	-	-	-	-	277096000000000	-	-
6	2771434117	Ga0255787_11139	hypothetical protein	232	-	-	-	-	-	-	277096000000000	-	-
7	2771434118	Ga0255787_11140	uncharacterized protein DUF4433	198	-	-	pfam14487	-	-	-	277096000000000	-	-
8	2771434124	Ga0255787_11146	hypothetical protein	75	-	-	-	-	-	-	277096000000000	-	-
9	2771434125	Ga0255787_11147	GUN4-like protein	238	-	-	pfam05419	-	-	-	277096000000000	-	-
10	2771434126	Ga0255787_11148	RND family efflux transporter MFP subunit	414	COG0845	-	pfam16576	-	-	TIGR01730	277096000000000	-	-
11	2771434131	Ga0255787_11153	hypothetical protein	69	-	-	-	-	-	-	277096000000000	-	-
12	2771434167	Ga0255787_11189	hypothetical protein	686	-	-	-	-	-	-	277096000000000	-	-
13	2771434183	Ga0255787_11205	hypothetical protein	59	-	-	-	-	-	-	277096000000000	-	-
14	2771434231	Ga0255787_11253	FkbM family methyltransferase	305	-	-	pfam05050	-	-	TIGR01444	277096000000000	-	-
15	2771434244	Ga0255787_11266	hypothetical protein	66	-	-	-	-	-	-	277096000000000	-	-
16	2771434255	Ga0255787_11277	hypothetical protein	71	-	-	-	-	-	-	277096000000000	-	-
17	2771434269	Ga0255787_11291	hypothetical protein	68	-	-	-	-	-	-	277096000000000	-	-
18	2771434280	Ga0255787_11302	hypothetical protein	65	-	-	-	-	-	-	277096000000000	-	-
19	2771434288	Ga0255787_11310	hypothetical protein	37	-	-	-	-	-	-	277096000000000	-	-
20	2771434303	Ga0255787_11325	hypothetical protein	111	-	-	-	-	-	-	277096000000000	-	-
21	2771434330	Ga0255787_11352	hypothetical protein	651	-	-	-	-	-	-	277096000000000	-	-
22	2771434352	Ga0255787_11374	hypothetical protein	456	-	-	-	-	-	-	277096000000000	-	-
23	2771434360	Ga0255787_11382	hypothetical protein	345	-	-	-	-	-	-	277096000000000	-	-
24	2771434364	Ga0255787_11386	putative acetyltransferase	143	COG0456	EC:2.3.1.-	pfam13673	-	KO:K03826	-	277096000000000	-	-
25	2771434376	Ga0255787_11398	hypothetical protein	75	-	-	-	-	-	-	277096000000000	-	-
26	2771434377	Ga0255787_11399	uncharacterized protein DUF4160	82	-	-	pfam13711	-	-	-	277096000000000	-	-
27	2771434378	Ga0255787_11400	hypothetical protein	144	-	-	-	-	-	-	277096000000000	-	-
28	2771434381	Ga0255787_11403	hypothetical protein	97	-	-	-	-	-	-	277096000000000	-	-
29	2771434382	Ga0255787_11404	hypothetical protein	47	-	-	-	-	-	-	277096000000000	-	-
30	2771434408	Ga0255787_11430	GrpB-like predicted nucleotidyltransferase (UPF0157 family)	215	COG2320	-	pfam04229	-	-	-	277096000000000	-	-
31	2771434410	Ga0255787_11432	hypothetical protein	31	-	-	-	-	-	-	277096000000000	-	-
32	2771434411	Ga0255787_11433	uncharacterized protein DUF2806	321	-	-	pfam10987	-	-	-	277096000000000	-	-
33	2771434454	Ga0255787_11476	hypothetical protein	51	-	-	-	-	-	-	277096000000000	-	-
34	2771434482	Ga0255787_11504	hypothetical protein	78	-	-	-	-	-	-	277096000000000	-	-
35	2771434484	Ga0255787_11506	hypothetical protein	423	-	-	-	-	-	-	277096000000000	-	-
36	2771434488	Ga0255787_11510	hypothetical protein	30	-	-	-	-	-	-	277096000000000	-	-
37	2771434499	Ga0255787_11521	pimeloyl-ACP methyl ester carboxylesterase	214	COG0596	-	pfam00561	-	-	-	277096000000000	-	-
38	2771434500	Ga0255787_11522	rubredoxin	98	COG1773	-	pfam00301	-	-	-	277096000000000	-	-
39	2771434502	Ga0255787_11524	phenylpyruvate tautomerase PptA (4-oxalocrotonate tautomerase family)	186	COG1942	-	pfam01361	-	-	-	277096000000000	-	-
40	2771434531	Ga0255787_11553	hypothetical protein	30	-	-	-	-	-	-	277096000000000	-	-
41	2771434543	Ga0255787_11565	hypothetical protein	45	-	-	-	-	-	-	277096000000000	-	-
42	2771434572	Ga0255787_11594	hypothetical protein	34	-	-	-	-	-	-	277096000000000	-	-
43	2771434578	Ga0255787_11600	hypothetical protein	112	-	-	-	-	-	-	277096000000000	-	-
44	2771434579	Ga0255787_11601	hypothetical protein	40	-	-	-	-	-	-	277096000000000	-	-
45	2771434580	Ga0255787_11602	putative addiction module antidote	73	-	-	-	-	-	TIGR02609	277096000000000	-	-
46	2771434581	Ga0255787_11603	death-on-curing protein	137	COG3654	-	pfam02661	-	-	TIGR01550	277096000000000	-	-
47	2771434589	Ga0255787_11611	hypothetical protein	177	-	-	-	-	-	-	277096000000000	-	-
48	2771434600	Ga0255787_11622	hypothetical protein	82	-	-	-	-	-	-	277096000000000	-	-
49	2771434616	Ga0255787_11638	phosphoglycolate phosphatase	251	COG0546	EC:3.1.3.18	pfam13419	-	KO:K01091	TIGR01549	277096000000000	Biosynthesis of antibiotics<br><br>Metabolic pathways<br><br>Biosynthesis of secondary metabolites<br><br>Glyoxylate and dicarboxylate metabolism	<br><br><br><br><br><br><br><br>
50	2771434670	Ga0255787_11692	hypothetical protein	42	-	-	-	-	-	-	277096000000000	-	-
51	2771434674	Ga0255787_11696	D-Ala-D-Ala dipeptidase VanX	255	COG2173	EC:3.4.13.22	pfam01427	-	KO:K08641	-	277096000000000	Two-component system<br><br>Vancomycin resistance	Vancomycin resistance, D-Ala-D-Lac type<br><br>Vancomycin resistance, D-Ala-D-Lac type<br><br>
52	2771434675	Ga0255787_11697	CubicO group peptidase (beta-lactamase class C family)	428	COG1680	-	pfam00144	-	-	-	277096000000000	-	-
53	2771434706	Ga0255787_11728	acetyltransferase (GNAT) family protein	168	-	-	pfam00583	-	-	-	277096000000000	-	-
54	2771434739	Ga0255787_11761	uncharacterized protein (TIGR02246 family)	162	COG4875	-	pfam08332	-	-	TIGR02246	277096000000000	-	-
55	2771434805	Ga0255787_11827	hydrogenase maturation protein HypC	81	COG0298	-	pfam01455	-	-	TIGR00074	277096000000000	-	-
56	2771434821	Ga0255787_11843	hypothetical protein	183	-	-	-	-	-	-	277096000000000	-	-
57	2771434840	Ga0255787_11862	hypothetical protein	39	-	-	-	-	-	-	277096000000000	-	-
58	2771434852	Ga0255787_11874	hypothetical protein	455	-	-	-	-	-	-	277096000000000	-	-
59	2771434909	Ga0255787_11931	hypothetical protein	66	-	-	-	-	-	-	277096000000000	-	-
60	2771434912	Ga0255787_11934	hypothetical protein	60	-	-	-	-	-	-	277096000000000	-	-
61	2771434913	Ga0255787_11935	hypothetical protein	105	-	-	-	-	-	-	277096000000000	-	-
62	2771434929	Ga0255787_11951	hypothetical protein	86	-	-	-	-	-	-	277096000000000	-	-
63	2771434936	Ga0255787_11958	hypothetical protein	203	-	-	-	-	-	-	277096000000000	-	-
64	2771434941	Ga0255787_11963	hypothetical protein	197	-	-	-	-	-	-	277096000000000	-	-
65	2771434942	Ga0255787_11964	hypothetical protein	36	-	-	-	-	-	-	277096000000000	-	-
66	2771434944	Ga0255787_11966	hypothetical protein	96	-	-	-	-	-	-	277096000000000	-	-
67	2771434945	Ga0255787_11967	hypothetical protein	79	-	-	-	-	-	-	277096000000000	-	-
68	2771434947	Ga0255787_11969	hypothetical protein	55	-	-	-	-	-	-	277096000000000	-	-
69	2771435003	Ga0255787_111025	hypothetical protein	59	-	-	-	-	-	-	277096000000000	-	-
70	2771435140	Ga0255787_111162	acetyltransferase	903	COG1042	-	pfam13302 pfam13549 pfam13607 pfam13380	-	-	TIGR02717	277096000000000	-	-
71	2771435155	Ga0255787_111177	hypothetical protein	511	-	-	-	-	-	-	277096000000000	-	-
72	2771435156	Ga0255787_111178	hypothetical protein	175	-	-	-	-	-	-	277096000000000	-	-
73	2771435158	Ga0255787_111180	pilin/secretion family protein with methylation motif	219	-	-	pfam07963	-	-	-	277096000000000	-	-
74	2771435159	Ga0255787_111181	hypothetical protein	209	-	-	-	-	-	-	277096000000000	-	-
75	2771435193	Ga0255787_111215	hypothetical protein	59	-	-	-	-	-	-	277096000000000	-	-
76	2771435200	Ga0255787_111222	hypothetical protein	126	-	-	-	-	-	-	277096000000000	-	-
77	2771435201	Ga0255787_111223	hypothetical protein	261	-	-	-	-	-	-	277096000000000	-	-
78	2771435203	Ga0255787_111225	acetyltransferase (GNAT) family protein	180	-	-	pfam00583	-	-	-	277096000000000	-	-
79	2771435206	Ga0255787_111228	phenylpropionate dioxygenase-like ring-hydroxylating dioxygenase large terminal subunit	317	COG4638	-	pfam00355	-	-	-	277096000000000	-	-
80	2771435207	Ga0255787_111229	TetR family transcriptional regulator	284	COG1309	-	pfam00440	-	-	-	277096000000000	-	-
81	2771435209	Ga0255787_111231	hypothetical protein	126	-	-	-	-	-	-	277096000000000	-	-
82	2771435217	Ga0255787_111239	hypothetical protein	83	-	-	-	-	-	-	277096000000000	-	-
83	2771435218	Ga0255787_111240	uncharacterized protein DUF1877	164	-	-	pfam08974	-	-	-	277096000000000	-	-
84	2771435230	Ga0255787_111252	hypothetical protein	113	-	-	-	-	-	-	277096000000000	-	-
85	2771435231	Ga0255787_111253	hypothetical protein	398	-	-	-	-	-	-	277096000000000	-	-
86	2771435312	Ga0255787_111334	hypothetical protein	179	COG3506	-	pfam07081	-	-	-	277096000000000	-	-
87	2771435340	Ga0255787_111362	hypothetical protein	56	-	-	-	-	-	-	277096000000000	-	-
88	2771435355	Ga0255787_111377	hypothetical protein	45	-	-	-	-	-	-	277096000000000	-	-
89	2771435366	Ga0255787_111388	hypothetical protein	291	-	-	-	-	-	-	277096000000000	-	-
90	2771435367	Ga0255787_111389	RAD3-like DEAD/DEAH box helicase	613	-	-	pfam00270	-	-	-	277096000000000	-	-
91	2771435368	Ga0255787_111390	HIRAN domain-containing protein	617	-	-	pfam08797 pfam00271	-	-	-	277096000000000	-	-
92	2771435369	Ga0255787_111391	hypothetical protein	78	-	-	-	-	-	-	277096000000000	-	-
93	2771435372	Ga0255787_111394	MtN3 and saliva related transmembrane protein	90	COG4095	-	pfam04193	-	-	-	277096000000000	-	-
94	2771435377	Ga0255787_111399	glyoxalase-like protein	221	-	-	pfam12681	-	-	-	277096000000000	-	-
95	2771435378	Ga0255787_111400	methyltransferase family protein	257	-	-	pfam08241	-	-	-	277096000000000	-	-
96	2771435379	Ga0255787_111401	uncharacterized SAM-binding protein YcdF (DUF218 family)	204	COG1434	-	pfam02698	-	-	-	277096000000000	-	-
97	2771435381	Ga0255787_111403	hypothetical protein	199	-	-	-	-	-	-	277096000000000	-	-
98	2771435395	Ga0255787_111417	hypothetical protein	58	-	-	-	-	-	-	277096000000000	-	-
99	2771435405	Ga0255787_111427	ribosomal L7/L12-like protein	149	-	-	pfam00542	-	-	-	277096000000000	-	-
100	2771435420	Ga0255787_111442	hypothetical protein	157	-	-	-	-	-	-	277096000000000	-	-
101	2771435422	Ga0255787_111444	hypothetical protein	144	-	-	-	-	-	-	277096000000000	-	-
102	2771435436	Ga0255787_111458	hypothetical protein	33	-	-	-	-	-	-	277096000000000	-	-
103	2771435484	Ga0255787_111506	hypothetical protein	91	-	-	-	-	-	-	277096000000000	-	-
104	2771435485	Ga0255787_111507	hypothetical protein	88	-	-	-	-	-	-	277096000000000	-	-
105	2771435486	Ga0255787_111508	hypothetical protein	92	-	-	-	-	-	-	277096000000000	-	-
106	2771435491	Ga0255787_111513	hypothetical protein	284	-	-	-	-	-	-	277096000000000	-	-
107	2771435492	Ga0255787_111514	hypothetical protein	132	-	-	-	-	-	-	277096000000000	-	-
108	2771435496	Ga0255787_111518	hypothetical protein	40	-	-	-	-	-	-	277096000000000	-	-
109	2771435511	Ga0255787_111533	hypothetical protein	53	-	-	-	-	-	-	277096000000000	-	-
110	2771435514	Ga0255787_111536	hypothetical protein	57	-	-	-	-	-	-	277096000000000	-	-
111	2771435537	Ga0255787_111559	hypothetical protein	31	-	-	-	-	-	-	277096000000000	-	-
112	2771435563	Ga0255787_111585	hypothetical protein	109	-	-	-	-	-	-	277096000000000	-	-
113	2771435588	Ga0255787_111610	hypothetical protein	107	-	-	-	-	-	-	277096000000000	-	-
114	2771435589	Ga0255787_111611	hypothetical protein	73	-	-	-	-	-	-	277096000000000	-	-
115	2771435593	Ga0255787_111615	hypothetical protein	70	-	-	-	-	-	-	277096000000000	-	-
116	2771435603	Ga0255787_111625	uncharacterized protein DUF3592	160	-	-	pfam12158	-	-	-	277096000000000	-	-
117	2771435625	Ga0255787_111647	nuclease-like protein	62	-	-	pfam00565	-	-	-	277096000000000	-	-
118	2771435626	Ga0255787_111648	addiction module HigA family antidote	100	COG3093	-	pfam01381	-	-	TIGR02607	277096000000000	-	-
119	2771435627	Ga0255787_111649	proteic killer suppression protein	94	COG3549	-	pfam05015	-	-	-	277096000000000	-	-
120	2771435637	Ga0255787_111659	hypothetical protein	62	-	-	-	-	-	-	277096000000000	-	-
121	2771435660	Ga0255787_111682	hypothetical protein	71	-	-	-	-	-	-	277096000000000	-	-
122	2771435691	Ga0255787_111713	hypothetical protein	65	-	-	-	-	-	-	277096000000000	-	-
123	2771435694	Ga0255787_111716	superfamily II DNA or RNA helicase	1040	COG1061	-	pfam04851 pfam13091 pfam11907 pfam00271	-	-	-	277096000000000	-	-
124	2771435701	Ga0255787_111723	hypothetical protein	67	-	-	-	-	-	-	277096000000000	-	-
125	2771435714	Ga0255787_111736	hypothetical protein	38	-	-	-	-	-	-	277096000000000	-	-
126	2771435720	Ga0255787_111742	hypothetical protein	53	-	-	-	-	-	-	277096000000000	-	-
127	2771435728	Ga0255787_111750	hypothetical protein	48	-	-	-	-	-	-	277096000000000	-	-
128	2771435729	Ga0255787_111751	hypothetical protein	135	-	-	-	-	-	-	277096000000000	-	-
129	2771435747	Ga0255787_111769	uncharacterized glyoxalase superfamily protein PhnB	142	COG2764	-	pfam00903	-	-	-	277096000000000	-	-
130	2771435748	Ga0255787_111770	acetyltransferase (GNAT) family protein	135	-	-	pfam13673	-	-	-	277096000000000	-	-
131	2771435765	Ga0255787_111787	MIP family channel proteins	250	COG0580	-	pfam00230	-	-	TIGR00861	277096000000000	-	-
132	2771435775	Ga0255787_111797	hypothetical protein	66	-	-	-	-	-	-	277096000000000	-	-
133	2771435822	Ga0255787_111844	hypothetical protein	156	-	-	-	-	-	-	277096000000000	-	-
134	2771435829	Ga0255787_111851	hypothetical protein	574	-	-	-	-	-	-	277096000000000	-	-
135	2771435830	Ga0255787_111852	hypothetical protein	201	-	-	-	-	-	-	277096000000000	-	-
136	2771435889	Ga0255787_111911	tellurium resistance protein TerD	191	COG2310	-	pfam02342	-	-	-	277096000000000	-	-
137	2771435906	Ga0255787_111928	hypothetical protein	80	-	-	-	-	-	-	277096000000000	-	-
138	2771435907	Ga0255787_111929	hypothetical protein	253	-	-	-	-	-	-	277096000000000	-	-
139	2771435911	Ga0255787_111933	WD domain G-beta repeat uncharacterized protein	456	-	-	pfam00400	-	-	-	277096000000000	-	-
140	2771435914	Ga0255787_111936	hypothetical protein	204	-	-	-	-	-	-	277096000000000	-	-
141	2771435915	Ga0255787_111937	EcoEI R protein	193	-	-	pfam08463	-	-	-	277096000000000	-	-
142	2771435916	Ga0255787_111938	hypothetical protein	426	-	-	-	-	-	-	277096000000000	-	-
143	2771436018	Ga0255787_112040	hypothetical protein	49	-	-	-	-	-	-	277096000000000	-	-
144	2771436027	Ga0255787_112049	uncharacterized protein DUF4160	88	-	-	pfam13711	-	-	-	277096000000000	-	-
145	2771436028	Ga0255787_112050	uncharacterized protein DUF2442	86	-	-	pfam10387	-	-	-	277096000000000	-	-
146	2771436040	Ga0255787_112062	hypothetical protein	181	-	-	-	-	-	-	277096000000000	-	-
147	2771436043	Ga0255787_112065	hypothetical protein	49	-	-	-	-	-	-	277096000000000	-	-
148	2771436086	Ga0255787_112108	photosystem I subunit 12	29	-	-	pfam07465	-	-	TIGR03053	277096000000000	Photosynthesis<br><br>Metabolic pathways	<br><br><br><br>
149	2771436097	Ga0255787_112119	hypothetical protein	35	-	-	-	-	-	-	277096000000000	-	-
150	2771436176	Ga0255787_112198	hypothetical protein	58	-	-	-	-	-	-	277096000000000	-	-
151	2771436180	Ga0255787_112202	hypothetical protein	25	-	-	-	-	-	-	277096000000000	-	-
152	2771436186	Ga0255787_112208	hypothetical protein	48	-	-	-	-	-	-	277096000000000	-	-
153	2771436189	Ga0255787_112211	capsule synthesis protein PGA_cap	381	-	-	pfam09587	-	-	-	277096000000000	-	-
154	2771436231	Ga0255787_112253	hypothetical protein	47	-	-	-	-	-	-	277096000000000	-	-
155	2771436238	Ga0255787_112260	hypothetical protein	106	-	-	-	-	-	-	277096000000000	-	-
156	2771436292	Ga0255787_112314	hypothetical protein	84	-	-	-	-	-	-	277096000000000	-	-
157	2771436319	Ga0255787_112341	hypothetical protein	213	-	-	-	-	-	-	277096000000000	-	-
158	2771436324	Ga0255787_112346	hypothetical protein	39	-	-	-	-	-	-	277096000000000	-	-
159	2771436325	Ga0255787_112347	hypothetical protein	79	-	-	-	-	-	-	277096000000000	-	-
160	2771436365	Ga0255787_112387	hypothetical protein	50	-	-	-	-	-	-	277096000000000	-	-
161	2771436370	Ga0255787_112392	hypothetical protein	71	-	-	-	-	-	-	277096000000000	-	-
162	2771436398	Ga0255787_112420	hypothetical protein	74	-	-	-	-	-	-	277096000000000	-	-
163	2771436400	Ga0255787_112422	hypothetical protein	87	-	-	-	-	-	-	277096000000000	-	-
164	2771436401	Ga0255787_112423	hypothetical protein	93	-	-	-	-	-	-	277096000000000	-	-
165	2771436402	Ga0255787_112424	hypothetical protein	61	-	-	-	-	-	-	277096000000000	-	-
166	2771436406	Ga0255787_112428	dibenzothiophene monooxygenase	406	COG1960	-	pfam02771 pfam08028 pfam02770	-	-	-	277096000000000	-	-
167	2771436407	Ga0255787_112429	methyltransferase family protein	275	-	-	pfam13649	-	-	-	277096000000000	-	-
168	2771436409	Ga0255787_112431	sulfonate transport system permease protein	275	COG0600	-	pfam00528	-	-	-	277096000000000	Sulfur metabolism<br><br>ABC transporters	Sulfonate transport system<br><br>Sulfonate transport system<br><br>
169	2771436410	Ga0255787_112432	NMT1-like family protein	178	-	-	pfam13379	-	-	-	277096000000000	-	-
170	2771436411	Ga0255787_112433	sulfonate transport system substrate-binding protein	352	COG0715	-	pfam09084	-	-	TIGR01728	277096000000000	Sulfur metabolism<br><br>ABC transporters	Sulfonate transport system<br><br>Sulfonate transport system<br><br>
171	2771436412	Ga0255787_112434	uncharacterized protein	395	COG0641	-	pfam04055 pfam13353 pfam13186	-	-	TIGR03942 TIGR04085	277096000000000	-	-
172	2771436413	Ga0255787_112435	methyltransferase family protein	243	-	-	pfam05175	-	-	-	277096000000000	-	-
173	2771436414	Ga0255787_112436	arylsulfatase	464	COG3119	EC:3.1.6.1	pfam00884 pfam14707	-	KO:K01130	-	277096000000000	Steroid hormone biosynthesis<br><br>Sphingolipid metabolism	<br><br><br><br>
174	2771436417	Ga0255787_112439	alkanesulfonate monooxygenase	378	COG2141	EC:1.14.14.5	pfam00296	-	KO:K04091	TIGR03565	277096000000000	Sulfur metabolism	<br><br>
175	2771436418	Ga0255787_112440	sulfonate transport system substrate-binding protein	333	COG0715	-	pfam13379	-	-	TIGR01728	277096000000000	Sulfur metabolism<br><br>ABC transporters	Sulfonate transport system<br><br>Sulfonate transport system<br><br>
176	2771436419	Ga0255787_112441	TIR domain-containing protein	223	-	-	pfam13676	-	-	-	277096000000000	-	-
177	2771436421	Ga0255787_112443	formylglycine-generating enzyme required for sulfatase activity	320	COG1262	-	pfam03781	-	-	-	277096000000000	-	-
178	2771436422	Ga0255787_112444	arylsulfatase	855	COG3119	EC:3.1.6.1	pfam00884	-	KO:K01130	-	277096000000000	Sphingolipid metabolism<br><br>Steroid hormone biosynthesis	<br><br><br><br>
179	2771436423	Ga0255787_112445	7,8-dihydropterin-6-yl-methyl-4-(beta-D-ribofuranosyl)aminobenzene 5'-phosphate synthase	331	COG1237	EC:2.5.1.105	pfam00753	-	KO:K06897	-	277096000000000	-	-
180	2771436424	Ga0255787_112446	cation diffusion facilitator family transporter	282	-	-	pfam01545	-	-	TIGR01297	277096000000000	-	-
181	2771436426	Ga0255787_112448	methyltransferase family protein	209	-	-	pfam13489	-	-	-	277096000000000	-	-
182	2771436427	Ga0255787_112449	uncharacterized lipoprotein YddW (UPF0748 family)	387	COG1649	-	pfam02638	-	-	-	277096000000000	-	-
183	2771436428	Ga0255787_112450	hypothetical protein	147	-	-	pfam07883	-	-	-	277096000000000	-	-
184	2771436432	Ga0255787_112454	hypothetical protein	747	-	-	-	-	-	-	277096000000000	-	-
185	2771436433	Ga0255787_112455	hypothetical protein	25	-	-	-	-	-	-	277096000000000	-	-
186	2771436437	Ga0255787_112459	hypothetical protein	28	-	-	-	-	-	-	277096000000000	-	-
187	2771436438	Ga0255787_112460	hypothetical protein	59	-	-	-	-	-	-	277096000000000	-	-
188	2771436455	Ga0255787_112477	putative ABC transport system permease protein	267	COG0390	-	pfam03649	-	-	TIGR00245	277096000000000	-	-
189	2771436458	Ga0255787_112480	ACR3 family arsenite efflux pump ArsB	326	COG0798	-	pfam01758	-	-	-	277096000000000	-	-
190	2771436459	Ga0255787_112481	uncharacterized protein (DUF302 family)	127	COG3439	-	pfam03625	-	-	-	277096000000000	-	-
191	2771436460	Ga0255787_112482	sulfide-quinone oxidoreductase	450	COG1252	EC:1.8.5.-	pfam07992	-	KO:K17218	-	277096000000000	Sulfur metabolism	<br><br>
192	2771436462	Ga0255787_112484	AhpD family alkylhydroperoxidase	117	COG0599	-	pfam02627	-	-	TIGR00778	277096000000000	-	-
193	2771436466	Ga0255787_112488	hypothetical protein	185	-	-	-	-	-	-	277096000000000	-	-
194	2771436467	Ga0255787_112489	RimJ/RimL family protein N-acetyltransferase	180	COG1670	-	pfam13302	-	-	-	277096000000000	-	-
195	2771436469	Ga0255787_112491	acetyltransferase (GNAT) family protein	162	-	-	pfam00583	-	-	-	277096000000000	-	-
196	2771436483	Ga0255787_112505	cysteine desulfuration protein SufE	141	COG2166	-	pfam02657	-	-	-	277096000000000	-	-
197	2771436502	Ga0255787_112524	cytochrome b561	208	COG3038	-	pfam01292	-	-	-	277096000000000	-	-
198	2771436513	Ga0255787_112535	hypothetical protein	319	-	-	-	-	-	-	277096000000000	-	-
199	2771436514	Ga0255787_112536	hypothetical protein	250	-	-	-	-	-	-	277096000000000	-	-
200	2771436515	Ga0255787_112537	hypothetical protein	390	-	-	-	-	-	-	277096000000000	-	-
201	2771436541	Ga0255787_112563	hypothetical protein	35	-	-	-	-	-	-	277096000000000	-	-
202	2771436542	Ga0255787_112564	homocysteine S-methyltransferase	314	COG2040	EC:2.1.1.10	pfam02574	-	KO:K00547	-	277096000000000	Cysteine and methionine metabolism<br><br>Metabolic pathways<br><br>Biosynthesis of secondary metabolites	<br><br><br><br><br><br>
203	2771436559	Ga0255787_112582	hypothetical protein	28	-	-	-	-	-	-	277096000000000	-	-
204	2771436561	Ga0255787_112584	hypothetical protein	64	-	-	-	-	-	-	277096000000000	-	-
205	2771436562	Ga0255787_112585	hypothetical protein	82	-	-	-	-	-	-	277096000000000	-	-
206	2771436567	Ga0255787_112590	PIN domain nuclease of toxin-antitoxin system	131	COG3744	-	pfam01850	-	-	-	277096000000000	-	-
207	2771436568	Ga0255787_112591	uncharacterized protein DUF2281	74	-	-	pfam10047	-	-	-	277096000000000	-	-
208	2771436594	Ga0255787_112617	O-acetyl-ADP-ribose deacetylase (regulator of RNase III)	236	COG2110	-	pfam01661	-	-	-	277096000000000	-	-
209	2771436595	Ga0255787_112618	uncharacterized protein DUF4433	275	-	-	pfam14487	-	-	-	277096000000000	-	-
210	2771436630	Ga0255787_112653	hypothetical protein	65	-	-	-	-	-	-	277096000000000	-	-
211	2771436653	Ga0255787_112676	photosystem II PsbT protein	31	-	-	pfam01405	-	-	-	277096000000000	Photosynthesis<br><br>Metabolic pathways	<br><br><br><br>
212	2771436664	Ga0255787_112687	hypothetical protein	66	-	-	-	-	-	-	277096000000000	-	-
213	2771436678	Ga0255787_112701	hypothetical protein	111	-	-	-	-	-	-	277096000000000	-	-
214	2771436688	Ga0255787_112711	hypothetical protein	375	-	-	-	-	-	-	277096000000000	-	-
215	2771436768	Ga0255787_112791	photosystem II complex subunit Ycf12	39	-	-	pfam05969	-	-	-	277096000000000	-	-

## Sheet: Table 3
Table 3: List of proteins present in PCC 11801 and UTEX 2973 but do not have a homolog in PCC 7942 at an e-value threshold of 10-5 and identity threshold of 30% using IMG
Result	Gene ID	Locus Tag	Gene Name	Length	COG	Enzyme	Pfam	InterPro	KO Term	Tigrfam	Gene Cassette ID	KEGG Map Name	KEGG Module Name	Percent Identity
1	2771434060	Ga0255787_1182	hypothetical protein	47	-	-	-	-	-	-	277095768800003	-	-	91.1
2	2771434131	Ga0255787_11153	hypothetical protein	69	-	-	-	-	-	-	277095768800007	-	-	88.4
3	2771434183	Ga0255787_11205	hypothetical protein	59	-	-	-	-	-	-	277095768800010	-	-	67.8
4	2771434244	Ga0255787_11266	hypothetical protein	66	-	-	-	-	-	-	277095768800012	-	-	92.5
5	2771434269	Ga0255787_11291	hypothetical protein	68	-	-	-	-	-	-	277095768800014	-	-	83.8
6	2771434482	Ga0255787_11504	hypothetical protein	78	-	-	-	-	-	-	277095768800029	-	-	82.7
7	2771434572	Ga0255787_11594	hypothetical protein	34	-	-	-	-	-	-	277095768800033	-	-	100
8	2771434578	Ga0255787_11600	hypothetical protein	112	-	-	-	-	-	-	277095768800034	-	-	78
9	2771434600	Ga0255787_11622	hypothetical protein	82	-	-	-	-	-	-	277095768800034	-	-	64.6
10	2771434616	Ga0255787_11638	phosphoglycolate phosphatase	251	COG0546	EC:3.1.3.18	pfam13419	-	KO:K01091	TIGR01549	277095768800035	Biosynthesis of antibiotics<br><br>Metabolic pathways<br><br>Biosynthesis of secondary metabolites<br><br>Glyoxylate and dicarboxylate metabolism	<br><br><br><br><br><br><br><br>	84.5
11	2771434805	Ga0255787_11827	hydrogenase maturation protein HypC	81	COG0298	-	pfam01455	-	-	TIGR00074	277095768800038	-	-	89.9
12	2771434840	Ga0255787_11862	hypothetical protein	39	-	-	-	-	-	-	277095768800041	-	-	97.4
13	2771434909	Ga0255787_11931	hypothetical protein	66	-	-	-	-	-	-	277095768800044	-	-	80.3
14	2771434913	Ga0255787_11935	hypothetical protein	105	-	-	-	-	-	-	277095768800044	-	-	64.5
15	2771434944	Ga0255787_11966	hypothetical protein	96	-	-	-	-	-	-	277095768800046	-	-	64.5
16	2771435193	Ga0255787_111215	hypothetical protein	59	-	-	-	-	-	-	277095768800056	-	-	91.5
17	2771435340	Ga0255787_111362	hypothetical protein	56	-	-	-	-	-	-	277095768800068	-	-	98.2
18	2771435395	Ga0255787_111417	hypothetical protein	58	-	-	-	-	-	-	277095768800071	-	-	75.9
19	2771435420	Ga0255787_111442	hypothetical protein	157	-	-	-	-	-	-	277095768800072	-	-	54.2
20	2771435484	Ga0255787_111506	hypothetical protein	91	-	-	-	-	-	-	277095768800079	-	-	59.3
21	2771435485	Ga0255787_111507	hypothetical protein	88	-	-	-	-	-	-	277095768800079	-	-	53.1
22	2771435486	Ga0255787_111508	hypothetical protein	92	-	-	-	-	-	-	277095768800079	-	-	73.1
23	2771435491	Ga0255787_111513	hypothetical protein	284	-	-	-	-	-	-	277095768800080	-	-	81
24	2771435511	Ga0255787_111533	hypothetical protein	53	-	-	-	-	-	-	277095768800081	-	-	75.5
25	2771435563	Ga0255787_111585	hypothetical protein	109	-	-	-	-	-	-	277095768800083	-	-	56
26	2771435637	Ga0255787_111659	hypothetical protein	62	-	-	-	-	-	-	277095768800089	-	-	79
27	2771435660	Ga0255787_111682	hypothetical protein	71	-	-	-	-	-	-	277095768800091	-	-	71
28	2771435691	Ga0255787_111713	hypothetical protein	65	-	-	-	-	-	-	277095768800094	-	-	86.8
29	2771435701	Ga0255787_111723	hypothetical protein	67	-	-	-	-	-	-	277095768800095	-	-	57.8
30	2771435714	Ga0255787_111736	hypothetical protein	38	-	-	-	-	-	-	277095768800097	-	-	73.7
31	2771435907	Ga0255787_111929	hypothetical protein	253	-	-	-	-	-	-	277095768800112	-	-	95.2
32	2771436018	Ga0255787_112040	hypothetical protein	49	-	-	-	-	-	-	277095768800122	-	-	83.8
33	2771436176	Ga0255787_112198	hypothetical protein	58	-	-	-	-	-	-	277095768800135	-	-	74.1
34	2771436186	Ga0255787_112208	hypothetical protein	48	-	-	-	-	-	-	277095768800136	-	-	68.8
35	2771436324	Ga0255787_112346	hypothetical protein	39	-	-	-	-	-	-	277095768800148	-	-	94.9
36	2771436365	Ga0255787_112387	hypothetical protein	50	-	-	-	-	-	-	277095768800150	-	-	76.1
37	2771436664	Ga0255787_112687	hypothetical protein	66	-	-	-	-	-	-	277095768800182	-	-	93.9
38	2771436768	Ga0255787_112791	photosystem II complex subunit Ycf12	39	-	-	pfam05969	-	-	-	277095768800187	-	-	97.4

## Sheet: Table 4
Table 4: List of 188 proteins unique to Synechococcus sp. PCC 11801 when compared to UTEX 2973 at an e-value threshold of 10-5 and identity threshold of 30% using IMG
Result	Gene ID	Locus Tag	Gene Name	Length	COG	Enzyme	Pfam	InterPro	KO Term	Tigrfam	Gene Cassette ID	KEGG Map Name	KEGG Module Name
1	2771434011	Ga0255787_1133	hypothetical protein	40	-	-	-	-	-	-	277096000000000	-	-
2	2771434069	Ga0255787_1191	hypothetical protein	96	COG1669	-	pfam01909	-	-	-	277096000000000	-	-
3	2771434070	Ga0255787_1192	uncharacterized protein with HEPN domain	115	COG2361	-	pfam01934	-	-	-	277096000000000	-	-
4	2771434085	Ga0255787_11107	hypothetical protein	177	-	-	-	-	-	-	277096000000000	-	-
5	2771434117	Ga0255787_11139	hypothetical protein	232	-	-	-	-	-	-	277096000000000	-	-
6	2771434118	Ga0255787_11140	uncharacterized protein DUF4433	198	-	-	pfam14487	-	-	-	277096000000000	-	-
7	2771434124	Ga0255787_11146	hypothetical protein	75	-	-	-	-	-	-	277096000000000	-	-
8	2771434125	Ga0255787_11147	GUN4-like protein	238	-	-	pfam05419	-	-	-	277096000000000	-	-
9	2771434126	Ga0255787_11148	RND family efflux transporter MFP subunit	414	COG0845	-	pfam16576	-	-	TIGR01730	277096000000000	-	-
10	2771434167	Ga0255787_11189	hypothetical protein	686	-	-	-	-	-	-	277096000000000	-	-
11	2771434231	Ga0255787_11253	FkbM family methyltransferase	305	-	-	pfam05050	-	-	TIGR01444	277096000000000	-	-
12	2771434255	Ga0255787_11277	hypothetical protein	71	-	-	-	-	-	-	277096000000000	-	-
13	2771434280	Ga0255787_11302	hypothetical protein	65	-	-	-	-	-	-	277096000000000	-	-
14	2771434288	Ga0255787_11310	hypothetical protein	37	-	-	-	-	-	-	277096000000000	-	-
15	2771434303	Ga0255787_11325	hypothetical protein	111	-	-	-	-	-	-	277096000000000	-	-
16	2771434330	Ga0255787_11352	hypothetical protein	651	-	-	-	-	-	-	277096000000000	-	-
17	2771434352	Ga0255787_11374	hypothetical protein	456	-	-	-	-	-	-	277096000000000	-	-
18	2771434360	Ga0255787_11382	hypothetical protein	345	-	-	-	-	-	-	277096000000000	-	-
19	2771434364	Ga0255787_11386	putative acetyltransferase	143	COG0456	EC:2.3.1.-	pfam13673	-	KO:K03826	-	277096000000000	-	-
20	2771434376	Ga0255787_11398	hypothetical protein	75	-	-	-	-	-	-	277096000000000	-	-
21	2771434377	Ga0255787_11399	uncharacterized protein DUF4160	82	-	-	pfam13711	-	-	-	277096000000000	-	-
22	2771434378	Ga0255787_11400	hypothetical protein	144	-	-	-	-	-	-	277096000000000	-	-
23	2771434381	Ga0255787_11403	hypothetical protein	97	-	-	-	-	-	-	277096000000000	-	-
24	2771434382	Ga0255787_11404	hypothetical protein	47	-	-	-	-	-	-	277096000000000	-	-
25	2771434408	Ga0255787_11430	GrpB-like predicted nucleotidyltransferase (UPF0157 family)	215	COG2320	-	pfam04229	-	-	-	277096000000000	-	-
26	2771434410	Ga0255787_11432	hypothetical protein	31	-	-	-	-	-	-	277096000000000	-	-
27	2771434411	Ga0255787_11433	uncharacterized protein DUF2806	321	-	-	pfam10987	-	-	-	277096000000000	-	-
28	2771434454	Ga0255787_11476	hypothetical protein	51	-	-	-	-	-	-	277096000000000	-	-
29	2771434484	Ga0255787_11506	hypothetical protein	423	-	-	-	-	-	-	277096000000000	-	-
30	2771434488	Ga0255787_11510	hypothetical protein	30	-	-	-	-	-	-	277096000000000	-	-
31	2771434499	Ga0255787_11521	pimeloyl-ACP methyl ester carboxylesterase	214	COG0596	-	pfam00561	-	-	-	277096000000000	-	-
32	2771434500	Ga0255787_11522	rubredoxin	98	COG1773	-	pfam00301	-	-	-	277096000000000	-	-
33	2771434502	Ga0255787_11524	phenylpyruvate tautomerase PptA (4-oxalocrotonate tautomerase family)	186	COG1942	-	pfam01361	-	-	-	277096000000000	-	-
34	2771434531	Ga0255787_11553	hypothetical protein	30	-	-	-	-	-	-	277096000000000	-	-
35	2771434543	Ga0255787_11565	hypothetical protein	45	-	-	-	-	-	-	277096000000000	-	-
36	2771434579	Ga0255787_11601	hypothetical protein	40	-	-	-	-	-	-	277096000000000	-	-
37	2771434580	Ga0255787_11602	putative addiction module antidote	73	-	-	-	-	-	TIGR02609	277096000000000	-	-
38	2771434581	Ga0255787_11603	death-on-curing protein	137	COG3654	-	pfam02661	-	-	TIGR01550	277096000000000	-	-
39	2771434589	Ga0255787_11611	hypothetical protein	177	-	-	-	-	-	-	277096000000000	-	-
40	2771434670	Ga0255787_11692	hypothetical protein	42	-	-	-	-	-	-	277096000000000	-	-
41	2771434674	Ga0255787_11696	D-Ala-D-Ala dipeptidase VanX	255	COG2173	EC:3.4.13.22	pfam01427	-	KO:K08641	-	277096000000000	Vancomycin resistance<br><br>Two-component system	Vancomycin resistance, D-Ala-D-Lac type<br><br>Vancomycin resistance, D-Ala-D-Lac type<br><br>
42	2771434675	Ga0255787_11697	CubicO group peptidase (beta-lactamase class C family)	428	COG1680	-	pfam00144	-	-	-	277096000000000	-	-
43	2771434706	Ga0255787_11728	acetyltransferase (GNAT) family protein	168	-	-	pfam00583	-	-	-	277096000000000	-	-
44	2771434729	Ga0255787_11751	adenine phosphoribosyltransferase	171	COG0503	EC:2.4.2.7	pfam00156	-	KO:K00759	TIGR01090	277096000000000	Metabolic pathways<br><br>Purine metabolism	<br><br><br><br>
45	2771434739	Ga0255787_11761	uncharacterized protein (TIGR02246 family)	162	COG4875	-	pfam08332	-	-	TIGR02246	277096000000000	-	-
46	2771434821	Ga0255787_11843	hypothetical protein	183	-	-	-	-	-	-	277096000000000	-	-
47	2771434838	Ga0255787_11860	hypothetical protein	177	-	-	-	-	-	-	277096000000000	-	-
48	2771434852	Ga0255787_11874	hypothetical protein	455	-	-	-	-	-	-	277096000000000	-	-
49	2771434912	Ga0255787_11934	hypothetical protein	60	-	-	-	-	-	-	277096000000000	-	-
50	2771434929	Ga0255787_11951	hypothetical protein	86	-	-	-	-	-	-	277096000000000	-	-
51	2771434936	Ga0255787_11958	hypothetical protein	203	-	-	-	-	-	-	277096000000000	-	-
52	2771434941	Ga0255787_11963	hypothetical protein	197	-	-	-	-	-	-	277096000000000	-	-
53	2771434942	Ga0255787_11964	hypothetical protein	36	-	-	-	-	-	-	277096000000000	-	-
54	2771434945	Ga0255787_11967	hypothetical protein	79	-	-	-	-	-	-	277096000000000	-	-
55	2771434947	Ga0255787_11969	hypothetical protein	55	-	-	-	-	-	-	277096000000000	-	-
56	2771435003	Ga0255787_111025	hypothetical protein	59	-	-	-	-	-	-	277096000000000	-	-
57	2771435140	Ga0255787_111162	acetyltransferase	903	COG1042	-	pfam13302 pfam13607 pfam13380 pfam13549	-	-	TIGR02717	277096000000000	-	-
58	2771435155	Ga0255787_111177	hypothetical protein	511	-	-	-	-	-	-	277096000000000	-	-
59	2771435156	Ga0255787_111178	hypothetical protein	175	-	-	-	-	-	-	277096000000000	-	-
60	2771435158	Ga0255787_111180	pilin/secretion family protein with methylation motif	219	-	-	pfam07963	-	-	-	277096000000000	-	-
61	2771435159	Ga0255787_111181	hypothetical protein	209	-	-	-	-	-	-	277096000000000	-	-
62	2771435200	Ga0255787_111222	hypothetical protein	126	-	-	-	-	-	-	277096000000000	-	-
63	2771435201	Ga0255787_111223	hypothetical protein	261	-	-	-	-	-	-	277096000000000	-	-
64	2771435203	Ga0255787_111225	acetyltransferase (GNAT) family protein	180	-	-	pfam00583	-	-	-	277096000000000	-	-
65	2771435206	Ga0255787_111228	phenylpropionate dioxygenase-like ring-hydroxylating dioxygenase large terminal subunit	317	COG4638	-	pfam00355	-	-	-	277096000000000	-	-
66	2771435207	Ga0255787_111229	TetR family transcriptional regulator	284	COG1309	-	pfam00440	-	-	-	277096000000000	-	-
67	2771435209	Ga0255787_111231	hypothetical protein	126	-	-	-	-	-	-	277096000000000	-	-
68	2771435217	Ga0255787_111239	hypothetical protein	83	-	-	-	-	-	-	277096000000000	-	-
69	2771435218	Ga0255787_111240	uncharacterized protein DUF1877	164	-	-	pfam08974	-	-	-	277096000000000	-	-
70	2771435230	Ga0255787_111252	hypothetical protein	113	-	-	-	-	-	-	277096000000000	-	-
71	2771435231	Ga0255787_111253	hypothetical protein	398	-	-	-	-	-	-	277096000000000	-	-
72	2771435300	Ga0255787_111322	hypothetical protein	54	-	-	-	-	-	-	277096000000000	-	-
73	2771435312	Ga0255787_111334	hypothetical protein	179	COG3506	-	pfam07081	-	-	-	277096000000000	-	-
74	2771435355	Ga0255787_111377	hypothetical protein	45	-	-	-	-	-	-	277096000000000	-	-
75	2771435366	Ga0255787_111388	hypothetical protein	291	-	-	-	-	-	-	277096000000000	-	-
76	2771435367	Ga0255787_111389	RAD3-like DEAD/DEAH box helicase	613	-	-	pfam00270	-	-	-	277096000000000	-	-
77	2771435368	Ga0255787_111390	HIRAN domain-containing protein	617	-	-	pfam08797 pfam00271	-	-	-	277096000000000	-	-
78	2771435369	Ga0255787_111391	hypothetical protein	78	-	-	-	-	-	-	277096000000000	-	-
79	2771435370	Ga0255787_111392	hypothetical protein	74	-	-	-	-	-	-	277096000000000	-	-
80	2771435372	Ga0255787_111394	MtN3 and saliva related transmembrane protein	90	COG4095	-	pfam04193	-	-	-	277096000000000	-	-
81	2771435377	Ga0255787_111399	glyoxalase-like protein	221	-	-	pfam12681	-	-	-	277096000000000	-	-
82	2771435378	Ga0255787_111400	methyltransferase family protein	257	-	-	pfam08241	-	-	-	277096000000000	-	-
83	2771435379	Ga0255787_111401	uncharacterized SAM-binding protein YcdF (DUF218 family)	204	COG1434	-	pfam02698	-	-	-	277096000000000	-	-
84	2771435381	Ga0255787_111403	hypothetical protein	199	-	-	-	-	-	-	277096000000000	-	-
85	2771435405	Ga0255787_111427	ribosomal L7/L12-like protein	149	-	-	pfam00542	-	-	-	277096000000000	-	-
86	2771435422	Ga0255787_111444	hypothetical protein	144	-	-	-	-	-	-	277096000000000	-	-
87	2771435436	Ga0255787_111458	hypothetical protein	33	-	-	-	-	-	-	277096000000000	-	-
88	2771435492	Ga0255787_111514	hypothetical protein	132	-	-	-	-	-	-	277096000000000	-	-
89	2771435496	Ga0255787_111518	hypothetical protein	40	-	-	-	-	-	-	277096000000000	-	-
90	2771435514	Ga0255787_111536	hypothetical protein	57	-	-	-	-	-	-	277096000000000	-	-
91	2771435537	Ga0255787_111559	hypothetical protein	31	-	-	-	-	-	-	277096000000000	-	-
92	2771435588	Ga0255787_111610	hypothetical protein	107	-	-	-	-	-	-	277096000000000	-	-
93	2771435589	Ga0255787_111611	hypothetical protein	73	-	-	-	-	-	-	277096000000000	-	-
94	2771435593	Ga0255787_111615	hypothetical protein	70	-	-	-	-	-	-	277096000000000	-	-
95	2771435600	Ga0255787_111622	photosystem II PsbI protein	39	-	-	pfam02532	-	-	-	277096000000000	Photosynthesis<br><br>Metabolic pathways	<br><br><br><br>
96	2771435603	Ga0255787_111625	uncharacterized protein DUF3592	160	-	-	pfam12158	-	-	-	277096000000000	-	-
97	2771435625	Ga0255787_111647	nuclease-like protein	62	-	-	pfam00565	-	-	-	277096000000000	-	-
98	2771435626	Ga0255787_111648	addiction module HigA family antidote	100	COG3093	-	pfam01381	-	-	TIGR02607	277096000000000	-	-
99	2771435627	Ga0255787_111649	proteic killer suppression protein	94	COG3549	-	pfam05015	-	-	-	277096000000000	-	-
100	2771435694	Ga0255787_111716	superfamily II DNA or RNA helicase	1040	COG1061	-	pfam11907 pfam00271 pfam04851 pfam13091	-	-	-	277096000000000	-	-
101	2771435720	Ga0255787_111742	hypothetical protein	53	-	-	-	-	-	-	277096000000000	-	-
102	2771435728	Ga0255787_111750	hypothetical protein	48	-	-	-	-	-	-	277096000000000	-	-
103	2771435729	Ga0255787_111751	hypothetical protein	135	-	-	-	-	-	-	277096000000000	-	-
104	2771435747	Ga0255787_111769	uncharacterized glyoxalase superfamily protein PhnB	142	COG2764	-	pfam00903	-	-	-	277096000000000	-	-
105	2771435748	Ga0255787_111770	acetyltransferase (GNAT) family protein	135	-	-	pfam13673	-	-	-	277096000000000	-	-
106	2771435765	Ga0255787_111787	MIP family channel proteins	250	COG0580	-	pfam00230	-	-	TIGR00861	277096000000000	-	-
107	2771435775	Ga0255787_111797	hypothetical protein	66	-	-	-	-	-	-	277096000000000	-	-
108	2771435822	Ga0255787_111844	hypothetical protein	156	-	-	-	-	-	-	277096000000000	-	-
109	2771435829	Ga0255787_111851	hypothetical protein	574	-	-	-	-	-	-	277096000000000	-	-
110	2771435830	Ga0255787_111852	hypothetical protein	201	-	-	-	-	-	-	277096000000000	-	-
111	2771435889	Ga0255787_111911	tellurium resistance protein TerD	191	COG2310	-	pfam02342	-	-	-	277096000000000	-	-
112	2771435906	Ga0255787_111928	hypothetical protein	80	-	-	-	-	-	-	277096000000000	-	-
113	2771435911	Ga0255787_111933	WD domain G-beta repeat uncharacterized protein	456	-	-	pfam00400	-	-	-	277096000000000	-	-
114	2771435914	Ga0255787_111936	hypothetical protein	204	-	-	-	-	-	-	277096000000000	-	-
115	2771435915	Ga0255787_111937	EcoEI R protein	193	-	-	pfam08463	-	-	-	277096000000000	-	-
116	2771435916	Ga0255787_111938	hypothetical protein	426	-	-	-	-	-	-	277096000000000	-	-
117	2771436027	Ga0255787_112049	uncharacterized protein DUF4160	88	-	-	pfam13711	-	-	-	277096000000000	-	-
118	2771436028	Ga0255787_112050	uncharacterized protein DUF2442	86	-	-	pfam10387	-	-	-	277096000000000	-	-
119	2771436040	Ga0255787_112062	hypothetical protein	181	-	-	-	-	-	-	277096000000000	-	-
120	2771436043	Ga0255787_112065	hypothetical protein	49	-	-	-	-	-	-	277096000000000	-	-
121	2771436086	Ga0255787_112108	photosystem I subunit 12	29	-	-	pfam07465	-	-	TIGR03053	277096000000000	Photosynthesis<br><br>Metabolic pathways	<br><br><br><br>
122	2771436097	Ga0255787_112119	hypothetical protein	35	-	-	-	-	-	-	277096000000000	-	-
123	2771436180	Ga0255787_112202	hypothetical protein	25	-	-	-	-	-	-	277096000000000	-	-
124	2771436189	Ga0255787_112211	capsule synthesis protein PGA_cap	381	-	-	pfam09587	-	-	-	277096000000000	-	-
125	2771436231	Ga0255787_112253	hypothetical protein	47	-	-	-	-	-	-	277096000000000	-	-
126	2771436238	Ga0255787_112260	hypothetical protein	106	-	-	-	-	-	-	277096000000000	-	-
127	2771436292	Ga0255787_112314	hypothetical protein	84	-	-	-	-	-	-	277096000000000	-	-
128	2771436319	Ga0255787_112341	hypothetical protein	213	-	-	-	-	-	-	277096000000000	-	-
129	2771436325	Ga0255787_112347	hypothetical protein	79	-	-	-	-	-	-	277096000000000	-	-
130	2771436370	Ga0255787_112392	hypothetical protein	71	-	-	-	-	-	-	277096000000000	-	-
131	2771436398	Ga0255787_112420	hypothetical protein	74	-	-	-	-	-	-	277096000000000	-	-
132	2771436400	Ga0255787_112422	hypothetical protein	87	-	-	-	-	-	-	277096000000000	-	-
133	2771436401	Ga0255787_112423	hypothetical protein	93	-	-	-	-	-	-	277096000000000	-	-
134	2771436402	Ga0255787_112424	hypothetical protein	61	-	-	-	-	-	-	277096000000000	-	-
135	2771436406	Ga0255787_112428	dibenzothiophene monooxygenase	406	COG1960	-	pfam08028 pfam02771 pfam02770	-	-	-	277096000000000	-	-
136	2771436407	Ga0255787_112429	methyltransferase family protein	275	-	-	pfam13649	-	-	-	277096000000000	-	-
137	2771436409	Ga0255787_112431	sulfonate transport system permease protein	275	COG0600	-	pfam00528	-	-	-	277096000000000	ABC transporters<br><br>Sulfur metabolism	Sulfonate transport system<br><br>Sulfonate transport system<br><br>
138	2771436410	Ga0255787_112432	NMT1-like family protein	178	-	-	pfam13379	-	-	-	277096000000000	-	-
139	2771436411	Ga0255787_112433	sulfonate transport system substrate-binding protein	352	COG0715	-	pfam09084	-	-	TIGR01728	277096000000000	Sulfur metabolism<br><br>ABC transporters	Sulfonate transport system<br><br>Sulfonate transport system<br><br>
140	2771436412	Ga0255787_112434	uncharacterized protein	395	COG0641	-	pfam04055 pfam13186 pfam13353	-	-	TIGR04085 TIGR03942	277096000000000	-	-
141	2771436413	Ga0255787_112435	methyltransferase family protein	243	-	-	pfam05175	-	-	-	277096000000000	-	-
142	2771436414	Ga0255787_112436	arylsulfatase	464	COG3119	EC:3.1.6.1	pfam00884 pfam14707	-	KO:K01130	-	277096000000000	Sphingolipid metabolism<br><br>Steroid hormone biosynthesis	<br><br><br><br>
143	2771436417	Ga0255787_112439	alkanesulfonate monooxygenase	378	COG2141	EC:1.14.14.5	pfam00296	-	KO:K04091	TIGR03565	277096000000000	Sulfur metabolism	<br><br>
144	2771436418	Ga0255787_112440	sulfonate transport system substrate-binding protein	333	COG0715	-	pfam13379	-	-	TIGR01728	277096000000000	ABC transporters<br><br>Sulfur metabolism	Sulfonate transport system<br><br>Sulfonate transport system<br><br>
145	2771436419	Ga0255787_112441	TIR domain-containing protein	223	-	-	pfam13676	-	-	-	277096000000000	-	-
146	2771436421	Ga0255787_112443	formylglycine-generating enzyme required for sulfatase activity	320	COG1262	-	pfam03781	-	-	-	277096000000000	-	-
147	2771436422	Ga0255787_112444	arylsulfatase	855	COG3119	EC:3.1.6.1	pfam00884	-	KO:K01130	-	277096000000000	Steroid hormone biosynthesis<br><br>Sphingolipid metabolism	<br><br><br><br>
148	2771436423	Ga0255787_112445	7,8-dihydropterin-6-yl-methyl-4-(beta-D-ribofuranosyl)aminobenzene 5'-phosphate synthase	331	COG1237	EC:2.5.1.105	pfam00753	-	KO:K06897	-	277096000000000	-	-
149	2771436424	Ga0255787_112446	cation diffusion facilitator family transporter	282	-	-	pfam01545	-	-	TIGR01297	277096000000000	-	-
150	2771436426	Ga0255787_112448	methyltransferase family protein	209	-	-	pfam13489	-	-	-	277096000000000	-	-
151	2771436427	Ga0255787_112449	uncharacterized lipoprotein YddW (UPF0748 family)	387	COG1649	-	pfam02638	-	-	-	277096000000000	-	-
152	2771436428	Ga0255787_112450	hypothetical protein	147	-	-	pfam07883	-	-	-	277096000000000	-	-
153	2771436432	Ga0255787_112454	hypothetical protein	747	-	-	-	-	-	-	277096000000000	-	-
154	2771436433	Ga0255787_112455	hypothetical protein	25	-	-	-	-	-	-	277096000000000	-	-
155	2771436437	Ga0255787_112459	hypothetical protein	28	-	-	-	-	-	-	277096000000000	-	-
156	2771436438	Ga0255787_112460	hypothetical protein	59	-	-	-	-	-	-	277096000000000	-	-
157	2771436455	Ga0255787_112477	putative ABC transport system permease protein	267	COG0390	-	pfam03649	-	-	TIGR00245	277096000000000	-	-
158	2771436458	Ga0255787_112480	ACR3 family arsenite efflux pump ArsB	326	COG0798	-	pfam01758	-	-	-	277096000000000	-	-
159	2771436459	Ga0255787_112481	uncharacterized protein (DUF302 family)	127	COG3439	-	pfam03625	-	-	-	277096000000000	-	-
160	2771436460	Ga0255787_112482	sulfide-quinone oxidoreductase	450	COG1252	EC:1.8.5.-	pfam07992	-	KO:K17218	-	277096000000000	Sulfur metabolism	<br><br>
161	2771436462	Ga0255787_112484	AhpD family alkylhydroperoxidase	117	COG0599	-	pfam02627	-	-	TIGR00778	277096000000000	-	-
162	2771436466	Ga0255787_112488	hypothetical protein	185	-	-	-	-	-	-	277096000000000	-	-
163	2771436467	Ga0255787_112489	RimJ/RimL family protein N-acetyltransferase	180	COG1670	-	pfam13302	-	-	-	277096000000000	-	-
164	2771436469	Ga0255787_112491	acetyltransferase (GNAT) family protein	162	-	-	pfam00583	-	-	-	277096000000000	-	-
165	2771436483	Ga0255787_112505	cysteine desulfuration protein SufE	141	COG2166	-	pfam02657	-	-	-	277096000000000	-	-
166	2771436502	Ga0255787_112524	cytochrome b561	208	COG3038	-	pfam01292	-	-	-	277096000000000	-	-
167	2771436513	Ga0255787_112535	hypothetical protein	319	-	-	-	-	-	-	277096000000000	-	-
168	2771436514	Ga0255787_112536	hypothetical protein	250	-	-	-	-	-	-	277096000000000	-	-
169	2771436515	Ga0255787_112537	hypothetical protein	390	-	-	-	-	-	-	277096000000000	-	-
170	2771436541	Ga0255787_112563	hypothetical protein	35	-	-	-	-	-	-	277096000000000	-	-
171	2771436542	Ga0255787_112564	homocysteine S-methyltransferase	314	COG2040	EC:2.1.1.10	pfam02574	-	KO:K00547	-	277096000000000	Metabolic pathways<br><br>Biosynthesis of secondary metabolites<br><br>Cysteine and methionine metabolism	<br><br><br><br><br><br>
172	2771436559	Ga0255787_112582	hypothetical protein	28	-	-	-	-	-	-	277096000000000	-	-
173	2771436561	Ga0255787_112584	hypothetical protein	64	-	-	-	-	-	-	277096000000000	-	-
174	2771436562	Ga0255787_112585	hypothetical protein	82	-	-	-	-	-	-	277096000000000	-	-
175	2771436567	Ga0255787_112590	PIN domain nuclease of toxin-antitoxin system	131	COG3744	-	pfam01850	-	-	-	277096000000000	-	-
176	2771436568	Ga0255787_112591	uncharacterized protein DUF2281	74	-	-	pfam10047	-	-	-	277096000000000	-	-
177	2771436594	Ga0255787_112617	O-acetyl-ADP-ribose deacetylase (regulator of RNase III)	236	COG2110	-	pfam01661	-	-	-	277096000000000	-	-
178	2771436595	Ga0255787_112618	uncharacterized protein DUF4433	275	-	-	pfam14487	-	-	-	277096000000000	-	-
179	2771436625	Ga0255787_112648	CpeT/CpcT family protein DUF1001	200	-	-	pfam06206	-	-	-	277096000000000	-	-
180	2771436626	Ga0255787_112649	glutathione S-transferase	404	COG0625	EC:2.5.1.18	pfam13417 pfam16865	-	KO:K00799	-	277096000000000	Drug metabolism - cytochrome P450<br><br>Chemical carcinogenesis<br><br>Metabolism of xenobiotics by cytochrome P450<br><br>Glutathione metabolism	<br><br><br><br><br><br><br><br>
181	2771436627	Ga0255787_112650	5'-nucleotidase	496	COG0737	EC:3.1.3.5	pfam02872 pfam00149	-	KO:K01081	-	277096000000000	Pyrimidine metabolism<br><br>Biosynthesis of secondary metabolites<br><br>Nicotinate and nicotinamide metabolism<br><br>Purine metabolism<br><br>Metabolic pathways	<br><br><br><br><br><br><br><br><br><br>
182	2771436628	Ga0255787_112651	hypothetical protein	299	-	-	-	-	-	-	277096000000000	-	-
183	2771436629	Ga0255787_112652	ubiquinone biosynthesis protein Coq4	218	COG5031	-	pfam05019	-	-	-	277096000000000	-	-
184	2771436630	Ga0255787_112653	hypothetical protein	65	-	-	-	-	-	-	277096000000000	-	-
185	2771436653	Ga0255787_112676	photosystem II PsbT protein	31	-	-	pfam01405	-	-	-	277096000000000	Metabolic pathways<br><br>Photosynthesis	<br><br><br><br>
186	2771436678	Ga0255787_112701	hypothetical protein	111	-	-	-	-	-	-	277096000000000	-	-
187	2771436684	Ga0255787_112707	hypothetical protein	40	-	-	-	-	-	-	277096000000000	-	-
188	2771436688	Ga0255787_112711	hypothetical protein	375	-	-	-	-	-	-	277096000000000	-	-

## Sheet: Table 5
Table 5: Gene distribution of PCC 11801
Gene ID	Percent	Name	COG ID	COG Name	COG Function	Estimated Copies
Domain: Archaea
Phylum: Euryarchaeota
2771435368	31.83	HIRAN domain-containing protein
Domain: Bacteria
Phylum: Acidobacteria
2771434500	77.61	rubredoxin	COG1773	Energy production and conversion	Energy production and conversion	1
Domain: Bacteria
Phylum: Actinobacteria
2771434352	62.12	hypothetical protein				1
2771435405	39.58	ribosomal L7/L12-like protein				1
2771436319	42.27	hypothetical protein				1
Domain: Bacteria
Phylum: Bacteroidetes
2771434118	48.26	uncharacterized protein DUF4433				1
2771435367	30.85	RAD3-like DEAD/DEAH box helicase				1
2771435747	37.23	uncharacterized glyoxalase superfamily protein PhnB	COG2764	General function prediction only	General function prediction only	1
2771436423	47.33	7,8-dihydropterin-6-yl-methyl-4-(beta-D-ribofuranosyl)aminobenzene 5'-phosphate synthase	COG1237	General function prediction only	General function prediction only	1
Domain: Bacteria
Phylum: Firmicutes
2771434364	52.52	putative acetyltransferase	COG0456	Translation, ribosomal structure and biogenesis	Translation, ribosomal structure and biogenesis	1
2771435379	40.74	uncharacterized SAM-binding protein YcdF (DUF218 family)	COG1434	General function prediction only	General function prediction only	1
2771435491	43.84	hypothetical protein				1
2771435492	50	hypothetical protein				1
2771436419	66.67	TIR domain-containing protein				1
Domain: Bacteria
Phylum: Planctomycetes
2771434411	49.21	uncharacterized protein DUF2806				1
Domain: Bacteria
Phylum: Poribacteria
2771436412	54.35	uncharacterized protein	COG0641	Posttranslational modification, protein turnover, chaperones	Posttranslational modification, protein turnover, chaperones	1
Domain: Bacteria
Phylum: Verrucomicrobia
2771435422	39.53	hypothetical protein				1
Domain: Bacteria
Phylum: Proteobacteria
2771434231	38.74	FkbM family methyltransferase				1
2771434308	67.65	perosamine synthetase	COG0399	Cell wall/membrane/envelope biogenesis	Cell wall/membrane/envelope biogenesis	1
2771434408	53.03	GrpB-like predicted nucleotidyltransferase (UPF0157 family)	COG2320	General function prediction only	General function prediction only	1
2771434412	79.46	tRNA-binding protein	COG0073	Translation, ribosomal structure and biogenesis	Translation, ribosomal structure and biogenesis	1
2771434501	63.16	hypothetical protein	COG1741	General function prediction only	General function prediction only	1
2771434502	54.89	phenylpyruvate tautomerase PptA (4-oxalocrotonate tautomerase family)	COG1942	Secondary metabolites biosynthesis, transport and catabolism	Secondary metabolites biosynthesis, transport and catabolism	1
2771434674	60.36	D-Ala-D-Ala dipeptidase VanX	COG2173	Cell wall/membrane/envelope biogenesis	Cell wall/membrane/envelope biogenesis	1
2771434739	56.21	uncharacterized protein (TIGR02246 family)	COG4875	Function unknown	Function unknown	1
2771434852	40.04	hypothetical protein				1
2771434929	51.65	hypothetical protein				1
2771434941	53.77	hypothetical protein				1
2771434942	77.78	hypothetical protein				1
2771435218	44.51	uncharacterized protein DUF1877				1
2771435355	51.35	hypothetical protein				1
2771435372	55.68	MtN3 and saliva related transmembrane protein	COG4095	Function unknown	Function unknown	1
2771435488	63.45	cytosine deaminase	COG0590	Translation, ribosomal structure and biogenesis	Translation, ribosomal structure and biogenesis	1
2771435587	38.45	Ca2+-binding RTX toxin-like protein	COG2931	Secondary metabolites biosynthesis, transport and catabolism	Secondary metabolites biosynthesis, transport and catabolism	1
2771435589	44.12	hypothetical protein				1
2771435590	47.9	hemolysin type calcium-binding protein				1
2771435748	65.38	acetyltransferase (GNAT) family protein				1
2771435822	52.41	hypothetical protein				1
2771435889	67.2	tellurium resistance protein TerD	COG2310	Signal transduction mechanisms	Signal transduction mechanisms	1
2771436027	81.82	uncharacterized protein DUF4160				1
2771436028	76.32	uncharacterized protein DUF2442				1
2771436390	66.91	type I restriction modification DNA specificity protein				1
2771436391	55.9	type I restriction modification DNA specificity protein				1
2771436428	67.13	hypothetical protein				1
2771436462	70.94	AhpD family alkylhydroperoxidase	COG0599	General function prediction only	General function prediction only	1
2771436594	56.74	O-acetyl-ADP-ribose deacetylase (regulator of RNase III)	COG2110	Translation, ribosomal structure and biogenesis	Translation, ribosomal structure and biogenesis	1
Domain: Bacteria
Phylum: cyanobacteria
Order: Synechococcales		2586 Proteins
Domain: Bacteria
Phylum: cyanobacteria
Order: Nostocales
2771434351	97.78	photosystem II PsbK protein
2771434461	84.69	hypothetical protein	COG1669	General function prediction only	General function prediction only
2771435156	32.32	hypothetical protein
2771435200	86.51	hypothetical protein
2771435201	77.01	hypothetical protein
2771435231	37.84	hypothetical protein
2771435627	78.72	proteic killer suppression protein	COG3549	Defense mechanisms	Defense mechanisms
2771435911	32.97	WD domain G-beta repeat uncharacterized protein
2771436394	52.63	uncharacterized protein DUF4351
2771436407	48.35	methyltransferase family protein
2771436411	48.6	sulfonate transport system substrate-binding protein	COG0715	Inorganic ion transport and metabolism	Inorganic ion transport and metabolism
2771436424	45.54	cation diffusion facilitator family transporter
2771436483	45.86	cysteine desulfuration protein SufE	COG2166	Posttranslational modification, protein turnover, chaperones	Posttranslational modification, protein turnover, chaperones
Domain: Bacteria
Phylum: cyanobacteria
Order: Oscillatoriales
2771434070	58.72	uncharacterized protein with HEPN domain	COG2361	Function unknown	Function unknown
2771434160	70.4	putative hemolysin	COG1253	General function prediction only	General function prediction only
2771434309	41.86	UDP-perosamine 4-acetyltransferase	COG0663	General function prediction only	General function prediction only
2771434803	62.74	Ca2+-transporting ATPase	COG0474	Inorganic ion transport and metabolism	Inorganic ion transport and metabolism
2771434936	30.72	hypothetical protein
2771435159	41.42	hypothetical protein
2771435205	87.38	transglutaminase superfamily protein
2771435206	90.54	phenylpropionate dioxygenase-like ring-hydroxylating dioxygenase large terminal subunit	COG4638	Inorganic ion transport and metabolism	General function prediction only, Inorganic ion transport and metabolism
2771435207	93.5	TetR family transcriptional regulator	COG1309	Transcription	Transcription
2771435312	72.63	hypothetical protein	COG3506	Function unknown	Function unknown
2771435343	59.91	trk system potassium uptake protein TrkH	COG0168	Inorganic ion transport and metabolism	Inorganic ion transport and metabolism
2771435377	56.02	glyoxalase-like protein
2771435378	64.98	methyltransferase family protein
2771435591	49.62	glycosyltransferase involved in cell wall biosynthesis	COG0438	Cell wall/membrane/envelope biogenesis	Cell wall/membrane/envelope biogenesis
2771436410	64	NMT1-like family protein
2771436415	66.08	ABC-type nitrate/sulfonate/bicarbonate transport system ATPase subunit	COG1116	Inorganic ion transport and metabolism	Inorganic ion transport and metabolism
2771436455	66.29	putative ABC transport system permease protein	COG0390	Inorganic ion transport and metabolism	Inorganic ion transport and metabolism
2771436456	61.01	putative ABC transport system ATP-binding protein	COG4619	Inorganic ion transport and metabolism	Inorganic ion transport and metabolism
2771436485	44.22	G3E family GTPase	COG0523	General function prediction only	General function prediction only
2771436488	83.49	porphobilinogen synthase	COG0113	Coenzyme transport and metabolism	Coenzyme transport and metabolism
2771436513	55.1	hypothetical protein
Domain: Bacteria
Phylum: cyanobacteria
Order: Chroococcales
2771434125	39.13	GUN4-like protein
2771434484	39.43	hypothetical protein
2771435203	75	acetyltransferase (GNAT) family protein
2771435381	49.61	hypothetical protein
2771436515	61.21	hypothetical protein
Domain: Bacteria
Phylum: cyanobacteria
Order: Chroococcidiopsidales
2771434580	83.1	putative addiction module antidote
2771435157	33.91	prepilin-type N-terminal cleavage/methylation domain-containing protein
2771436406	68.91	dibenzothiophene monooxygenase	COG1960	Lipid transport and metabolism	Lipid transport and metabolism
Domain: Bacteria
Phylum: cyanobacteria
Order: Pleurocapsales
2771434167	36.93	hypothetical protein
2771434330	43.09	hypothetical protein
2771434853	87.45	short-subunit dehydrogenase	COG0300	General function prediction only	General function prediction only
2771435158	37.59	pilin/secretion family protein with methylation motif
Domain: Bacteria
Phylum: cyanobacteria
Order: Spirulinales
2771434381	58.02	hypothetical protein
Unassigned
2771434011		hypothetical protein
2771434085		hypothetical protein
2771434161		hypothetical protein
2771434255		hypothetical protein
2771434280		hypothetical protein
2771434288		hypothetical protein
2771434303		hypothetical protein
2771434360		hypothetical protein
2771434376		hypothetical protein
2771434378		hypothetical protein
2771434382		hypothetical protein
2771434410		hypothetical protein
2771434454		hypothetical protein
2771434531		hypothetical protein
2771434543		hypothetical protein
2771434579		hypothetical protein
2771434589		hypothetical protein
2771434670		hypothetical protein
2771434821		hypothetical protein
2771434912		hypothetical protein
2771434945		hypothetical protein
2771434947		hypothetical protein
2771435003		hypothetical protein
2771435209		hypothetical protein
2771435230		hypothetical protein
2771435366		hypothetical protein
2771435369		hypothetical protein
2771435420		hypothetical protein
2771435436		hypothetical protein
2771435496		hypothetical protein
2771435514		hypothetical protein
2771435588		hypothetical protein
2771435593		hypothetical protein
2771435603		uncharacterized protein DUF3592
2771435720		hypothetical protein
2771435728		hypothetical protein
2771435775		hypothetical protein
2771435829		hypothetical protein
2771435830		hypothetical protein
2771435906		hypothetical protein
2771435916		hypothetical protein
2771435929		F subunit of K+-transporting ATPase
2771436040		hypothetical protein
2771436043		hypothetical protein
2771436097		hypothetical protein
2771436112		hypothetical protein
2771436231		hypothetical protein
2771436238		hypothetical protein
2771436292		hypothetical protein
2771436325		hypothetical protein
2771436370		hypothetical protein
2771436398		hypothetical protein
2771436400		hypothetical protein
2771436401		hypothetical protein
2771436402		hypothetical protein
2771436466		hypothetical protein
2771436514		hypothetical protein
2771436541		hypothetical protein
2771436561		hypothetical protein
2771436562		hypothetical protein
2771436630		hypothetical protein
2771436678		hypothetical protein

## Sheet: Table 6
Table 6: List of common proteins between PCC 11801 and PCC 7942 at an e-value threshold of 10-5 and identity threshold of 30% using IMG
Result	Gene ID	Locus Tag	Gene Name	Length	Percent Identity
1	2771433979	Ga0255787_111	Icc protein	248	81.4
2	2771433980	Ga0255787_112	S1-C subfamily serine protease	408	93.8
3	2771433981	Ga0255787_113	ribose-5-phosphate isomerase	241	97.1
4	2771433982	Ga0255787_114	protoporphyrin IX magnesium-chelatase	364	98.4
5	2771433983	Ga0255787_115	hypothetical protein	334	87.6
6	2771433984	Ga0255787_116	hypothetical protein	115	88.7
7	2771433985	Ga0255787_117	peptidoglycan glycosyltransferase	605	93.4
8	2771433986	Ga0255787_118	glycosyltransferase involved in cell wall biosynthesis	377	94.7
9	2771433987	Ga0255787_119	UDP-sulfoquinovose synthase	402	97
10	2771433988	Ga0255787_1110	hypothetical protein	56	85.7
11	2771433989	Ga0255787_1111	thiazole-phosphate synthase	276	96.4
12	2771433990	Ga0255787_1112	hypothetical protein	180	87.5
13	2771433991	Ga0255787_1113	uncharacterized protein DUF3598	270	87
14	2771433992	Ga0255787_1114	hypothetical protein	78	75.6
15	2771433994	Ga0255787_1116	glyoxylase I family protein	146	93.8
16	2771433995	Ga0255787_1117	GPH family glycoside/pentoside/hexuronide:cation symporter	457	97.2
17	2771433996	Ga0255787_1118	intein	460	93
18	2771433997	Ga0255787_1119	RNA polymerase primary sigma factor	311	97.7
19	2771433998	Ga0255787_1120	cytosine deaminase	439	85.3
20	2771433999	Ga0255787_1121	FAD/FMN-containing dehydrogenase	451	89.7
21	2771434000	Ga0255787_1122	hypothetical protein	239	86.6
22	2771434001	Ga0255787_1123	FHA domain-containing protein	220	90.9
23	2771434002	Ga0255787_1124	putative ABC transport system ATP-binding protein	237	94.5
24	2771434003	Ga0255787_1125	excinuclease ABC subunit B	666	96.7
25	2771434004	Ga0255787_1126	uncharacterized protein DUF3531	130	94.6
26	2771434005	Ga0255787_1127	tetratricopeptide repeat protein	331	90.3
27	2771434006	Ga0255787_1128	energy-coupling factor transport system ATP-binding protein	234	92.3
28	2771434007	Ga0255787_1129	molecular chaperone Hsp33	297	97
29	2771434008	Ga0255787_1130	uncharacterized protein DUF3353	204	88.7
30	2771434009	Ga0255787_1131	winged helix family two component transcriptional regulator	237	94.4
31	2771434010	Ga0255787_1132	hypothetical protein	240	67.9
32	2771434012	Ga0255787_1134	putative tyrosine transporter P-protein	434	91.9
33	2771434013	Ga0255787_1135	LSU ribosomal protein L28P	78	100
34	2771434014	Ga0255787_1136	hypothetical protein	88	89.8
35	2771434015	Ga0255787_1137	FAD dependent oxidoreductase	659	94.5
36	2771434016	Ga0255787_1138	glycosyl transferase family 9 (putative heptosyltransferase)	481	83.8
37	2771434017	Ga0255787_1139	methyltransferase family protein	447	91.1
38	2771434018	Ga0255787_1140	transcriptional activator	788	78.2
39	2771434019	Ga0255787_1141	photosystem II DI subunit (Q(B))	119	96.6
40	2771434020	Ga0255787_1142	hypothetical protein	72	100
41	2771434021	Ga0255787_1143	hypothetical protein	380	73.2
42	2771434022	Ga0255787_1144	uncharacterized membrane protein YecN with MAPEG domain	146	92.2
43	2771434023	Ga0255787_1145	hypothetical protein	521	96.2
44	2771434024	Ga0255787_1146	biotin synthase	292	97.4
45	2771434025	Ga0255787_1147	hypothetical protein	41	92.7
46	2771434026	Ga0255787_1148	uncharacterized protein DUF1257	116	100
47	2771434027	Ga0255787_1149	SpoVK/Ycf46/Vps4 family AAA+-type ATPase	502	97.2
48	2771434028	Ga0255787_1150	hypothetical protein	113	90.3
49	2771434029	Ga0255787_1151	pentapeptide repeat protein	325	92.3
50	2771434030	Ga0255787_1152	uncharacterized protein (DUF39 family)	390	96.9
51	2771434031	Ga0255787_1153	hypothetical protein	56	80
52	2771434032	Ga0255787_1154	NAD(P)H-quinone oxidoreductase subunit L	74	98.6
53	2771434033	Ga0255787_1155	hypothetical protein	109	96.3
54	2771434034	Ga0255787_1156	tryptophan synthase alpha chain	266	97.7
55	2771434035	Ga0255787_1157	cation:H+ antiporter	369	93.2
56	2771434036	Ga0255787_1158	chlorophyll A-B binding protein	47	100
57	2771434037	Ga0255787_1159	starch phosphorylase	844	96.6
58	2771434038	Ga0255787_1160	glyceraldehyde-3-phosphate dehydrogenase (NAD+)	353	92.1
59	2771434039	Ga0255787_1161	L-glutamate-binding protein /L-aspartate-binding protein /neutral amino acid-binding protein	349	95.1
60	2771434040	Ga0255787_1162	amino acid ABC transporter membrane protein 1 (PAAT family)	376	88.9
61	2771434041	Ga0255787_1163	general L-amino acid transport system permease protein	396	87.6
62	2771434042	Ga0255787_1164	general L-amino acid transport system ATP-binding protein	261	97.3
63	2771434043	Ga0255787_1165	pentapeptide repeat protein	157	82.2
64	2771434044	Ga0255787_1166	DNA polymerase-3 subunit epsilon	256	88.7
65	2771434045	Ga0255787_1167	CP12 domain-containing protein	75	98.7
66	2771434046	Ga0255787_1168	hypothetical protein	151	82.8
67	2771434047	Ga0255787_1169	DNA gyrase subunit A	855	96.7
68	2771434048	Ga0255787_1170	hypothetical protein	429	82.6
69	2771434049	Ga0255787_1171	amidohydrolase	398	95.7
70	2771434050	Ga0255787_1172	uncharacterized protein (TIGR00297 family)	249	90.8
71	2771434051	Ga0255787_1173	hypothetical protein	155	91.7
72	2771434052	Ga0255787_1174	hypothetical protein	113	73.7
73	2771434053	Ga0255787_1175	ATP-dependent Clp protease ATP-binding subunit ClpC	824	98.7
74	2771434054	Ga0255787_1176	[SSU ribosomal protein S18P]-alanine acetyltransferase	199	75.4
75	2771434055	Ga0255787_1177	diaminopimelate decarboxylase	464	95.7
76	2771434056	Ga0255787_1178	uncharacterized protein (TIGR00159 family)	306	93.5
77	2771434057	Ga0255787_1179	undecaprenyl pyrophosphate synthetase	251	93.2
78	2771434058	Ga0255787_1180	uncharacterized protein DUF3143	91	91.2
79	2771434059	Ga0255787_1181	DnaJ-like protein	189	75.4
80	2771434061	Ga0255787_1183	16S rRNA m(7)G-527 methyltransferase	242	90.9
81	2771434062	Ga0255787_1184	MEKHLA domain-containing protein	156	91
82	2771434063	Ga0255787_1185	pimeloyl-ACP methyl ester carboxylesterase	293	96.6
83	2771434064	Ga0255787_1186	glycosyltransferase involved in cell wall biosynthesis	245	96.2
84	2771434065	Ga0255787_1187	tetratricopeptide repeat protein	156	95.5
85	2771434066	Ga0255787_1188	uroporphyrinogen-III C-methyltransferase	209	95.1
86	2771434067	Ga0255787_1189	uroporphyrinogen-III synthase	264	93.9
87	2771434068	Ga0255787_1190	dephospho-CoA kinase	206	88.2
88	2771434071	Ga0255787_1193	glycolate oxidase	486	97.3
89	2771434072	Ga0255787_1194	DNA ligase (NAD+)	679	90.7
90	2771434073	Ga0255787_1195	NAD(P)-dependent nickel-iron dehydrogenase diaphorase component subunit HoxE	165	90.9
91	2771434074	Ga0255787_1196	NAD(P)-dependent nickel-iron dehydrogenase flavin-containing subunit	523	94.6
92	2771434075	Ga0255787_1197	competence/damage-inducible protein cinA	426	95.7
93	2771434076	Ga0255787_1198	UDP-GlcNAc:undecaprenyl-phosphate GlcNAc-1-phosphate transferase	359	95.5
94	2771434077	Ga0255787_1199	serine hydroxymethyltransferase	427	98.1
95	2771434078	Ga0255787_11100	nifR3 family TIM-barrel protein	336	90.9
96	2771434079	Ga0255787_11101	BMC domain-containing protein	102	100
97	2771434080	Ga0255787_11102	microcompartment protein CcmL/EutN	113	100
98	2771434081	Ga0255787_11103	uncharacterized protein DUF1823	123	82.2
99	2771434082	Ga0255787_11104	hypothetical protein	66	83.3
100	2771434083	Ga0255787_11105	voltage-gated potassium channel	134	88
101	2771434084	Ga0255787_11106	UDP-N-acetylglucosamine pyrophosphorylase /glucosamine-1-phosphate N-acetyltransferase	452	96
102	2771434086	Ga0255787_11108	protein translocase subunit secA	948	98.1
103	2771434087	Ga0255787_11109	dihydroorotate oxidase A	378	92.6
104	2771434089	Ga0255787_11111	uncharacterized protein DUF2555	72	97.2
105	2771434090	Ga0255787_11112	phosphopantothenate-cysteine ligase /phosphopantothenoylcysteine decarboxylase	408	93.6
106	2771434091	Ga0255787_11113	hypothetical protein	112	91.1
107	2771434092	Ga0255787_11114	photosystem II oxygen-evolving enhancer protein 1	277	95.7
108	2771434093	Ga0255787_11115	sulfate adenylyltransferase	395	98
109	2771434094	Ga0255787_11116	caspase domain-containing protein	672	84.2
110	2771434095	Ga0255787_11117	membrane protease FtsH catalytic subunit	613	99
111	2771434096	Ga0255787_11118	hypothetical protein	363	98.1
112	2771434097	Ga0255787_11119	biotin/lipoyl-binding protein	185	91
113	2771434098	Ga0255787_11120	RND family efflux transporter MFP subunit	259	94.2
114	2771434099	Ga0255787_11121	UDP-N-acetylglucosamine 2-epimerase	372	96.8
115	2771434100	Ga0255787_11122	hypothetical protein	123	91.9
116	2771434101	Ga0255787_11123	hypothetical protein	127	95.2
117	2771434102	Ga0255787_11124	YkoY family integral membrane protein	243	93.4
118	2771434103	Ga0255787_11125	hypothetical protein	386	83.1
119	2771434104	Ga0255787_11126	hypothetical protein	176	78
120	2771434105	Ga0255787_11127	transporter (CPA2 family)	718	94.3
121	2771434106	Ga0255787_11128	hypothetical protein	230	87.4
122	2771434107	Ga0255787_11129	hypothetical protein	99	97
123	2771434108	Ga0255787_11130	NAD(P)H-dependent FMN reductase	187	93.6
124	2771434109	Ga0255787_11131	lipoic acid synthetase	332	98.7
125	2771434110	Ga0255787_11132	CAAX prenyl protease-like protein	249	83.5
126	2771434111	Ga0255787_11133	transketolase	668	99.1
127	2771434112	Ga0255787_11134	beta-ketoacyl synthase-like protein	171	97.7
128	2771434113	Ga0255787_11135	beta-ketoacyl synthase-like protein	265	95.9
129	2771434114	Ga0255787_11136	acyl carrier protein	80	100
130	2771434115	Ga0255787_11137	photosystem I subunit 7	81	100
131	2771434116	Ga0255787_11138	glutamine--fructose-6-phosphate transaminase	641	98
132	2771434119	Ga0255787_11141	Tfp pilus assembly protein PilF	287	89.9
133	2771434120	Ga0255787_11142	epoxyqueuosine reductase	317	90.2
134	2771434121	Ga0255787_11143	6-phosphogluconolactonase	218	84.8
135	2771434122	Ga0255787_11144	lipopolysaccharide biosynthesis glycosyltransferase	289	87.4
136	2771434123	Ga0255787_11145	hydrophobe/amphiphile efflux-1 (HAE1) family protein	1069	44.3
137	2771434127	Ga0255787_11149	carbohydrate ABC transporter membrane protein 1 (CUT1 family)	293	98.6
138	2771434128	Ga0255787_11150	3-dehydroquinate synthase	366	96.7
139	2771434129	Ga0255787_11151	uncharacterized MAPEG superfamily protein	129	93.8
140	2771434130	Ga0255787_11152	hypothetical protein	123	90.2
141	2771434132	Ga0255787_11154	pentapeptide repeat protein	195	94.9
142	2771434133	Ga0255787_11155	hypothetical protein	213	98.1
143	2771434134	Ga0255787_11156	hypothetical protein	172	88.4
144	2771434135	Ga0255787_11157	predicted PurR-regulated permease PerM	389	90.2
145	2771434136	Ga0255787_11158	RecJ-like putative exonuclease	775	82.8
146	2771434137	Ga0255787_11159	S41A family C-terminal processing peptidase-2	440	90.5
147	2771434138	Ga0255787_11160	hypothetical protein	140	80.7
148	2771434139	Ga0255787_11161	lipopolysaccharide export system protein LptA	140	92.9
149	2771434140	Ga0255787_11162	lipopolysaccharide export system ATP-binding protein	242	96.7
150	2771434141	Ga0255787_11163	lipopolysaccharide export system permease protein	365	97.3
151	2771434142	Ga0255787_11164	cytochrome c-type biogenesis protein CcsB	325	95.4
152	2771434143	Ga0255787_11165	2-hydroxy-3-keto-5-methylthiopentenyl-1-phosphate phosphatase	215	92.5
153	2771434144	Ga0255787_11166	hypothetical protein	156	79
154	2771434145	Ga0255787_11167	hypothetical protein	249	92.4
155	2771434146	Ga0255787_11168	FAD dependent oxidoreductase	105	97
156	2771434147	Ga0255787_11169	ribosome recycling factor	182	97.3
157	2771434148	Ga0255787_11170	hypothetical protein	47	95.7
158	2771434149	Ga0255787_11171	uridylate kinase	180	98.3
159	2771434150	Ga0255787_11172	D-fructose 1,6-bisphosphatase /sedoheptulose 1,7-bisphosphatase	345	98.6
160	2771434151	Ga0255787_11173	glutamyl-tRNA reductase	438	97.9
161	2771434152	Ga0255787_11174	uncharacterized protein (TIGR03792 family)	102	88.1
162	2771434153	Ga0255787_11175	RimJ/RimL family protein N-acetyltransferase	187	89.8
163	2771434154	Ga0255787_11176	putative NAD(P)-binding protein	216	94.4
164	2771434155	Ga0255787_11177	hypothetical protein	117	77.8
165	2771434156	Ga0255787_11178	hydroxyneurosporene-O-methyltransferase	331	87.3
166	2771434157	Ga0255787_11179	mannose-1-phosphate guanylyltransferase/phosphomannomutase	837	95.3
167	2771434158	Ga0255787_11180	hypothetical protein	58	93.1
168	2771434159	Ga0255787_11181	methyltransferase family protein	229	93
169	2771434160	Ga0255787_11182	putative hemolysin	435	32.8
170	2771434161	Ga0255787_11183	hypothetical protein	95	45.6
171	2771434162	Ga0255787_11184	polyphosphate:AMP phosphotransferase	468	93.6
172	2771434163	Ga0255787_11185	FMN adenylyltransferase /riboflavin kinase	315	84.1
173	2771434164	Ga0255787_11186	uncharacterized protein DUF751	74	90.5
174	2771434165	Ga0255787_11187	ribosome-binding factor A	137	96.4
175	2771434166	Ga0255787_11188	beta-glucosidase	542	89.1
176	2771434168	Ga0255787_11190	BASS family bile acid:Na+ symporter	320	89.7
177	2771434169	Ga0255787_11191	peptide-methionine (R)-S-oxide reductase	173	82.3
178	2771434170	Ga0255787_11192	phospholipid/cholesterol/gamma-HCH transport system substrate-binding protein	377	83
179	2771434171	Ga0255787_11193	phospholipid/cholesterol/gamma-HCH transport system ATP-binding protein	264	93.6
180	2771434172	Ga0255787_11194	uncharacterized protein DUF3611	186	88.4
181	2771434173	Ga0255787_11195	RecA protein	355	96.9
182	2771434174	Ga0255787_11196	hypothetical protein	54	94.4
183	2771434175	Ga0255787_11197	hypothetical protein	255	88.6
184	2771434176	Ga0255787_11198	BirA family biotin operon repressor/biotin-[acetyl-CoA-carboxylase] ligase	255	79.3
185	2771434177	Ga0255787_11199	peptidase M23-like protein	386	91.9
186	2771434178	Ga0255787_11200	photosystem II Psb27 protein	133	97
187	2771434179	Ga0255787_11201	hypothetical protein	75	90.7
188	2771434180	Ga0255787_11202	hypothetical protein	178	81.6
189	2771434181	Ga0255787_11203	hypothetical protein	193	93.8
190	2771434182	Ga0255787_11204	uncharacterized protein DUF3326	359	93
191	2771434184	Ga0255787_11206	ferredoxin	105	83.7
192	2771434185	Ga0255787_11207	ATP synthase F1 subcomplex gamma subunit	316	96.8
193	2771434186	Ga0255787_11208	ATP synthase F1 subcomplex alpha subunit	505	98.6
194	2771434187	Ga0255787_11209	ATP synthase F1 subcomplex delta subunit	180	94.4
195	2771434188	Ga0255787_11210	F-type H+-transporting ATPase subunit b	171	96.5
196	2771434189	Ga0255787_11211	ATP synthase F0 subcomplex B' subunit	158	98.7
197	2771434190	Ga0255787_11212	ATP synthase F0 subcomplex C subunit	81	100
198	2771434191	Ga0255787_11213	ATP synthase F0 subcomplex A subunit	249	100
199	2771434192	Ga0255787_11214	ATP synthase protein I	168	93.5
200	2771434193	Ga0255787_11215	phycobiliprotein asparagine N-methyltransferase	354	95.4
201	2771434194	Ga0255787_11216	phycobilisome core-membrane linker protein	705	97
202	2771434195	Ga0255787_11217	allophycocyanin alpha subunit apoprotein	161	98.8
203	2771434196	Ga0255787_11218	allophycocyanin beta subunit apoprotein	161	100
204	2771434197	Ga0255787_11219	phycobilisome core linker protein	67	100
205	2771434198	Ga0255787_11220	cell division protein FtsW	394	86
206	2771434199	Ga0255787_11221	thiol:disulfide interchange protein DsbD	252	93.3
207	2771434200	Ga0255787_11222	cytochrome c biogenesis protein	456	91.7
208	2771434201	Ga0255787_11223	nitrogen regulatory protein P-II family	112	98.2
209	2771434202	Ga0255787_11224	UDP-galactose 4-epimerase	333	95.7
210	2771434203	Ga0255787_11225	23S rRNA (cytidine1920-2'-O)/16S rRNA (cytidine1409-2'-O)-methyltransferase	272	90.8
211	2771434204	Ga0255787_11226	hypothetical protein	178	89.6
212	2771434205	Ga0255787_11227	hypothetical protein	151	80.3
213	2771434206	Ga0255787_11228	hypothetical protein	96	98.4
214	2771434207	Ga0255787_11229	adenylosuccinate lyase	422	98.1
215	2771434208	Ga0255787_11230	succinate dehydrogenase subunit C	208	78.4
216	2771434209	Ga0255787_11231	S-formylglutathione hydrolase	276	90.6
217	2771434210	Ga0255787_11232	S-(hydroxymethyl)glutathione dehydrogenase/alcohol dehydrogenase	369	98.6
218	2771434211	Ga0255787_11233	uncharacterized protein (DUF924 family)	195	88.2
219	2771434212	Ga0255787_11234	protein tyrosine phosphatase	163	93.9
220	2771434213	Ga0255787_11235	hypothetical protein	113	98.2
221	2771434214	Ga0255787_11236	uncharacterized protein DUF4079	241	89.6
222	2771434215	Ga0255787_11237	cellulose synthase (UDP-forming)	749	87.6
223	2771434216	Ga0255787_11238	predicted Zn-dependent protease	249	84.7
224	2771434217	Ga0255787_11239	preprotein translocase subunit SecG	79	98.7
225	2771434218	Ga0255787_11240	phosphoglycerate mutase	532	94
226	2771434219	Ga0255787_11241	hypothetical protein	177	86.4
227	2771434220	Ga0255787_11242	carbohydrate ABC transporter membrane protein 2 (CUT1 family)	276	95.3
228	2771434221	Ga0255787_11243	nitroreductase	215	79.5
229	2771434222	Ga0255787_11244	exodeoxyribonuclease VII small subunit	74	94.6
230	2771434223	Ga0255787_11245	N-ethylmaleimide reductase	368	95.1
231	2771434224	Ga0255787_11246	hypothetical protein	45	100
232	2771434225	Ga0255787_11247	ATP-dependent Clp protease adaptor protein ClpS	167	97
233	2771434226	Ga0255787_11248	YggT family protein	98	95.9
234	2771434227	Ga0255787_11249	signal peptidase I	202	82.2
235	2771434228	Ga0255787_11250	GTP-binding protein LepA	604	99.3
236	2771434229	Ga0255787_11251	GAF sensor signal transduction histidine kinase	577	94.1
237	2771434230	Ga0255787_11252	trypsin-like peptidase	371	91.6
238	2771434232	Ga0255787_11254	cell division protein FtsI (penicillin-binding protein 3)	587	90.8
239	2771434233	Ga0255787_11255	hypothetical protein	147	84.4
240	2771434234	Ga0255787_11256	hypothetical protein	474	90.1
241	2771434235	Ga0255787_11257	broad specificity phosphatase PhoE	183	88.3
242	2771434236	Ga0255787_11258	broad specificity phosphatase PhoE	262	97.3
243	2771434237	Ga0255787_11259	dihydroorotase	410	83.8
244	2771434238	Ga0255787_11260	signal peptidase I	208	91.8
245	2771434239	Ga0255787_11261	dihydroorotase	442	97.3
246	2771434240	Ga0255787_11262	aldehyde dehydrogenase (NAD+)	460	86.7
247	2771434241	Ga0255787_11263	DNA-binding transcriptional ArsR family regulator	123	56.7
248	2771434242	Ga0255787_11264	PAS domain S-box-containing protein/diguanylate cyclase (GGDEF)-like protein	821	64.4
249	2771434243	Ga0255787_11265	hypothetical protein	45	93.3
250	2771434245	Ga0255787_11267	putative inorganic carbon (HCO3(-)) transporter	463	86.1
251	2771434246	Ga0255787_11268	tRNA (guanine-N(7)-)-methyltransferase	224	96
252	2771434247	Ga0255787_11269	3',5'-cyclic AMP phosphodiesterase CpdA	394	88.6
253	2771434248	Ga0255787_11270	FIST-like protein	262	90.4
254	2771434249	Ga0255787_11271	FIST-like protein	135	90.3
255	2771434250	Ga0255787_11272	CP12 domain-containing protein	75	93.3
256	2771434251	Ga0255787_11273	uncharacterized protein DUF3177	199	97
257	2771434252	Ga0255787_11274	hypothetical protein	93	83.9
258	2771434253	Ga0255787_11275	CpcV protein	174	94.8
259	2771434254	Ga0255787_11276	CheY-like chemotaxis protein	198	74.7
260	2771434256	Ga0255787_11278	SulP family sulfate permease	727	82.9
261	2771434257	Ga0255787_11279	BASS family bile acid:Na+ symporter	307	82.1
262	2771434258	Ga0255787_11280	exodeoxyribonuclease VII large subunit	412	85
263	2771434259	Ga0255787_11281	monoamine oxidase	484	95.7
264	2771434260	Ga0255787_11282	O-acetylhomoserine sulfhydrylase	434	97.2
265	2771434261	Ga0255787_11283	homoserine O-succinyltransferase	299	95
266	2771434262	Ga0255787_11284	zinc protease	472	82.6
267	2771434263	Ga0255787_11285	hypothetical protein	91	89.7
268	2771434264	Ga0255787_11286	predicted Zn-dependent peptidase	404	87.5
269	2771434265	Ga0255787_11287	hypothetical protein	98	89.8
270	2771434266	Ga0255787_11288	phospholipid/cholesterol/gamma-HCH transport system permease protein	242	93
271	2771434267	Ga0255787_11289	uncharacterized protein DUF3119	127	85
272	2771434268	Ga0255787_11290	hypothetical protein	348	89.7
273	2771434270	Ga0255787_11292	uncharacterized protein DUF2752	130	78.8
274	2771434271	Ga0255787_11293	TM2 domain-containing membrane protein YozV	89	93.3
275	2771434272	Ga0255787_11294	hypothetical protein	100	72
276	2771434273	Ga0255787_11295	hypothetical protein	89	63.3
277	2771434274	Ga0255787_11296	hypothetical protein	259	79.8
278	2771434275	Ga0255787_11297	geranylgeranyl reductase	415	98.8
279	2771434276	Ga0255787_11298	uncharacterized cofD-like protein	414	97.3
280	2771434277	Ga0255787_11299	tRNA threonylcarbamoyladenosine biosynthesis protein TsaE	168	82.1
281	2771434278	Ga0255787_11300	glycosyl transferase family 1	138	86.2
282	2771434279	Ga0255787_11301	glycosyl transferase family 4	243	81.2
283	2771434281	Ga0255787_11303	chromate transporter	383	90.9
284	2771434282	Ga0255787_11304	predicted dienelactone hydrolase	527	85
285	2771434283	Ga0255787_11305	3D domain-containing protein	65	92.3
286	2771434284	Ga0255787_11306	membrane-bound lytic murein transglycosylase A	302	84.9
287	2771434285	Ga0255787_11307	hypothetical protein	226	88.1
288	2771434286	Ga0255787_11308	phosphatidate cytidylyltransferase	288	99.3
289	2771434287	Ga0255787_11309	hypothetical protein	373	64.3
290	2771434289	Ga0255787_11311	IMP cyclohydrolase /phosphoribosylaminoimidazolecarboxamide formyltransferase	513	94.3
291	2771434290	Ga0255787_11312	alkaline and neutral invertase-like protein	463	93.7
292	2771434291	Ga0255787_11313	uncharacterized protein DUF4079	152	94.7
293	2771434292	Ga0255787_11314	L-ascorbate metabolism protein UlaG (beta-lactamase superfamily)	250	91.6
294	2771434293	Ga0255787_11315	anthranilate synthase component II	200	94
295	2771434294	Ga0255787_11316	diacylglycerol kinase	148	93.2
296	2771434295	Ga0255787_11317	probable rRNA maturation factor	161	79.5
297	2771434296	Ga0255787_11318	uncharacterized protein DUF3285	59	84.7
298	2771434297	Ga0255787_11319	peptide chain release factor 2 (bRF-2)	355	96.7
299	2771434298	Ga0255787_11320	DNA polymerase III delta subunit	332	92.1
300	2771434299	Ga0255787_11321	uncharacterized protein DUF4168	133	88
301	2771434300	Ga0255787_11322	photosystem I subunit 10	80	92.5
302	2771434301	Ga0255787_11323	phosphoribosylanthranilate isomerase	216	80
303	2771434302	Ga0255787_11324	hypothetical protein	50	58.3
304	2771434304	Ga0255787_11326	glucose-1-phosphate cytidylyltransferase	233	83.7
305	2771434305	Ga0255787_11327	CDP-glucose 4,6-dehydratase	375	72.5
306	2771434306	Ga0255787_11328	dTDP-4-dehydrorhamnose 3,5-epimerase	179	87.7
307	2771434307	Ga0255787_11329	methyltransferase family protein	408	77.2
308	2771434308	Ga0255787_11330	perosamine synthetase	380	70.5
309	2771434309	Ga0255787_11331	UDP-perosamine 4-acetyltransferase	222	36.7
310	2771434310	Ga0255787_11332	cephalosporin hydroxylase	121	82.5
311	2771434311	Ga0255787_11333	glycosyl transferase family 2	383	74.1
312	2771434312	Ga0255787_11334	predicted SAM-dependent methyltransferase	172	91.9
313	2771434313	Ga0255787_11335	tetratricopeptide repeat protein	633	84.7
314	2771434314	Ga0255787_11336	glycosyl transferase family 1	848	82.8
315	2771434315	Ga0255787_11337	type IV pilus assembly protein PilA	143	95.1
316	2771434316	Ga0255787_11338	photosystem II P680 reaction center D1 protein	331	98.5
317	2771434317	Ga0255787_11339	uncharacterized protein DUF760	125	92
318	2771434318	Ga0255787_11340	segregation and condensation protein B	186	90.2
319	2771434319	Ga0255787_11341	ABC-2 type transport system ATP-binding protein	282	97.9
320	2771434320	Ga0255787_11342	2-isopropylmalate synthase	542	96.9
321	2771434321	Ga0255787_11343	hypothetical protein	179	85.5
322	2771434322	Ga0255787_11344	1-deoxy-D-xylulose-5-phosphate synthase	636	98.3
323	2771434323	Ga0255787_11345	flavin-dependent dehydrogenase	417	86.1
324	2771434324	Ga0255787_11346	D-alanyl-D-alanine dipeptidase	231	88.7
325	2771434325	Ga0255787_11347	hypothetical protein	402	73.9
326	2771434327	Ga0255787_11349	hypothetical protein	334	90.7
327	2771434328	Ga0255787_11350	uncharacterized repeat protein (TIGR03943 family)	251	89.2
328	2771434329	Ga0255787_11351	hypothetical protein	98	90.1
329	2771434331	Ga0255787_11353	hypothetical protein	104	91.3
330	2771434332	Ga0255787_11354	hypothetical protein	375	91.7
331	2771434333	Ga0255787_11355	Mg-protoporphyrin IX methyltransferase	230	91.3
332	2771434334	Ga0255787_11356	N-acetylglucosamine 6-phosphate deacetylase	404	92.5
333	2771434335	Ga0255787_11357	5-(carboxyamino)imidazole ribonucleotide mutase	167	91
334	2771434336	Ga0255787_11358	hypothetical protein	117	87.4
335	2771434337	Ga0255787_11359	ammonium transporter	399	94.5
336	2771434338	Ga0255787_11360	S-layer family protein	413	90.1
337	2771434339	Ga0255787_11361	hypothetical protein	227	85.2
338	2771434340	Ga0255787_11362	peptide/nickel transport system permease protein	351	86.9
339	2771434341	Ga0255787_11363	SSU ribosomal protein S14P	100	95
340	2771434342	Ga0255787_11364	DNA-(apurinic or apyrimidinic site) lyase /endonuclease III	233	92.2
341	2771434343	Ga0255787_11365	M50B family metallopeptidase	364	92.3
342	2771434344	Ga0255787_11366	seryl-tRNA synthetase	428	95.6
343	2771434345	Ga0255787_11367	modular FeS cluster scaffolding protein NifU	81	98.8
344	2771434346	Ga0255787_11368	phospholipase/carboxylesterase	208	88.1
345	2771434347	Ga0255787_11369	uncharacterized protein DUF3155	164	97.9
346	2771434348	Ga0255787_11370	hypothetical protein	406	84.2
347	2771434349	Ga0255787_11371	cobalamin-5'-phosphate synthase	261	93.2
348	2771434350	Ga0255787_11372	tRNA-guanine transglycosylase	341	97.7
349	2771434351	Ga0255787_11373	photosystem II PsbK protein	45	97.8
350	2771434353	Ga0255787_11375	pentapeptide repeat protein	170	93.5
351	2771434354	Ga0255787_11376	putative endonuclease	142	93.7
352	2771434355	Ga0255787_11377	dimethyladenosine transferase	279	93.9
353	2771434356	Ga0255787_11378	4-diphosphocytidyl-2-C-methyl-D-erythritol kinase	311	91.3
354	2771434357	Ga0255787_11379	NAD(P)H-quinone oxidoreductase subunit 5	634	96
355	2771434358	Ga0255787_11380	CO2 hydration protein	379	95.8
356	2771434359	Ga0255787_11381	transporter (CPA2 family)	405	90.4
357	2771434361	Ga0255787_11383	ubiquinone biosynthesis protein Coq4	215	90.6
358	2771434362	Ga0255787_11384	voltage-gated potassium channel	362	89.2
359	2771434363	Ga0255787_11385	phosphatidylserine/phosphatidylglycerophosphate/cardiolipin synthase-like enzyme	482	83.1
360	2771434365	Ga0255787_11387	single-strand binding protein	120	95
361	2771434366	Ga0255787_11388	rod shape-determining protein MreB	345	99.4
362	2771434367	Ga0255787_11389	rod shape-determining protein MreC	249	92.4
363	2771434368	Ga0255787_11390	rod shape-determining protein MreD	215	87.9
364	2771434369	Ga0255787_11391	cytochrome c oxidase cbb3-type subunit 1	483	96.5
365	2771434370	Ga0255787_11392	cbb3-type cytochrome c oxidase subunit II	250	93.2
366	2771434371	Ga0255787_11393	uncharacterized membrane protein	177	90.4
367	2771434372	Ga0255787_11394	uncharacterized membrane protein	302	82.7
368	2771434373	Ga0255787_11395	NADH dehydrogenase FAD-containing subunit	475	84.3
369	2771434374	Ga0255787_11396	folate/biopterin transporter	453	98.9
370	2771434375	Ga0255787_11397	all-trans-8'-apo-beta-carotenal 15,15'-oxygenase	493	94.5
371	2771434379	Ga0255787_11401	pentapeptide repeat protein	142	95.8
372	2771434380	Ga0255787_11402	DNA polymerase I	953	93.2
373	2771434383	Ga0255787_11405	hypothetical protein	266	75.5
374	2771434384	Ga0255787_11406	ABC transporter transmembrane protein	331	39.1
375	2771434385	Ga0255787_11407	dual specificity protein phosphatase	169	77.9
376	2771434386	Ga0255787_11408	hypothetical protein	284	76.6
377	2771434387	Ga0255787_11409	hypothetical protein	67	97
378	2771434388	Ga0255787_11410	NUDIX domain-containing protein	161	70.4
379	2771434389	Ga0255787_11411	6-phosphogluconate dehydrogenase (decarboxylating)	471	97
380	2771434390	Ga0255787_11412	dihydroneopterin aldolase	120	95
381	2771434391	Ga0255787_11413	transcriptional regulator /MarR family transcriptional regulator	166	96.3
382	2771434392	Ga0255787_11414	nucleoside-diphosphate-sugar epimerase	317	90
383	2771434393	Ga0255787_11415	transporter family-2 protein	164	90.9
384	2771434394	Ga0255787_11416	transporter family-2 protein	151	96.7
385	2771434395	Ga0255787_11417	fucose permease	391	95.1
386	2771434396	Ga0255787_11418	PD-(D/E)XK nuclease superfamily protein	265	74.7
387	2771434397	Ga0255787_11419	hypothetical protein	66	96.9
388	2771434398	Ga0255787_11420	inner membrane import apparatus Tic20-like protein	158	96.8
389	2771434399	Ga0255787_11421	aspartate aminotransferase-like enzyme	377	97.1
390	2771434400	Ga0255787_11422	cobalt-precorrin-5B (C1)-methyltransferase	374	92.5
391	2771434401	Ga0255787_11423	GMP synthase (glutamine-hydrolysing)	534	98.1
392	2771434402	Ga0255787_11424	PAS domain S-box-containing protein	578	85.3
393	2771434403	Ga0255787_11425	CBS domain containing-hemolysin-like protein	347	97.4
394	2771434404	Ga0255787_11426	hypothetical protein	83	92.8
395	2771434405	Ga0255787_11427	gamma-glutamyltransferase	508	94.7
396	2771434406	Ga0255787_11428	PiT family inorganic phosphate transporter	363	89.8
397	2771434407	Ga0255787_11429	hypothetical protein	129	86
398	2771434409	Ga0255787_11431	methyltransferase family protein	243	86.6
399	2771434412	Ga0255787_11434	tRNA-binding protein	112	85.7
400	2771434413	Ga0255787_11435	ABC-2 type transport system ATP-binding protein	325	96.3
401	2771434414	Ga0255787_11436	ABC-2 type transport system permease protein	262	94.7
402	2771434415	Ga0255787_11437	hypothetical protein	144	74.1
403	2771434416	Ga0255787_11438	16S rRNA (cytidine1402-2'-O)-methyltransferase	292	96.9
404	2771434417	Ga0255787_11439	3'(2'), 5'-bisphosphate nucleotidase	289	93.8
405	2771434418	Ga0255787_11440	hypothetical protein	97	84.4
406	2771434419	Ga0255787_11441	cysteine synthase A	328	98.5
407	2771434420	Ga0255787_11442	hypothetical protein	142	67.1
408	2771434421	Ga0255787_11443	glutamine synthetase	724	95.9
409	2771434422	Ga0255787_11444	hypothetical protein	228	78.3
410	2771434423	Ga0255787_11445	hercynine metabolism small protein	76	90.7
411	2771434425	Ga0255787_11447	asparaginase	317	98.4
412	2771434426	Ga0255787_11448	uncharacterized protein DUF1230	166	94.6
413	2771434427	Ga0255787_11449	ribosome-associated protein	139	92.1
414	2771434428	Ga0255787_11450	methyltransferase family protein	247	84.5
415	2771434429	Ga0255787_11451	hypothetical protein	116	82.8
416	2771434430	Ga0255787_11452	phycobilin lyase (CpcU subunit)	214	87.1
417	2771434431	Ga0255787_11453	hypothetical protein	307	91.2
418	2771434432	Ga0255787_11454	hypothetical protein	128	79.2
419	2771434433	Ga0255787_11455	NADPH:quinone reductase-like Zn-dependent oxidoreductase	333	88.6
420	2771434434	Ga0255787_11456	phosphoglycolate phosphatase-like HAD superfamily hydrolase	252	94.4
421	2771434436	Ga0255787_11458	proto-chlorophyllide reductase subunit	53	90.6
422	2771434437	Ga0255787_11459	hypothetical protein	98	79.6
423	2771434438	Ga0255787_11460	MinD-like ATPase involved in chromosome partitioning or flagellar assembly	252	95.2
424	2771434439	Ga0255787_11461	glucokinase	345	88.7
425	2771434440	Ga0255787_11462	nucleoside-diphosphate-sugar epimerase	282	88.2
426	2771434441	Ga0255787_11463	hypothetical protein	134	88.7
427	2771434442	Ga0255787_11464	PsbN protein	46	100
428	2771434443	Ga0255787_11465	photosystem II PsbH protein	67	98.5
429	2771434444	Ga0255787_11466	Sec-independent protein translocase TatA	91	96.7
430	2771434445	Ga0255787_11467	peptidyl-tRNA hydrolase	208	93.3
431	2771434446	Ga0255787_11468	uncharacterized protein DUF3146	86	95.3
432	2771434447	Ga0255787_11469	hypothetical protein	188	73.3
433	2771434448	Ga0255787_11470	hypothetical protein	346	93.4
434	2771434449	Ga0255787_11471	L-amino acid N-acyltransferase YncA	174	91.3
435	2771434450	Ga0255787_11472	3-phosphoshikimate 1-carboxyvinyltransferase	464	98
436	2771434451	Ga0255787_11473	hypothetical protein	142	90.8
437	2771434452	Ga0255787_11474	pimeloyl-ACP methyl ester carboxylesterase	297	92.1
438	2771434453	Ga0255787_11475	hypothetical protein	171	86.5
439	2771434455	Ga0255787_11477	CRP-like cAMP-binding protein	178	84.9
440	2771434456	Ga0255787_11478	hypothetical protein	190	66.7
441	2771434457	Ga0255787_11479	hypothetical protein	393	89.3
442	2771434458	Ga0255787_11480	cytochrome c6	133	75.2
443	2771434459	Ga0255787_11481	allophycocyanin alpha-B subunit apoprotein	163	98.8
444	2771434460	Ga0255787_11482	23S rRNA m(5)U-1939 methyltransferase	455	94.7
445	2771434461	Ga0255787_11483	hypothetical protein	104	52
446	2771434462	Ga0255787_11484	uncharacterized protein with HEPN domain	110	38.5
447	2771434463	Ga0255787_11485	acetolactate synthase large subunit	612	95.3
448	2771434464	Ga0255787_11486	peptidase M23-like protein	200	89
449	2771434465	Ga0255787_11487	ferrochelatase	387	96.6
450	2771434466	Ga0255787_11488	phage integrase family protein	394	89
451	2771434467	Ga0255787_11489	demethylmenaquinone methyltransferase/2-methoxy-6-polyprenyl-1,4-benzoquinol methylase	211	91.5
452	2771434468	Ga0255787_11490	O-antigen ligase	435	86.7
453	2771434469	Ga0255787_11491	uncharacterized protein YaaW (UPF0174 family)	281	87.5
454	2771434470	Ga0255787_11492	hypothetical protein	318	63.1
455	2771434471	Ga0255787_11493	4Fe-4S binding protein	930	82.6
456	2771434472	Ga0255787_11494	hypothetical protein	182	59.5
457	2771434473	Ga0255787_11495	RNase H-fold protein (predicted Holliday junction resolvase)	137	91.2
458	2771434474	Ga0255787_11496	uncharacterized protein (DUF3084 family)	432	95.6
459	2771434475	Ga0255787_11497	Crp/Fnr family transcriptional regulator	222	98.6
460	2771434476	Ga0255787_11498	enoyl-[acyl-carrier-protein] reductase [NADH]	258	95.7
461	2771434477	Ga0255787_11499	imidazoleglycerol-phosphate dehydratase	209	98.1
462	2771434478	Ga0255787_11500	thiopurine S-methyltransferase	199	91.4
463	2771434480	Ga0255787_11502	tRNA(Arg) A34 adenosine deaminase TadA	162	76.4
464	2771434481	Ga0255787_11503	hypothetical protein	185	92.4
465	2771434483	Ga0255787_11505	aspartyl/glutamyl-tRNA(Asn/Gln) amidotransferase subunit B	494	98
466	2771434485	Ga0255787_11507	fructokinase	333	90
467	2771434486	Ga0255787_11508	hypothetical protein	168	94
468	2771434487	Ga0255787_11509	hypothetical protein	123	95.1
469	2771434489	Ga0255787_11511	deoxyribodipyrimidine photo-lyase type I	484	93.4
470	2771434490	Ga0255787_11512	molecular chaperone DnaK (HSP70)	531	89.5
471	2771434491	Ga0255787_11513	Xre family transcriptional regulator	185	88.6
472	2771434492	Ga0255787_11514	starvation-inducible DNA-binding protein	168	99.4
473	2771434493	Ga0255787_11515	sulfiredoxin	86	94.2
474	2771434494	Ga0255787_11516	hypothetical protein	472	96.6
475	2771434495	Ga0255787_11517	nicotinate-nucleotide adenylyltransferase	192	94.3
476	2771434496	Ga0255787_11518	NH(3)-dependent NAD(+) synthetase	574	91.3
477	2771434497	Ga0255787_11519	hypothetical protein	233	71.1
478	2771434498	Ga0255787_11520	ankyrin repeat protein	88	87.3
479	2771434501	Ga0255787_11523	hypothetical protein	249	30.8
480	2771434503	Ga0255787_11525	Uma2 family endonuclease	188	87.2
481	2771434504	Ga0255787_11526	NADH dehydrogenase FAD-containing subunit	445	94.8
482	2771434505	Ga0255787_11527	hypothetical protein	184	94.5
483	2771434506	Ga0255787_11528	NTP pyrophosphatase (non-canonical NTP hydrolase)	109	92.7
484	2771434507	Ga0255787_11529	pyruvate kinase	594	98.3
485	2771434508	Ga0255787_11530	cobaltochelatase CobN subunit	1263	93.3
486	2771434509	Ga0255787_11531	uncharacterized membrane protein	173	98.3
487	2771434510	Ga0255787_11532	winged helix family two component transcriptional regulator	249	97.6
488	2771434511	Ga0255787_11533	DNA polymerase-3 subunit delta'	311	91.3
489	2771434512	Ga0255787_11534	thymidylate kinase	215	91.5
490	2771434513	Ga0255787_11535	hypothetical protein	115	94.8
491	2771434514	Ga0255787_11536	chorismate lyase	204	90
492	2771434515	Ga0255787_11537	GntR family transcriptional regulator	327	95.4
493	2771434516	Ga0255787_11538	carboxymethylenebutenolidase	244	90.6
494	2771434518	Ga0255787_11540	glyoxylase-like metal-dependent hydrolase (beta-lactamase superfamily II)	227	89
495	2771434519	Ga0255787_11541	peptidase M50-like protein	503	91.1
496	2771434520	Ga0255787_11542	isoamylase	694	95.8
497	2771434521	Ga0255787_11543	hypothetical protein	55	81.8
498	2771434522	Ga0255787_11544	peptidase M41-like protein	233	88.4
499	2771434523	Ga0255787_11545	hypothetical protein	68	87.5
500	2771434524	Ga0255787_11546	ATP-binding cassette subfamily B protein	576	95.3
501	2771434525	Ga0255787_11547	ribosome-associated protein	70	94
502	2771434526	Ga0255787_11548	putative ABC transport system permease protein	407	93.6
503	2771434527	Ga0255787_11549	single-stranded DNA-binding protein	148	86.5
504	2771434528	Ga0255787_11550	secondary thiamine-phosphate synthase enzyme	180	90.6
505	2771434529	Ga0255787_11551	helix-turn-helix protein	230	84.3
506	2771434530	Ga0255787_11552	polar amino acid transport system substrate-binding protein	193	82.1
507	2771434532	Ga0255787_11554	aminopeptidase P	439	95.2
508	2771434533	Ga0255787_11555	hypothetical protein	216	63.8
509	2771434534	Ga0255787_11556	4-hydroxy-3-methylbut-2-enyl diphosphate reductase	398	93.5
510	2771434535	Ga0255787_11557	uncharacterized protein DUF1997	202	96.5
511	2771434536	Ga0255787_11558	dTDP-4-amino-4,6-dideoxygalactose transaminase	398	92.2
512	2771434537	Ga0255787_11559	PPOX class probable FMN-dependent enzyme	186	87.1
513	2771434538	Ga0255787_11560	hypothetical protein	97	89
514	2771434539	Ga0255787_11561	ABC-2 type transport system ATP-binding protein	329	88.4
515	2771434540	Ga0255787_11562	ABC-2 type transport system permease protein	269	97.8
516	2771434541	Ga0255787_11563	ABC-type uncharacterized transport system involved in gliding motility auxiliary subunit	504	90.1
517	2771434542	Ga0255787_11564	translation initiation factor 3 (bIF-3)	184	98.4
518	2771434544	Ga0255787_11566	response regulator receiver modulated diguanylate cyclase	797	70.2
519	2771434545	Ga0255787_11567	phospho-N-acetylmuramoyl-pentapeptide-transferase	365	88.5
520	2771434546	Ga0255787_11568	uncharacterized protein DUF3134	93	92.5
521	2771434547	Ga0255787_11569	PAP fibrillin	205	89.7
522	2771434548	Ga0255787_11570	hypothetical protein	78	78.2
523	2771434549	Ga0255787_11571	phosphoglucomutase	543	94.8
524	2771434550	Ga0255787_11572	hypothetical protein	169	82.2
525	2771434551	Ga0255787_11573	adenylyltransferase/sulfurtransferase	391	98.5
526	2771434552	Ga0255787_11574	proteasome lid subunit RPN8/RPN11	144	84
527	2771434553	Ga0255787_11575	GTP-binding protein Era	311	97.1
528	2771434554	Ga0255787_11576	chorismate synthase	362	98.6
529	2771434555	Ga0255787_11577	adenosylcobyric acid synthase (glutamine-hydrolysing)	491	95.5
530	2771434556	Ga0255787_11578	hypothetical protein	133	98.5
531	2771434557	Ga0255787_11579	septum formation protein	199	96
532	2771434558	Ga0255787_11580	Tfp pilus assembly protein PilF	923	89.1
533	2771434559	Ga0255787_11581	hypothetical protein	56	85.7
534	2771434560	Ga0255787_11582	nicotinamide phosphoribosyltransferase	462	93.3
535	2771434561	Ga0255787_11583	bifunctional NMN adenylyltransferase/nudix hydrolase	338	99.1
536	2771434562	Ga0255787_11584	uncharacterized protein DUF3122	154	92.9
537	2771434563	Ga0255787_11585	diaminohydroxyphosphoribosylaminopyrimidine deaminase /5-amino-6-(5-phosphoribosylamino)uracil reductase	360	95
538	2771434564	Ga0255787_11586	dolichol-phosphate mannosyltransferase	368	87.2
539	2771434565	Ga0255787_11587	methylated-DNA-[protein]-cysteine S-methyltransferase/AraC family transcriptional regulator of adaptative response/methylated-DNA-[protein]-cysteine methyltransferase	189	70.6
540	2771434566	Ga0255787_11588	hypothetical protein	514	89.1
541	2771434567	Ga0255787_11589	hypothetical protein	110	76.4
542	2771434568	Ga0255787_11590	hypothetical protein	134	90.3
543	2771434569	Ga0255787_11591	hypothetical protein	107	91.7
544	2771434570	Ga0255787_11592	hypothetical protein	110	87.3
545	2771434571	Ga0255787_11593	uncharacterized protein DUF4281	150	94
546	2771434573	Ga0255787_11595	pyruvate dehydrogenase E1 component beta subunit	326	98.2
547	2771434574	Ga0255787_11596	preprotein translocase subunit SecD	464	94.6
548	2771434575	Ga0255787_11597	protein translocase subunit secF	314	93.6
549	2771434576	Ga0255787_11598	hypothetical protein	132	74.2
550	2771434577	Ga0255787_11599	hypothetical protein	252	81.1
551	2771434582	Ga0255787_11604	adenosylmethionine-8-amino-7-oxononanoate aminotransferase	424	94.8
552	2771434583	Ga0255787_11605	dethiobiotin synthetase/malonyl-CoA O-methyltransferase	210	96.2
553	2771434584	Ga0255787_11606	malonyl-CoA O-methyltransferase	273	86.4
554	2771434585	Ga0255787_11607	pimeloyl-[acyl-carrier protein] methyl ester esterase	226	82.6
555	2771434586	Ga0255787_11608	8-amino-7-oxononanoate synthase	387	94.6
556	2771434587	Ga0255787_11609	aryl-alcohol dehydrogenase-like predicted oxidoreductase	326	92
557	2771434588	Ga0255787_11610	predicted dienelactone hydrolase	320	91.6
558	2771434590	Ga0255787_11612	uncharacterized protein DUF4336	410	92.4
559	2771434591	Ga0255787_11613	Ca2+:H+ antiporter	355	98.9
560	2771434592	Ga0255787_11614	uncharacterized protein YjbI with pentapeptide repeats	389	84.6
561	2771434593	Ga0255787_11615	precorrin-6A reductase	246	82.9
562	2771434594	Ga0255787_11616	hypothetical protein	221	53.9
563	2771434595	Ga0255787_11617	hypothetical protein	200	84
564	2771434596	Ga0255787_11618	sulfite reductase (ferredoxin)	624	98.2
565	2771434597	Ga0255787_11619	glycyl-tRNA synthetase beta chain	728	95.7
566	2771434598	Ga0255787_11620	2-keto-3-deoxy-phosphogluconate aldolase	187	91.4
567	2771434599	Ga0255787_11621	hypothetical protein	196	94.8
568	2771434601	Ga0255787_11623	PKHD-type hydroxylase	220	85.2
569	2771434602	Ga0255787_11624	hypothetical protein	114	88.6
570	2771434603	Ga0255787_11625	hypothetical protein	235	92.3
571	2771434604	Ga0255787_11626	SSU ribosomal protein S6P	107	98.1
572	2771434605	Ga0255787_11627	hypothetical protein	156	76.6
573	2771434606	Ga0255787_11628	membrane protein DedA with SNARE-associated domain	207	92.1
574	2771434607	Ga0255787_11629	argininosuccinate synthase	400	98
575	2771434608	Ga0255787_11630	hypothetical protein	107	98.1
576	2771434609	Ga0255787_11631	gas vesicle protein	116	95.7
577	2771434610	Ga0255787_11632	hypothetical protein	137	94.1
578	2771434611	Ga0255787_11633	AGZA family xanthine/uracil permease-like MFS transporter	531	94.7
579	2771434612	Ga0255787_11634	amidophosphoribosyltransferase	493	98.6
580	2771434613	Ga0255787_11635	phosphoribosylformylglycinamidine synthase subunit II	777	97
581	2771434614	Ga0255787_11636	hypothetical protein	288	87.5
582	2771434615	Ga0255787_11637	DNA polymerase III beta subunit	390	94.6
583	2771434617	Ga0255787_11639	L-threonine synthase	366	98.1
584	2771434618	Ga0255787_11640	sirohydrochlorin ferrochelatase	248	81.6
585	2771434619	Ga0255787_11641	uroporphyrinogen-III C-methyltransferase	263	89.6
586	2771434620	Ga0255787_11642	alpha/beta hydrolase family protein DUF1400	177	87.5
587	2771434621	Ga0255787_11643	hypothetical protein	108	94.3
588	2771434622	Ga0255787_11644	exodeoxyribonuclease III	266	90.2
589	2771434623	Ga0255787_11645	Ser-tRNA(Thr) hydrolase /threonyl-tRNA synthetase	604	94.9
590	2771434624	Ga0255787_11646	hypothetical protein	216	74.5
591	2771434625	Ga0255787_11647	cytochrome c oxidase subunit 3	195	90.8
592	2771434626	Ga0255787_11648	cytochrome c oxidase subunit 1	541	96.5
593	2771434627	Ga0255787_11649	cytochrome c oxidase subunit 2	316	87
594	2771434628	Ga0255787_11650	cytochrome c oxidase assembly protein subunit 15	304	78.9
595	2771434629	Ga0255787_11651	protoheme IX farnesyltransferase	318	88.8
596	2771434630	Ga0255787_11652	macrophage migration inhibitory factor (MIF)	117	92.3
597	2771434631	Ga0255787_11653	hypothetical protein	358	91.9
598	2771434632	Ga0255787_11654	adenylate cyclase	159	85.4
599	2771434633	Ga0255787_11655	predicted dehydrogenase	353	99.2
600	2771434634	Ga0255787_11656	CBS domain containing-hemolysin-like protein	474	92.4
601	2771434635	Ga0255787_11657	hypothetical protein	205	88.8
602	2771434637	Ga0255787_11659	hypothetical protein	170	85.4
603	2771434638	Ga0255787_11660	orotate phosphoribosyltransferase	201	95
604	2771434639	Ga0255787_11661	hypothetical protein	224	69.6
605	2771434640	Ga0255787_11662	hypothetical protein	171	85.7
606	2771434641	Ga0255787_11663	2-phosphosulfolactate phosphatase	251	93.6
607	2771434642	Ga0255787_11664	3-octaprenyl-4-hydroxybenzoate decarboxylase	506	99.2
608	2771434643	Ga0255787_11665	uncharacterized protein DUF3916	169	78.6
609	2771434644	Ga0255787_11666	putative membrane protein	145	92.4
610	2771434645	Ga0255787_11667	BadM/Rrf2 family transcriptional regulator	146	98.6
611	2771434646	Ga0255787_11668	NAD(P)-dependent dehydrogenase (short-subunit alcohol dehydrogenase family)	254	96.1
612	2771434647	Ga0255787_11669	uncharacterized protein DUF3386	213	96.7
613	2771434648	Ga0255787_11670	myo-inositol-1(or 4)-monophosphatase	273	96
614	2771434649	Ga0255787_11671	ferredoxin	122	99.2
615	2771434651	Ga0255787_11673	molecular chaperone DnaK	748	99.1
616	2771434652	Ga0255787_11674	curved DNA-binding protein	294	91.5
617	2771434653	Ga0255787_11675	uncharacterized protein DUF3110	136	97.1
618	2771434654	Ga0255787_11676	N-acetylmuramic acid 6-phosphate etherase	308	90.4
619	2771434655	Ga0255787_11677	hypothetical protein	503	86.7
620	2771434657	Ga0255787_11679	manganese/iron transport system substrate-binding protein	311	80.4
621	2771434658	Ga0255787_11680	manganese/iron transport system ATP-binding protein	241	90
622	2771434659	Ga0255787_11681	manganese/iron transport system permease protein	276	95.6
623	2771434660	Ga0255787_11682	uncharacterized protein DUF1825	105	95.2
624	2771434661	Ga0255787_11683	1A family penicillin-binding protein	625	90.6
625	2771434662	Ga0255787_11684	tyrosyl-tRNA synthetase	403	94.5
626	2771434663	Ga0255787_11685	hypothetical protein	35	82.9
627	2771434664	Ga0255787_11686	orotidine-5'-phosphate decarboxylase	192	92.1
628	2771434665	Ga0255787_11687	hypothetical protein	157	81.3
629	2771434666	Ga0255787_11688	thiamine-phosphate kinase	327	84
630	2771434667	Ga0255787_11689	peptidylprolyl isomerase	365	93.2
631	2771434668	Ga0255787_11690	translation elongation factor P (EF-P)	185	96.8
632	2771434669	Ga0255787_11691	biotin carboxyl carrier protein	158	93.7
633	2771434671	Ga0255787_11693	tRNA dimethylallyltransferase	283	81.7
634	2771434672	Ga0255787_11694	DNA gyrase subunit B	645	97.5
635	2771434673	Ga0255787_11695	1-Cys peroxiredoxin	211	98.6
636	2771434676	Ga0255787_11698	GTP-binding protein HflX	523	98.5
637	2771434677	Ga0255787_11699	hypothetical protein	73	89
638	2771434678	Ga0255787_11700	methionine aminopeptidase type I	277	97.8
639	2771434679	Ga0255787_11701	phosphate ABC transporter substrate-binding protein (PhoT family)	338	95.3
640	2771434680	Ga0255787_11702	phosphate ABC transporter substrate-binding protein (PhoT family)	282	86.2
641	2771434681	Ga0255787_11703	phosphate ABC transporter membrane protein 1 (PhoT family)	310	92.9
642	2771434682	Ga0255787_11704	phosphate ABC transporter membrane protein 2 (PhoT family)	303	92.1
643	2771434683	Ga0255787_11705	phosphate ABC transporter ATP-binding protein (PhoT family)	205	96.6
644	2771434684	Ga0255787_11706	phosphate ABC transporter ATP-binding protein (PhoT family)	55	98.2
645	2771434685	Ga0255787_11707	polyribonucleotide nucleotidyltransferase	715	96.4
646	2771434686	Ga0255787_11708	beta-carotene hydroxylase	334	90.7
647	2771434688	Ga0255787_11710	Ycf66 protein	464	65.7
648	2771434689	Ga0255787_11711	isoleucyl-tRNA synthetase	966	96.2
649	2771434690	Ga0255787_11712	peptide-methionine (S)-S-oxide reductase	200	85.6
650	2771434691	Ga0255787_11713	uncharacterized protein DUF938	206	86.3
651	2771434692	Ga0255787_11714	acetolactate synthase small subunit	172	98.8
652	2771434693	Ga0255787_11715	pimeloyl-ACP methyl ester carboxylesterase	306	93.5
653	2771434694	Ga0255787_11716	Uma2 family endonuclease	205	79.4
654	2771434695	Ga0255787_11717	hypothetical protein	1268	91.3
655	2771434696	Ga0255787_11718	N(2),N(2)-dimethylguanosine tRNA methyltransferase	345	87.9
656	2771434697	Ga0255787_11719	outer membrane transport energization protein ExbB	216	93.1
657	2771434698	Ga0255787_11720	biopolymer transport protein ExbD	148	94.6
658	2771434699	Ga0255787_11721	thiosulfate/3-mercaptopyruvate sulfurtransferase	280	85
659	2771434700	Ga0255787_11722	cytochrome b6-f complex subunit 7	37	94.6
660	2771434701	Ga0255787_11723	uncharacterized protein YbjT (DUF2867 family)	320	93.4
661	2771434702	Ga0255787_11724	hypothetical protein	42	78.9
662	2771434703	Ga0255787_11725	enamine deaminase RidA (YjgF/YER057c/UK114 family)	122	85.9
663	2771434704	Ga0255787_11726	adenylosuccinate synthetase	444	96.6
664	2771434705	Ga0255787_11727	adenosine deaminase	344	92.2
665	2771434707	Ga0255787_11729	PH (Pleckstrin Homology) domain-containing protein	123	88.3
666	2771434708	Ga0255787_11730	SPFH domain-containing protein	265	90.8
667	2771434709	Ga0255787_11731	ubiquinone/menaquinone biosynthesis C-methylase UbiE	351	96.9
668	2771434710	Ga0255787_11732	hypothetical protein	70	79.4
669	2771434711	Ga0255787_11733	uncharacterized protein YgbK (DUF1537 family)	437	87.5
670	2771434712	Ga0255787_11734	3-deoxy-D-arabinoheptulosonate-7-phosphate synthase	366	96.6
671	2771434713	Ga0255787_11735	membrane protein implicated in regulation of membrane protease activity	206	89.3
672	2771434714	Ga0255787_11736	flotillin	446	95.1
673	2771434715	Ga0255787_11737	flotillin	413	96.1
674	2771434716	Ga0255787_11738	nucleoside diphosphate kinase	151	94.7
675	2771434717	Ga0255787_11739	amino acid/amide ABC transporter substrate-binding protein (HAAT family)	399	95.2
676	2771434718	Ga0255787_11740	amino acid/amide ABC transporter membrane protein 1 (HAAT family)	313	94.9
677	2771434719	Ga0255787_11741	branched-subunit amino acid transport system permease	145	95.6
678	2771434720	Ga0255787_11742	branched-subunit amino acid transport system permease	161	95
679	2771434721	Ga0255787_11743	amino acid/amide ABC transporter ATP-binding protein 1 (HAAT family)	253	93.3
680	2771434722	Ga0255787_11744	amino acid/amide ABC transporter ATP-binding protein 2 (HAAT family)	237	91.6
681	2771434723	Ga0255787_11745	type IV pilus assembly protein PilQ	777	87.5
682	2771434724	Ga0255787_11746	type IV pilus assembly protein PilO	270	80.5
683	2771434725	Ga0255787_11747	type IV pilus assembly protein PilN	240	82.5
684	2771434726	Ga0255787_11748	type IV pilus assembly PilM-like protein	90	92.1
685	2771434727	Ga0255787_11749	type IV pilus assembly protein PilM	268	90.9
686	2771434728	Ga0255787_11750	peptide/nickel transport system permease protein	331	94.6
687	2771434729	Ga0255787_11751	adenine phosphoribosyltransferase	171	94.9
688	2771434730	Ga0255787_11752	hypothetical protein	210	91.9
689	2771434731	Ga0255787_11753	uncharacterized protein DUF4335	316	79.7
690	2771434732	Ga0255787_11754	glycyl-tRNA synthetase alpha chain	292	97.6
691	2771434733	Ga0255787_11755	competence protein ComEC	724	91.3
692	2771434735	Ga0255787_11757	agmatine deiminase	462	90.8
693	2771434736	Ga0255787_11758	sugar (pentulose or hexulose) kinase	422	83.5
694	2771434737	Ga0255787_11759	methionine adenosyltransferase	417	95.4
695	2771434738	Ga0255787_11760	N-acylglucosamine-6-phosphate 2-epimerase	232	90.9
696	2771434740	Ga0255787_11762	hypothetical protein	83	98.8
697	2771434741	Ga0255787_11763	winged helix family two component transcriptional regulator	235	93.2
698	2771434742	Ga0255787_11764	uncharacterized protein DUF975	267	89.9
699	2771434743	Ga0255787_11765	tRNA uridine 5-carboxymethylaminomethyl modification enzyme	635	97.8
700	2771434744	Ga0255787_11766	hypothetical protein	286	83.4
701	2771434745	Ga0255787_11767	high-affinity iron transporter	305	93.1
702	2771434746	Ga0255787_11768	serine O-acetyltransferase	241	94.7
703	2771434747	Ga0255787_11769	hypothetical protein	174	89.7
704	2771434748	Ga0255787_11770	transcriptional regulator	294	96.3
705	2771434749	Ga0255787_11771	extracellular solute-binding protein	298	94.3
706	2771434750	Ga0255787_11772	hypothetical protein	122	92.6
707	2771434751	Ga0255787_11773	winged helix family two component transcriptional regulator	255	97.3
708	2771434752	Ga0255787_11774	lysyl-tRNA synthetase class II	504	96.8
709	2771434753	Ga0255787_11775	NADPH-protochlorophyllide oxidoreductase	321	99.4
710	2771434754	Ga0255787_11776	hypothetical protein	134	93.3
711	2771434755	Ga0255787_11777	caffeoyl-CoA O-methyltransferase	218	89.9
712	2771434756	Ga0255787_11778	phosphoadenylylsulfate reductase (thioredoxin)	232	95.3
713	2771434757	Ga0255787_11779	hypothetical protein	86	93
714	2771434758	Ga0255787_11780	NADH dehydrogenase FAD-containing subunit	398	94
715	2771434759	Ga0255787_11781	putative hydrolase of the HAD superfamily	217	93.1
716	2771434760	Ga0255787_11782	translation initiation factor 1 (bIF-1)	70	100
717	2771434761	Ga0255787_11783	ligand-binding SRPBCC domain-containing protein	164	92.8
718	2771434762	Ga0255787_11784	SSU ribosomal protein S12P methylthiotransferase	452	97.1
719	2771434763	Ga0255787_11785	membrane complex biogenesis BtpA family protein	197	97.9
720	2771434764	Ga0255787_11786	BtpA family protein	75	96
721	2771434765	Ga0255787_11787	ornithine carbamoyltransferase	307	97.4
722	2771434766	Ga0255787_11788	DNA helicase-2/ATP-dependent DNA helicase PcrA	755	80.5
723	2771434768	Ga0255787_11790	hypothetical protein	79	88.6
724	2771434769	Ga0255787_11791	hypothetical protein	232	86.1
725	2771434770	Ga0255787_11792	starch synthase	465	97.4
726	2771434771	Ga0255787_11793	diguanylate cyclase (GGDEF)-like protein	899	79.7
727	2771434772	Ga0255787_11794	hypothetical protein	239	91.9
728	2771434773	Ga0255787_11795	PhoH-like ATPase	442	96.8
729	2771434774	Ga0255787_11796	glycerol-3-phosphate dehydrogenase	236	90.1
730	2771434775	Ga0255787_11797	trigger factor	474	88.4
731	2771434776	Ga0255787_11798	ATP-dependent Clp protease proteolytic subunit ClpP	240	97.1
732	2771434777	Ga0255787_11799	ATP-dependent Clp protease ATP-binding subunit ClpX	448	98.2
733	2771434778	Ga0255787_11800	pimeloyl-ACP methyl ester carboxylesterase	280	90
734	2771434779	Ga0255787_11801	phage shock protein A (PspA) family protein	228	93
735	2771434780	Ga0255787_11802	uncharacterized protein DUF4278	94	92.5
736	2771434782	Ga0255787_11804	SSU ribosomal protein S2P	268	98
737	2771434783	Ga0255787_11805	translation elongation factor Ts (EF-Ts)	221	100
738	2771434784	Ga0255787_11806	pimeloyl-ACP methyl ester carboxylesterase	299	93.6
739	2771434785	Ga0255787_11807	hypothetical protein	126	93.6
740	2771434786	Ga0255787_11808	diguanylate cyclase (GGDEF)-like protein	428	75.9
741	2771434787	Ga0255787_11809	hypothetical protein	1075	76.2
742	2771434788	Ga0255787_11810	DnaJ-like protein	177	90.4
743	2771434789	Ga0255787_11811	ATP-dependent Clp protease proteolytic subunit ClpP	199	99
744	2771434790	Ga0255787_11812	ATP-dependent Clp protease protease subunit	228	99.1
745	2771434791	Ga0255787_11813	hypothetical protein	181	94.5
746	2771434792	Ga0255787_11814	uncharacterized cupredoxin-like copper-binding protein	153	92.2
747	2771434793	Ga0255787_11815	LSU ribosomal protein L19P	120	97.5
748	2771434796	Ga0255787_11818	cytochrome c6	115	93.9
749	2771434797	Ga0255787_11819	DNA polymerase	235	97.4
750	2771434798	Ga0255787_11820	predicted enzyme related to lactoylglutathione lyase	126	90.5
751	2771434799	Ga0255787_11821	aspartate aminotransferase	392	94.9
752	2771434800	Ga0255787_11822	lysophospholipase L1-like esterase	235	91.9
753	2771434801	Ga0255787_11823	hypothetical protein	106	99.1
754	2771434802	Ga0255787_11824	3-isopropylmalate/(R)-2-methylmalate dehydratase small subunit	216	87.6
755	2771434803	Ga0255787_11825	Ca2+-transporting ATPase	932	60.3
756	2771434804	Ga0255787_11826	hypothetical protein	357	87.4
757	2771434806	Ga0255787_11828	hydrogenase maturation carbamoyltransferase HypF	770	86.1
758	2771434807	Ga0255787_11829	hydrogenase nickel incorporation protein HypB	242	91.7
759	2771434808	Ga0255787_11830	hydrogenase-3 nickel incorporation protein HypA	111	73.2
760	2771434809	Ga0255787_11831	hydrogenase maturation protease	150	75
761	2771434810	Ga0255787_11832	NAD(P)-dependent nickel-iron dehydrogenase catalytic subunit	475	90.9
762	2771434811	Ga0255787_11833	NAD(P)-dependent nickel-iron dehydrogenase subunit HoxY	184	94
763	2771434812	Ga0255787_11834	NAD(P)-dependent nickel-iron dehydrogenase diaphorase component subunit HoxU	238	95.8
764	2771434813	Ga0255787_11835	cysteine desulfurase	388	92
765	2771434814	Ga0255787_11836	LSU ribosomal protein L9P	152	98.7
766	2771434815	Ga0255787_11837	GNAT family acetyltransferase	186	96.8
767	2771434816	Ga0255787_11838	Delta-9 acyl-phospholipid desaturase	278	95.7
768	2771434817	Ga0255787_11839	cystathionine beta-lyase family protein involved in aluminum resistance	409	98.8
769	2771434818	Ga0255787_11840	exonuclease SbcC	1000	72.6
770	2771434819	Ga0255787_11841	hypothetical protein	205	69.8
771	2771434820	Ga0255787_11842	NADH-quinone oxidoreductase subunit O	104	90.3
772	2771434822	Ga0255787_11844	photosystem II Psb28-2 protein	124	95.9
773	2771434823	Ga0255787_11845	hypothetical protein	298	90.9
774	2771434824	Ga0255787_11846	hypothetical protein	103	93.2
775	2771434825	Ga0255787_11847	argininosuccinate lyase	474	95.1
776	2771434826	Ga0255787_11848	hypothetical protein	53	88.7
777	2771434827	Ga0255787_11849	serine phosphatase	462	93.1
778	2771434828	Ga0255787_11850	signal recognition particle-docking protein FtsY	519	82.3
779	2771434829	Ga0255787_11851	NusB antitermination factor	213	93
780	2771434830	Ga0255787_11852	uncharacterized membrane protein	254	88.5
781	2771434831	Ga0255787_11853	hypothetical protein	256	90.1
782	2771434832	Ga0255787_11854	molecular chaperone DnaK	634	98.7
783	2771434833	Ga0255787_11855	shikimate dehydrogenase	288	91
784	2771434834	Ga0255787_11856	alkyl-hydroperoxide reductase/thiol specific antioxidant family protein	259	87.6
785	2771434835	Ga0255787_11857	glycine oxidase	379	92.6
786	2771434836	Ga0255787_11858	hypothetical protein	131	86.9
787	2771434838	Ga0255787_11860	hypothetical protein	177	80
788	2771434839	Ga0255787_11861	uncharacterized protein DUF2470	94	96.8
789	2771434841	Ga0255787_11863	agmatine deiminase	348	93.7
790	2771434842	Ga0255787_11864	heat shock protein Hsp20	163	95.1
791	2771434843	Ga0255787_11865	hypothetical protein	385	97.7
792	2771434844	Ga0255787_11866	hypothetical protein	392	97.7
793	2771434845	Ga0255787_11867	putative Holliday junction resolvase	149	97.3
794	2771434846	Ga0255787_11868	uncharacterized protein DUF1292	175	92
795	2771434847	Ga0255787_11869	hypothetical protein	183	91.8
796	2771434848	Ga0255787_11870	hypothetical protein	83	98.8
797	2771434849	Ga0255787_11871	NhaP-type Na+/H+ or K+/H+ antiporter	355	97.7
798	2771434850	Ga0255787_11872	hypothetical protein	245	93.1
799	2771434851	Ga0255787_11873	glutamate--tRNA(Gln) ligase /glutamyl-tRNA synthetase	481	96.9
800	2771434853	Ga0255787_11875	short-subunit dehydrogenase	231	92.7
801	2771434854	Ga0255787_11876	metal dependent phosphohydrolase	563	87.3
802	2771434855	Ga0255787_11877	uncharacterized protein DUF3307	114	99.1
803	2771434856	Ga0255787_11878	adenylate cyclase	613	91.4
804	2771434857	Ga0255787_11879	FecR family protein	230	93.3
805	2771434858	Ga0255787_11880	glutamate 5-kinase	367	97
806	2771434859	Ga0255787_11881	NurA domain-containing protein	324	97.2
807	2771434860	Ga0255787_11882	intein	870	97
808	2771434861	Ga0255787_11883	mannose-6-phosphate isomerase-like protein (cupin superfamily)	163	90.8
809	2771434863	Ga0255787_11885	alanine racemase	404	92.8
810	2771434864	Ga0255787_11886	5-methylcytosine-specific restriction endonuclease McrA	165	98.8
811	2771434865	Ga0255787_11887	peptide chain release factor 1 (bRF-1)	368	95.1
812	2771434866	Ga0255787_11888	LSU ribosomal protein L31P	77	97.4
813	2771434867	Ga0255787_11889	SSU ribosomal protein S9P	135	99.3
814	2771434868	Ga0255787_11890	LSU ribosomal protein L13P	151	99.3
815	2771434869	Ga0255787_11891	tRNA pseudouridine(38-40) synthase	294	94.2
816	2771434870	Ga0255787_11892	LSU ribosomal protein L17P	116	98.3
817	2771434871	Ga0255787_11893	DNA-directed RNA polymerase subunit alpha	309	99
818	2771434872	Ga0255787_11894	SSU ribosomal protein S11P	130	99.2
819	2771434873	Ga0255787_11895	SSU ribosomal protein S13P	125	99.2
820	2771434874	Ga0255787_11896	adenylate kinase	186	86.6
821	2771434875	Ga0255787_11897	protein translocase subunit secY/sec61 alpha	439	99.8
822	2771434876	Ga0255787_11898	LSU ribosomal protein L15P	147	91.1
823	2771434877	Ga0255787_11899	SSU ribosomal protein S5P	180	98.9
824	2771434878	Ga0255787_11900	LSU ribosomal protein L18P	120	99.2
825	2771434879	Ga0255787_11901	LSU ribosomal protein L6P	179	96.1
826	2771434880	Ga0255787_11902	SSU ribosomal protein S8P	133	100
827	2771434881	Ga0255787_11903	LSU ribosomal protein L5P	179	98.3
828	2771434882	Ga0255787_11904	LSU ribosomal protein L24P	113	97.3
829	2771434883	Ga0255787_11905	LSU ribosomal protein L14P	121	99.2
830	2771434884	Ga0255787_11906	SSU ribosomal protein S17P	82	97.6
831	2771434885	Ga0255787_11907	LSU ribosomal protein L29P	64	98.4
832	2771434886	Ga0255787_11908	LSU ribosomal protein L16P	142	99.3
833	2771434887	Ga0255787_11909	SSU ribosomal protein S3P	244	99.2
834	2771434888	Ga0255787_11910	LSU ribosomal protein L22P	117	100
835	2771434889	Ga0255787_11911	SSU ribosomal protein S19P	91	100
836	2771434890	Ga0255787_11912	LSU ribosomal protein L2P	287	96.5
837	2771434891	Ga0255787_11913	LSU ribosomal protein L23P	100	99
838	2771434892	Ga0255787_11914	LSU ribosomal protein L4P	210	94.8
839	2771434893	Ga0255787_11915	LSU ribosomal protein L3P	215	96.2
840	2771434894	Ga0255787_11916	NAD(P)H-quinone oxidoreductase subunit N	158	92.4
841	2771434895	Ga0255787_11917	tRNA (guanine37-N(1)-) methyltransferase	234	92.2
842	2771434896	Ga0255787_11918	peptide/nickel transport system ATP-binding protein	554	88.6
843	2771434897	Ga0255787_11919	cobalamin synthesis G-like protein	146	77.4
844	2771434898	Ga0255787_11920	sugar transport protein	471	92.4
845	2771434899	Ga0255787_11921	diheme cytochrome c	170	87.1
846	2771434900	Ga0255787_11922	acetyltransferase (GNAT) family protein	176	92.6
847	2771434901	Ga0255787_11923	uncharacterized protein DUF4349	296	78.3
848	2771434902	Ga0255787_11924	histidine kinase	328	71.8
849	2771434903	Ga0255787_11925	glutamate-5-semialdehyde dehydrogenase	414	94.9
850	2771434905	Ga0255787_11927	6,7-dimethyl-8-ribityllumazine synthase	178	95.5
851	2771434906	Ga0255787_11928	photosystem II PsbZ protein	62	96.8
852	2771434907	Ga0255787_11929	dolichyl-phosphate-mannose-protein mannosyltransferase	520	93.5
853	2771434908	Ga0255787_11930	DNA mismatch repair protein MutS	877	96
854	2771434910	Ga0255787_11932	nucleoid protein Hbs	91	100
855	2771434911	Ga0255787_11933	adenosylmethionine decarboxylase proenzyme	141	95.7
856	2771434914	Ga0255787_11936	DNA replication and repair protein RecF	387	90.7
857	2771434916	Ga0255787_11938	phosphoenolpyruvate carboxylase type 1	1007	96.4
858	2771434917	Ga0255787_11939	predicted glutamate--cysteine ligase	381	92.3
859	2771434918	Ga0255787_11940	uncharacterized protein DUF3370	452	87.9
860	2771434919	Ga0255787_11941	AbrB-like transcriptional regulator	134	99.3
861	2771434920	Ga0255787_11942	alpha/beta hydrolase family protein DUF1400	185	78.1
862	2771434921	Ga0255787_11943	uncharacterized protein DUF3252	55	100
863	2771434922	Ga0255787_11944	valine-pyruvate aminotransferase	427	97.4
864	2771434923	Ga0255787_11945	16S rRNA processing protein RimM	181	88.5
865	2771434924	Ga0255787_11946	hypothetical protein	121	83.3
866	2771434925	Ga0255787_11947	uncharacterized protein involved in tolerance to divalent cations	113	82.3
867	2771434926	Ga0255787_11948	hypothetical protein	464	81.2
868	2771434927	Ga0255787_11949	histidyl-tRNA synthetase	435	91.7
869	2771434928	Ga0255787_11950	transcriptional regulator /LuxR family transcriptional regulator	91	93.4
870	2771434930	Ga0255787_11952	glutamate-5-semialdehyde dehydrogenase	431	92.1
871	2771434931	Ga0255787_11953	putative spermidine/putrescine transport system substrate-binding protein	354	85.6
872	2771434932	Ga0255787_11954	hypothetical protein	84	78.8
873	2771434933	Ga0255787_11955	uncharacterized protein (TIGR00303 family)	381	89.2
874	2771434934	Ga0255787_11956	uncharacterized protein YybS (DUF2232 family)	245	88.5
875	2771434935	Ga0255787_11957	putative aminopeptidase FrvX	344	94.4
876	2771434937	Ga0255787_11959	ADP-ribose pyrophosphatase	181	95.6
877	2771434938	Ga0255787_11960	2-amino-4-hydroxy-6-hydroxymethyldihydropteridine diphosphokinase	181	85.2
878	2771434939	Ga0255787_11961	PD-(D/E)XK nuclease superfamily protein	255	87.5
879	2771434940	Ga0255787_11962	protoporphyrin IX magnesium-chelatase	674	98.8
880	2771434946	Ga0255787_11968	tetratricopeptide repeat protein	285	82.1
881	2771434948	Ga0255787_11970	hypothetical protein	271	90.8
882	2771434949	Ga0255787_11971	GAF sensor signal transduction histidine kinase	637	98.3
883	2771434950	Ga0255787_11972	hypothetical protein	247	93.5
884	2771434951	Ga0255787_11973	pimeloyl-ACP methyl ester carboxylesterase	303	91.1
885	2771434952	Ga0255787_11974	glycerol dehydrogenase	375	94.2
886	2771434953	Ga0255787_11975	hypothetical protein	361	83.1
887	2771434954	Ga0255787_11976	hypothetical protein	325	95.9
888	2771434955	Ga0255787_11977	3-deoxy-D-manno-octulosonate 8-phosphate phosphatase (KDO 8-P phosphatase)	178	98.3
889	2771434956	Ga0255787_11978	2-dehydro-3-deoxyphosphooctonate aldolase (KDO 8-P synthase)	284	97.2
890	2771434957	Ga0255787_11979	3-deoxy-manno-octulosonate cytidylyltransferase (CMP-KDO synthetase)	244	97.1
891	2771434958	Ga0255787_11980	CBS domain-containing protein	154	96.1
892	2771434959	Ga0255787_11981	KpsF/GutQ family protein	168	96.3
893	2771434960	Ga0255787_11982	hypothetical protein	750	69.5
894	2771434961	Ga0255787_11983	hypothetical protein	147	73.9
895	2771434962	Ga0255787_11984	glycosyl transferase family 8	278	89.9
896	2771434963	Ga0255787_11985	hypothetical protein	360	82.4
897	2771434964	Ga0255787_11986	L-glutamine synthetase	434	94.5
898	2771434965	Ga0255787_11987	transaldolase	397	96
899	2771434966	Ga0255787_11988	Holliday junction DNA helicase subunit RuvA	207	97.1
900	2771434967	Ga0255787_11989	SSU ribosomal protein S15P	89	98.9
901	2771434968	Ga0255787_11990	uncharacterized protein DUF3464	164	88
902	2771434969	Ga0255787_11991	hypothetical protein	89	80.2
903	2771434970	Ga0255787_11992	hypothetical protein	118	90.7
904	2771434971	Ga0255787_11993	dihydropteroate synthase	284	91.7
905	2771434972	Ga0255787_11994	NAD+ kinase	305	94.4
906	2771434973	Ga0255787_11995	winged helix family two component transcriptional regulator	228	97.8
907	2771434974	Ga0255787_11996	DnaJ-like protein	175	72.9
908	2771434975	Ga0255787_11997	hypothetical protein	336	64
909	2771434976	Ga0255787_11998	aminomethyltransferase	368	88.6
910	2771434977	Ga0255787_11999	DNA mismatch repair protein MutL	524	89.3
911	2771434978	Ga0255787_111000	DNA replication and repair protein RecN	583	94.1
912	2771434979	Ga0255787_111001	predicted unusual protein kinase regulating ubiquinone biosynthesis (AarF/ABC1/UbiB family)	619	96.3
913	2771434980	Ga0255787_111002	RecB family endonuclease NucS	332	85.7
914	2771434981	Ga0255787_111003	phosphate starvation-inducible protein PhoH	321	97.2
915	2771434982	Ga0255787_111004	SSU ribosomal protein S21P	57	98.2
916	2771434983	Ga0255787_111005	hypothetical protein	53	94.3
917	2771434984	Ga0255787_111006	SSU ribosomal protein S16P	82	97.6
918	2771434985	Ga0255787_111007	signal recognition particle subunit FFH/SRP54 (srp54)	484	98.8
919	2771434986	Ga0255787_111008	hypothetical protein	98	80.6
920	2771434987	Ga0255787_111009	hypothetical protein	128	91.4
921	2771434988	Ga0255787_111010	hypothetical protein	270	70.4
922	2771434989	Ga0255787_111011	cytochrome bd plastoquinol oxidase subunit 1 apoprotein	470	92.6
923	2771434990	Ga0255787_111012	cytochrome bd plastoquinol oxidase subunit 2 apoprotein	344	91.9
924	2771434991	Ga0255787_111013	hypothetical protein	167	67.1
925	2771434992	Ga0255787_111014	HlyD family secretion protein	427	88.8
926	2771434993	Ga0255787_111015	multidrug efflux pump subunit AcrB	1084	92.5
927	2771434994	Ga0255787_111016	hypothetical protein	144	87.1
928	2771434995	Ga0255787_111017	deoxyribodipyrimidine photo-lyase family protein (cryptochrome)	293	90.8
929	2771434996	Ga0255787_111018	peroxiredoxin (alkyl hydroperoxide reductase subunit C)	198	98
930	2771434997	Ga0255787_111019	glutamate/tyrosine decarboxylase-like PLP-dependent enzyme	489	91.4
931	2771434999	Ga0255787_111021	hypothetical protein	259	91.1
932	2771435000	Ga0255787_111022	UDP-N-acetylglucosamine-N-acetylmuramylpentapeptide N-acetylglucosamine transferase	357	93.8
933	2771435001	Ga0255787_111023	chaperonin GroEL	544	99.1
934	2771435002	Ga0255787_111024	chaperonin GroES	103	100
935	2771435004	Ga0255787_111026	ATP synthase F1 subcomplex beta subunit	484	98.6
936	2771435005	Ga0255787_111027	ATP synthase F1 subcomplex epsilon subunit	137	97.8
937	2771435006	Ga0255787_111028	Cu2+-exporting ATPase	789	90.1
938	2771435007	Ga0255787_111029	hypothetical protein	212	79.5
939	2771435008	Ga0255787_111030	uncharacterized protein DUF3288	96	95.8
940	2771435009	Ga0255787_111031	tetratricopeptide repeat protein	173	99.4
941	2771435010	Ga0255787_111032	aspartyl/glutamyl-tRNA(Asn/Gln) amidotransferase subunit C	96	89.6
942	2771435011	Ga0255787_111033	glutaredoxin 3	87	93.1
943	2771435012	Ga0255787_111034	glutathione synthase	323	94.4
944	2771435013	Ga0255787_111035	HEAT repeat protein	225	94.2
945	2771435014	Ga0255787_111036	hypothetical protein	250	94.8
946	2771435015	Ga0255787_111037	uncharacterized membrane protein (DUF373 family)	157	92.3
947	2771435016	Ga0255787_111038	tetratricopeptide repeat protein	363	91.7
948	2771435017	Ga0255787_111039	metal dependent phosphohydrolase	424	94
949	2771435018	Ga0255787_111040	S41A family C-terminal processing peptidase-2	408	95.5
950	2771435019	Ga0255787_111041	cytochrome b6	215	100
951	2771435020	Ga0255787_111042	cytochrome b6-f complex subunit 4	160	100
952	2771435021	Ga0255787_111043	glucose-6-phosphate dehydrogenase assembly protein OpcA	268	95.9
953	2771435022	Ga0255787_111044	putative peptidoglycan binding protein	171	80.5
954	2771435023	Ga0255787_111045	glucose-6-phosphate 1-dehydrogenase	511	98.4
955	2771435024	Ga0255787_111046	D-fructose 1,6-bisphosphatase	344	95.9
956	2771435025	Ga0255787_111047	hypothetical protein	57	94.7
957	2771435026	Ga0255787_111048	N-acetylmuramoyl-L-alanine amidase	311	83.5
958	2771435027	Ga0255787_111049	hypothetical protein	307	77.7
959	2771435028	Ga0255787_111050	D-alpha,beta-D-heptose 7-phosphate 1-kinase	344	95.6
960	2771435029	Ga0255787_111051	GTP-binding protein	453	98.2
961	2771435030	Ga0255787_111052	energy-coupling factor transport system permease protein	293	95.5
962	2771435031	Ga0255787_111053	photosystem I subunit 11	166	98.8
963	2771435032	Ga0255787_111054	photosystem I reaction center subunit VIII	61	97.4
964	2771435033	Ga0255787_111055	HEAT repeat protein	313	70.6
965	2771435034	Ga0255787_111056	30S ribosomal protein 3	99	100
966	2771435035	Ga0255787_111057	HAD superfamily hydrolase (TIGR01548 family)	157	89
967	2771435036	Ga0255787_111058	hypothetical protein	101	88.1
968	2771435037	Ga0255787_111059	gentisate 1,2-dioxygenase	349	94.8
969	2771435038	Ga0255787_111060	S-adenosylmethionine--tRNA ribosyltransferase-isomerase	359	94.1
970	2771435039	Ga0255787_111061	twitching motility protein PilT	399	91.7
971	2771435040	Ga0255787_111062	tRNA threonylcarbamoyl adenosine modification protein (Sua5/YciO/YrdC/YwlC family)	233	95.7
972	2771435041	Ga0255787_111063	hypothetical protein	402	91.3
973	2771435042	Ga0255787_111064	sigma 54 modulation protein /SSU ribosomal protein S30P	207	93.7
974	2771435043	Ga0255787_111065	lipoyl(octanoyl) transferase	288	85.7
975	2771435044	Ga0255787_111066	peptidylprolyl isomerase	174	95.4
976	2771435045	Ga0255787_111067	polyhydroxyalkanoate synthesis regulator phasin	107	93.5
977	2771435046	Ga0255787_111068	Crp/Fnr family transcriptional regulator	208	93.7
978	2771435047	Ga0255787_111069	glycosyl hydrolase family 10	475	80.4
979	2771435048	Ga0255787_111070	predicted amidohydrolase	275	93.5
980	2771435049	Ga0255787_111071	sodium/proton antiporter NhaS3 (CPA2 family)	460	93.5
981	2771435050	Ga0255787_111072	N-acetylmuramoyl-L-alanine amidase	344	87.5
982	2771435051	Ga0255787_111073	glutamate racemase	289	91.3
983	2771435052	Ga0255787_111074	all-trans-nonaprenyl-diphosphate synthase	323	99.1
984	2771435053	Ga0255787_111075	hypothetical protein	141	82.9
985	2771435054	Ga0255787_111076	hypothetical protein	201	80.6
986	2771435055	Ga0255787_111077	peptide chain release factor 3 (bRF-3)	542	97.4
987	2771435056	Ga0255787_111078	nitrogen fixation uncharacterized protein	96	84.3
988	2771435057	Ga0255787_111079	uncharacterized protein DUF4359	167	75.4
989	2771435059	Ga0255787_111081	RND family efflux transporter MFP subunit	377	89.7
990	2771435060	Ga0255787_111082	HAE1 family hydrophobic/amphiphilic exporter-1	1056	93.9
991	2771435061	Ga0255787_111083	hypothetical protein	69	81.2
992	2771435062	Ga0255787_111084	acyl-[acyl-carrier-protein]--UDP-N-acetylglucosamine O-acyltransferase	264	95.8
993	2771435063	Ga0255787_111085	uncharacterized NAD-dependent epimerase/dehydratase family protein	349	93.4
994	2771435064	Ga0255787_111086	L-alanine-DL-glutamate epimerase-like enolase superfamily enzyme	344	94.8
995	2771435065	Ga0255787_111087	tRNA-i(6)A37 thiotransferase enzyme MiaB	452	98.7
996	2771435066	Ga0255787_111088	D-alanine--D-alanine ligase	347	93.7
997	2771435067	Ga0255787_111089	hypothetical protein	136	94.1
998	2771435068	Ga0255787_111090	cell division protein FtsQ	282	86
999	2771435069	Ga0255787_111091	cell division protein FtsZ	392	95.4
1000	2771435070	Ga0255787_111092	hydroxymethylpyrimidine/phosphomethylpyrimidine kinase	263	90.8
1001	2771435071	Ga0255787_111093	polyhydroxyalkanoate synthesis regulator phasin	181	92.9
1002	2771435073	Ga0255787_111095	ketopantoate hydroxymethyltransferase	268	97.4
1003	2771435074	Ga0255787_111096	anaerobic coproporphyrinogen III oxidase	396	92.9
1004	2771435075	Ga0255787_111097	uncharacterized protein YacL	359	98.6
1005	2771435076	Ga0255787_111098	pyruvate-ferredoxin/flavodoxin oxidoreductase	1198	93.8
1006	2771435077	Ga0255787_111099	dihydroorotate dehydrogenase (fumarate)	340	93.8
1007	2771435078	Ga0255787_111100	hydrogenase maturation protein HypD	383	86.3
1008	2771435079	Ga0255787_111101	cytochrome c	669	80.7
1009	2771435080	Ga0255787_111102	oxalate decarboxylase	388	85.5
1010	2771435081	Ga0255787_111103	DnaJ-like protein	284	93.2
1011	2771435082	Ga0255787_111104	5-oxoprolinase (ATP-hydrolysing)	1218	91.8
1012	2771435083	Ga0255787_111105	diguanylate cyclase (GGDEF)-like protein	544	84.7
1013	2771435084	Ga0255787_111106	hypothetical protein	243	92.2
1014	2771435085	Ga0255787_111107	peptide-methionine (R)-S-oxide reductase	140	98.6
1015	2771435086	Ga0255787_111108	hypothetical protein	39	100
1016	2771435087	Ga0255787_111109	isochorismate synthase	468	93.2
1017	2771435088	Ga0255787_111110	hypothetical protein	134	91.8
1018	2771435089	Ga0255787_111111	sodium/proton antiporter (CPA1 family)	545	88.3
1019	2771435091	Ga0255787_111113	hypothetical protein	147	87.3
1020	2771435092	Ga0255787_111114	glutamine amidotransferase	266	88.7
1021	2771435093	Ga0255787_111115	ribonuclease HI	259	91.1
1022	2771435094	Ga0255787_111116	hypothetical protein	61	83.6
1023	2771435095	Ga0255787_111117	Zn-dependent protease	403	90.6
1024	2771435096	Ga0255787_111118	peroxiredoxin Q/BCP	145	93.8
1025	2771435097	Ga0255787_111119	diacylglycerol kinase-like protein	69	84.1
1026	2771435098	Ga0255787_111120	YegS/Rv2252/BmrU family lipid kinase	216	90.7
1027	2771435099	Ga0255787_111121	putative membrane protein	114	93.8
1028	2771435100	Ga0255787_111122	neutral amino acid ABC transporter membrane protein	277	92.4
1029	2771435101	Ga0255787_111123	FAD dependent oxidoreductase	69	66.7
1030	2771435102	Ga0255787_111124	FAD dependent oxidoreductase	304	76.7
1031	2771435103	Ga0255787_111125	iron(III) transport system substrate-binding protein	357	91.3
1032	2771435104	Ga0255787_111126	CRP-like cAMP-binding protein	208	83.2
1033	2771435105	Ga0255787_111127	hypothetical protein	185	76.5
1034	2771435106	Ga0255787_111128	hypothetical protein	86	86
1035	2771435107	Ga0255787_111129	DNA-binding ferritin-like protein	176	93.8
1036	2771435108	Ga0255787_111130	Fur family ferric uptake transcriptional regulator	157	79.1
1037	2771435109	Ga0255787_111131	hypothetical protein	108	86.8
1038	2771435110	Ga0255787_111132	Rep family ATP-dependent DNA helicase	794	95.2
1039	2771435111	Ga0255787_111133	hypothetical protein	150	87.1
1040	2771435112	Ga0255787_111134	hypothetical protein	123	81.3
1041	2771435113	Ga0255787_111135	hypothetical protein	126	86.5
1042	2771435114	Ga0255787_111136	phenylpropionate dioxygenase-like ring-hydroxylating dioxygenase large terminal subunit	461	94.8
1043	2771435115	Ga0255787_111137	hypothetical protein	162	92
1044	2771435116	Ga0255787_111138	hypothetical protein	69	87
1045	2771435117	Ga0255787_111139	methyltransferase family protein	281	89.6
1046	2771435118	Ga0255787_111140	alanine-glyoxylate aminotransferase	384	99.2
1047	2771435119	Ga0255787_111141	pimeloyl-ACP methyl ester carboxylesterase	310	85.8
1048	2771435120	Ga0255787_111142	allophycocyanin beta-18 subunit apoprotein	169	94.1
1049	2771435121	Ga0255787_111143	glutamine synthetase-like protein	230	96.8
1050	2771435122	Ga0255787_111144	glutamine synthetase type I	235	99.1
1051	2771435123	Ga0255787_111145	hypothetical protein	124	90.2
1052	2771435124	Ga0255787_111146	hypothetical protein	67	80.6
1053	2771435125	Ga0255787_111147	hypothetical protein	140	74.1
1054	2771435126	Ga0255787_111148	multidrug resistance efflux pump	422	85.2
1055	2771435127	Ga0255787_111149	cellulose synthase (UDP-forming)	737	90.6
1056	2771435128	Ga0255787_111150	hypothetical protein	105	84.8
1057	2771435129	Ga0255787_111151	imidazole glycerol phosphate synthase subunit HisF	255	98.8
1058	2771435130	Ga0255787_111152	uncharacterized protein DUF2862	66	100
1059	2771435131	Ga0255787_111153	arsenite efflux ATP-binding protein ArsA	357	91.9
1060	2771435132	Ga0255787_111154	chlorophyll synthase	334	95
1061	2771435133	Ga0255787_111155	MarC family membrane protein	223	92.4
1062	2771435134	Ga0255787_111156	translation elongation factor 2 (EF-2/EF-G)	661	97.3
1063	2771435135	Ga0255787_111157	GT2 family glycosyltransferase	316	98.7
1064	2771435136	Ga0255787_111158	xylulose-5-phosphate/fructose-6-phosphate phosphoketolase	796	97.5
1065	2771435137	Ga0255787_111159	acetate kinase	394	87.5
1066	2771435138	Ga0255787_111160	probable phosphoglycerate mutase	132	94.9
1067	2771435139	Ga0255787_111161	histidine phosphatase superfamily protein (branch 1)	89	97.8
1068	2771435141	Ga0255787_111163	predicted DCC family thiol-disulfide oxidoreductase YuxK	140	91.3
1069	2771435142	Ga0255787_111164	ribosome biogenesis GTPase	350	90.3
1070	2771435143	Ga0255787_111165	TusA-related sulfurtransferase	83	96.4
1071	2771435144	Ga0255787_111166	molecular chaperone DnaJ	376	97.6
1072	2771435145	Ga0255787_111167	molecular chaperone DnaK	655	92.8
1073	2771435146	Ga0255787_111168	GrpE protein	111	88.3
1074	2771435147	Ga0255787_111169	hypothetical protein	78	78.4
1075	2771435148	Ga0255787_111170	type IV pilus assembly protein PilB	666	95.2
1076	2771435149	Ga0255787_111171	twitching motility protein PilT	362	97.8
1077	2771435150	Ga0255787_111172	type IV pilus assembly protein PilC	410	90.5
1078	2771435151	Ga0255787_111173	hypothetical protein	185	85.9
1079	2771435152	Ga0255787_111174	hypothetical protein	410	86.7
1080	2771435153	Ga0255787_111175	tRNA-U16,U17-dihydrouridine synthase	337	91.6
1081	2771435154	Ga0255787_111176	dTDP-4-dehydrorhamnose 3,5-epimerase	183	90.7
1082	2771435157	Ga0255787_111179	prepilin-type N-terminal cleavage/methylation domain-containing protein	201	30.3
1083	2771435160	Ga0255787_111182	dTDP-4-dehydrorhamnose reductase	288	84.4
1084	2771435161	Ga0255787_111183	dTDP-glucose 4,6-dehydratase	357	91.3
1085	2771435162	Ga0255787_111184	glucose-1-phosphate thymidylyltransferase	293	93.1
1086	2771435163	Ga0255787_111185	2Fe-2S iron-sulfur cluster protein	79	91.1
1087	2771435164	Ga0255787_111186	uncharacterized protein DUF3291	134	88.1
1088	2771435165	Ga0255787_111187	cyanate lyase	146	94.5
1089	2771435166	Ga0255787_111188	hypothetical protein	122	87.9
1090	2771435167	Ga0255787_111189	ATP-binding cassette subfamily B protein	591	99.3
1091	2771435168	Ga0255787_111190	methionyl-tRNA formyltransferase	326	92
1092	2771435169	Ga0255787_111191	glucokinase	302	93
1093	2771435170	Ga0255787_111192	AAA domain-containing protein	180	90.6
1094	2771435171	Ga0255787_111193	ribose-phosphate pyrophosphokinase	331	99.4
1095	2771435172	Ga0255787_111194	histidine kinase	387	91.2
1096	2771435174	Ga0255787_111196	ribosomal protein S18 acetylase RimI-like enzyme	284	85.2
1097	2771435175	Ga0255787_111197	hypothetical protein	51	90
1098	2771435176	Ga0255787_111198	hypothetical protein	249	87.6
1099	2771435177	Ga0255787_111199	aspartyl/glutamyl-tRNA(Asn/Gln) amidotransferase subunit A	479	96.2
1100	2771435178	Ga0255787_111200	uncharacterized protein DUF1816	95	91.6
1101	2771435179	Ga0255787_111201	23S rRNA (guanosine2251-2'-O)-methyltransferase	466	91.1
1102	2771435180	Ga0255787_111202	ribonuclease-3 family protein	140	96.4
1103	2771435181	Ga0255787_111203	anti-anti-sigma factor	130	96.9
1104	2771435182	Ga0255787_111204	carbamoyl-phosphate synthase small subunit	381	92.6
1105	2771435183	Ga0255787_111205	anthranilate phosphoribosyltransferase	348	93.7
1106	2771435184	Ga0255787_111206	acetoin utilization deacetylase AcuC-like enzyme	312	81.9
1107	2771435185	Ga0255787_111207	hypothetical protein	120	92.5
1108	2771435186	Ga0255787_111208	hypothetical protein	134	87.3
1109	2771435187	Ga0255787_111209	phycobilisome degradation protein nblA	59	96.6
1110	2771435188	Ga0255787_111210	thiol-disulfide isomerase/thioredoxin	191	90.1
1111	2771435189	Ga0255787_111211	4Fe-4S binding protein	134	97
1112	2771435190	Ga0255787_111212	hypothetical protein	189	69.6
1113	2771435191	Ga0255787_111213	transglycosylase-like protein with SLT domain	177	90.9
1114	2771435192	Ga0255787_111214	hypothetical protein	479	88
1115	2771435194	Ga0255787_111216	phosphoglucosamine mutase	472	95.6
1116	2771435195	Ga0255787_111217	catechol 2,3-dioxygenase-like lactoylglutathione lyase family enzyme	183	97
1117	2771435196	Ga0255787_111218	N-acetylmuramoyl-L-alanine amidase	350	80.6
1118	2771435197	Ga0255787_111219	hypothetical protein	226	94.7
1119	2771435198	Ga0255787_111220	dihydrodipicolinate reductase	273	98.2
1120	2771435199	Ga0255787_111221	cobaltochelatase CobN subunit	1328	99
1121	2771435202	Ga0255787_111224	glutathione S-transferase	252	92.6
1122	2771435204	Ga0255787_111226	cytidine deaminase	143	94.4
1123	2771435205	Ga0255787_111227	transglutaminase superfamily protein	209	58.8
1124	2771435208	Ga0255787_111230	hypothetical protein	154	96.1
1125	2771435210	Ga0255787_111232	tryptophan synthase beta chain	420	98.6
1126	2771435211	Ga0255787_111233	endonuclease YncB( thermonuclease family)	162	89.5
1127	2771435212	Ga0255787_111234	N-carbamoylputrescine amidase	295	96.9
1128	2771435213	Ga0255787_111235	ribbon-helix-helix CopG family protein	96	92.7
1129	2771435214	Ga0255787_111236	hypothetical protein	136	95.6
1130	2771435215	Ga0255787_111237	ABC-2 type transport system ATP-binding protein	340	98.2
1131	2771435216	Ga0255787_111238	ABC-2 type transport system permease protein	286	97.6
1132	2771435219	Ga0255787_111241	penicillin amidase	347	89.9
1133	2771435220	Ga0255787_111242	uncharacterized membrane protein	304	94.7
1134	2771435221	Ga0255787_111243	homoserine dehydrogenase	445	94.6
1135	2771435222	Ga0255787_111244	NAD(P)H-quinone oxidoreductase subunit 5	612	93.3
1136	2771435223	Ga0255787_111245	NADH dehydrogenase subunit M	513	90.4
1137	2771435224	Ga0255787_111246	CO2 hydration protein	430	94.2
1138	2771435225	Ga0255787_111247	uncharacterized surface protein with fasciclin (FAS1) repeats	133	98.5
1139	2771435226	Ga0255787_111248	hypothetical protein	131	77.4
1140	2771435227	Ga0255787_111249	GAF domain-containing protein	472	82
1141	2771435228	Ga0255787_111250	diguanylate cyclase (GGDEF)-like protein	185	74.1
1142	2771435229	Ga0255787_111251	hypothetical protein	309	77.9
1143	2771435232	Ga0255787_111254	phenylalanyl-tRNA synthetase alpha subunit	333	97.6
1144	2771435233	Ga0255787_111255	5'-nucleotidase /3'-nucleotidase /exopolyphosphatase	258	97.3
1145	2771435234	Ga0255787_111256	lycopene cyclase (CrtL-type)	373	91.9
1146	2771435235	Ga0255787_111257	PII interaction protein X	89	98.9
1147	2771435236	Ga0255787_111258	hypothetical protein	222	90.9
1148	2771435237	Ga0255787_111259	cell division inhibitor SepF	191	85.5
1149	2771435238	Ga0255787_111260	pyrroline-5-carboxylate reductase	264	92.4
1150	2771435239	Ga0255787_111261	acyl-phosphate glycerol-3-phosphate acyltransferase	214	96.2
1151	2771435240	Ga0255787_111262	hypothetical protein	79	100
1152	2771435241	Ga0255787_111263	2-octaprenyl-3-methyl-6-methoxy-1,4-benzoquinol hydroxylase	414	92.2
1153	2771435242	Ga0255787_111264	methyltransferase family protein	313	95.2
1154	2771435243	Ga0255787_111265	dipeptidyl aminopeptidase/acylaminoacyl peptidase	643	94.9
1155	2771435244	Ga0255787_111266	peptide/nickel transport system permease protein	290	96.9
1156	2771435245	Ga0255787_111267	uncharacterized protein	479	86.3
1157	2771435246	Ga0255787_111268	hypothetical protein	434	81.6
1158	2771435247	Ga0255787_111269	photosystem I P700 chlorophyll a apoprotein A1	763	99.6
1159	2771435248	Ga0255787_111270	photosystem I P700 chlorophyll a apoprotein A2	734	100
1160	2771435249	Ga0255787_111271	glycine dehydrogenase (decarboxylating) alpha subunit /glycine dehydrogenase (decarboxylating) beta subunit	953	94.2
1161	2771435250	Ga0255787_111272	glycine cleavage system H protein	129	89.9
1162	2771435251	Ga0255787_111273	condensin subunit Smc	1193	95
1163	2771435252	Ga0255787_111274	sporulation protein YlmC with PRC-barrel domain	347	89.7
1164	2771435253	Ga0255787_111275	S-adenosylmethionine decarboxylase	139	100
1165	2771435254	Ga0255787_111276	hypothetical protein	110	86.4
1166	2771435255	Ga0255787_111277	putative peptidoglycan lipid II flippase	540	91.1
1167	2771435256	Ga0255787_111278	sugar fermentation stimulation protein	236	93.6
1168	2771435257	Ga0255787_111279	hypothetical protein	232	83
1169	2771435258	Ga0255787_111280	XRE family transcriptional regulator	230	81.1
1170	2771435259	Ga0255787_111281	hypothetical protein	214	93.9
1171	2771435260	Ga0255787_111282	phenylpropionate dioxygenase-like ring-hydroxylating dioxygenase large terminal subunit	337	90.5
1172	2771435261	Ga0255787_111283	phenylpropionate dioxygenase-like ring-hydroxylating dioxygenase large terminal subunit	345	95.9
1173	2771435262	Ga0255787_111284	UDP:flavonoid glycosyltransferase YjiC (YdhE family)	412	93
1174	2771435263	Ga0255787_111285	hypothetical protein	230	95.6
1175	2771435264	Ga0255787_111286	predicted MFS family arabinose efflux permease	396	97.2
1176	2771435265	Ga0255787_111287	phycobilin lyase (CpcS-I subunit)	193	92.2
1177	2771435266	Ga0255787_111288	phycobilisome rod-core linker protein	250	94
1178	2771435267	Ga0255787_111289	glucose-6-phosphate isomerase	528	92.8
1179	2771435268	Ga0255787_111290	glycosyltransferase involved in cell wall biosynthesis	353	85
1180	2771435269	Ga0255787_111291	GT2 family glycosyltransferase	247	92.3
1181	2771435270	Ga0255787_111292	putative colanic acid biosynthesis UDP-glucose lipid carrier transferase	467	95.1
1182	2771435271	Ga0255787_111293	glycosyltransferase involved in cell wall biosynthesis	361	92.8
1183	2771435272	Ga0255787_111294	uncharacterized protein YecE (DUF72 family)	287	85.5
1184	2771435273	Ga0255787_111295	ribosome maturation factor RimP	153	95.4
1185	2771435274	Ga0255787_111296	NusA antitermination factor	432	97.2
1186	2771435275	Ga0255787_111297	hypothetical protein	97	71.1
1187	2771435276	Ga0255787_111298	translation initiation factor 2 (bIF-2)	1030	92.4
1188	2771435277	Ga0255787_111299	hypothetical protein	285	69.3
1189	2771435278	Ga0255787_111300	uncharacterized protein DUF3493	80	89.6
1190	2771435280	Ga0255787_111302	YggT family protein	95	94.7
1191	2771435281	Ga0255787_111303	photosystem II PsbX protein	39	100
1192	2771435282	Ga0255787_111304	Ycf66 protein	278	93.5
1193	2771435283	Ga0255787_111305	WD40 repeat protein	196	84.8
1194	2771435284	Ga0255787_111306	WD-40 repeat-containing protein	175	94.3
1195	2771435285	Ga0255787_111307	stage II sporulation protein D	400	90.2
1196	2771435286	Ga0255787_111308	RNAse Z	379	94.2
1197	2771435287	Ga0255787_111309	photosystem II cytochrome c550	167	97.6
1198	2771435288	Ga0255787_111310	exonuclease SbcC	922	88.6
1199	2771435289	Ga0255787_111311	flavin reductase (DIM6/NTAB) family NADH-FMN oxidoreductase RutF	160	96.2
1200	2771435290	Ga0255787_111312	phosphopantetheine adenylyltransferase	166	92.2
1201	2771435291	Ga0255787_111313	hypothetical protein	228	93
1202	2771435292	Ga0255787_111314	anti-sigma-K factor RskA	272	80.3
1203	2771435293	Ga0255787_111315	RNA polymerase sigma-70 factor (ECF subfamily)	197	80.7
1204	2771435294	Ga0255787_111316	CHRD domain-containing protein	217	83.6
1205	2771435295	Ga0255787_111317	hypothetical protein	242	81.9
1206	2771435296	Ga0255787_111318	septum site-determining protein MinC	271	81.7
1207	2771435297	Ga0255787_111319	peptidoglycan glycosyltransferase	705	89.8
1208	2771435298	Ga0255787_111320	RNA recognition motif-containing protein	95	97.9
1209	2771435299	Ga0255787_111321	thiosulfate sulfurtransferase	320	86.8
1210	2771435300	Ga0255787_111322	hypothetical protein	54	57.7
1211	2771435301	Ga0255787_111323	hypothetical protein	385	87.3
1212	2771435302	Ga0255787_111324	voltage-gated potassium channel	276	88.7
1213	2771435303	Ga0255787_111325	hypothetical protein	187	93
1214	2771435304	Ga0255787_111326	cysteinyl-tRNA synthetase	478	92.5
1215	2771435305	Ga0255787_111327	hypothetical protein	88	90.9
1216	2771435306	Ga0255787_111328	aspartate kinase	626	96.3
1217	2771435307	Ga0255787_111329	photosystem I subunit 2	142	99.3
1218	2771435308	Ga0255787_111330	anthranilate synthase component I	517	98.6
1219	2771435309	Ga0255787_111331	hypothetical protein	100	88
1220	2771435310	Ga0255787_111332	putative hydrolase of the HAD superfamily	209	93.3
1221	2771435311	Ga0255787_111333	Tfp pilus assembly protein PilF	350	84
1222	2771435313	Ga0255787_111335	fumarase class II	463	96.3
1223	2771435314	Ga0255787_111336	formyltetrahydrofolate deformylase	284	98.2
1224	2771435315	Ga0255787_111337	helix-turn-helix protein	199	85.4
1225	2771435316	Ga0255787_111338	ribosomal large subunit pseudouridine synthase B	243	93
1226	2771435317	Ga0255787_111339	PAS/PAC sensor signal transduction histidine kinase	413	90.1
1227	2771435318	Ga0255787_111340	winged helix family two component transcriptional regulator	248	89.1
1228	2771435319	Ga0255787_111341	twitching motility two-component system response regulator PilG	407	75.9
1229	2771435320	Ga0255787_111342	twitching motility two-component system response regulator PilH	120	89.9
1230	2771435321	Ga0255787_111343	CheW protein	168	75.8
1231	2771435322	Ga0255787_111344	methyl-accepting chemotaxis sensory transducer with GAF sensor	1396	82.1
1232	2771435323	Ga0255787_111345	methyl-accepting chemotaxis protein (MCP) signaling protein	185	93
1233	2771435324	Ga0255787_111346	CheA signal transduction histidine kinase	960	78
1234	2771435325	Ga0255787_111347	chemotaxis signal transduction protein	350	50.6
1235	2771435326	Ga0255787_111348	NAD(P)-dependent dehydrogenase (short-subunit alcohol dehydrogenase family)	432	88.9
1236	2771435327	Ga0255787_111349	hypothetical protein	125	93.5
1237	2771435328	Ga0255787_111350	hypothetical protein	399	91.9
1238	2771435329	Ga0255787_111351	hypothetical protein	217	82.2
1239	2771435330	Ga0255787_111352	hypothetical protein	97	74.5
1240	2771435331	Ga0255787_111353	biosynthetic arginine decarboxylase	303	98.6
1241	2771435332	Ga0255787_111354	hypothetical protein	53	96.2
1242	2771435333	Ga0255787_111355	pyridoxal-dependent decarboxylase-like protein	286	93.7
1243	2771435334	Ga0255787_111356	photosystem II oxygen-evolving enhancer protein 2	188	81.7
1244	2771435335	Ga0255787_111357	Mg2+ transporter MgtE	465	96.1
1245	2771435336	Ga0255787_111358	phosphomannomutase	484	88.2
1246	2771435337	Ga0255787_111359	hypothetical protein	237	90
1247	2771435338	Ga0255787_111360	XTP/dITP diphosphohydrolase	197	91.8
1248	2771435339	Ga0255787_111361	SAM-dependent MidA family methyltransferase	403	87.7
1249	2771435341	Ga0255787_111363	anhydro-N-acetylmuramic acid kinase	377	89.6
1250	2771435342	Ga0255787_111364	trk system potassium uptake protein TrkA	233	53.7
1251	2771435343	Ga0255787_111365	trk system potassium uptake protein TrkH	443	56.8
1252	2771435344	Ga0255787_111366	thiaminase/transcriptional activator TenA	207	86.2
1253	2771435345	Ga0255787_111367	L-threonine O-3-phosphate decarboxylase	336	87.1
1254	2771435346	Ga0255787_111368	nucleoid protein Hbs	91	100
1255	2771435347	Ga0255787_111369	tetratricopeptide repeat protein	242	88.6
1256	2771435348	Ga0255787_111370	hypothetical protein	172	81.4
1257	2771435349	Ga0255787_111371	1,4-alpha-glucan branching enzyme	765	93.3
1258	2771435350	Ga0255787_111372	uroporphyrinogen decarboxylase	354	98
1259	2771435351	Ga0255787_111373	nucleoside-diphosphate-sugar epimerase	291	94.1
1260	2771435352	Ga0255787_111374	plastocyanin	125	93.6
1261	2771435353	Ga0255787_111375	ATP-dependent Clp protease ATP-binding subunit ClpB	875	94.3
1262	2771435354	Ga0255787_111376	hypothetical protein	164	74.5
1263	2771435356	Ga0255787_111378	carbohydrate-selective porin (OprB family)	85	97.6
1264	2771435357	Ga0255787_111379	hypothetical protein	51	100
1265	2771435358	Ga0255787_111380	histidine triad (HIT) family protein	114	91.2
1266	2771435359	Ga0255787_111381	magnesium chelatase family protein	512	93.2
1267	2771435360	Ga0255787_111382	hypothetical protein	191	73.6
1268	2771435361	Ga0255787_111383	photosystem II biogenesis protein Psp29	259	91.2
1269	2771435362	Ga0255787_111384	ATP-dependent Clp protease proteolytic subunit ClpP	197	98
1270	2771435363	Ga0255787_111385	hypothetical protein	270	94.4
1271	2771435364	Ga0255787_111386	ketol-acid reductoisomerase	330	99.4
1272	2771435365	Ga0255787_111387	hypothetical protein	67	82.1
1273	2771435370	Ga0255787_111392	hypothetical protein	74	78.6
1274	2771435371	Ga0255787_111393	DNA invertase Pin-like site-specific DNA recombinase	443	92.3
1275	2771435373	Ga0255787_111395	CpeS-like protein	186	88.1
1276	2771435374	Ga0255787_111396	hypothetical protein	260	94.6
1277	2771435375	Ga0255787_111397	peptide/nickel transport system substrate-binding protein	587	91.5
1278	2771435376	Ga0255787_111398	2-C-methyl-D-erythritol 2,4-cyclodiphosphate synthase	160	96.2
1279	2771435380	Ga0255787_111402	hypothetical protein	103	54
1280	2771435382	Ga0255787_111404	deoxyribodipyrimidine photolyase-related protein	503	90.6
1281	2771435383	Ga0255787_111405	apolipoprotein N-acyltransferase	508	93.8
1282	2771435384	Ga0255787_111406	hypothetical protein	423	86
1283	2771435385	Ga0255787_111407	radical SAM superfamily enzyme YgiQ (UPF0313 family)	522	98.3
1284	2771435386	Ga0255787_111408	putative protease	823	94.7
1285	2771435387	Ga0255787_111409	hypothetical protein	230	84.3
1286	2771435388	Ga0255787_111410	riboflavin synthase alpha chain	219	94.5
1287	2771435389	Ga0255787_111411	hypothetical protein	785	90.2
1288	2771435390	Ga0255787_111412	uncharacterized protein UPF0182	166	76.5
1289	2771435391	Ga0255787_111413	L-threonine synthase	430	99.3
1290	2771435392	Ga0255787_111414	molybdopterin synthase subunit MoaD	91	98.9
1291	2771435393	Ga0255787_111415	uncharacterized protein DUF1824	136	80.1
1292	2771435394	Ga0255787_111416	NAD+ kinase	306	95.8
1293	2771435396	Ga0255787_111418	L-threonylcarbamoyladenylate synthase	195	85.1
1294	2771435397	Ga0255787_111419	release factor glutamine methyltransferase	294	81.6
1295	2771435398	Ga0255787_111420	Tic22-like family protein	304	86.6
1296	2771435399	Ga0255787_111421	neutral amino acid-binding protein	420	94.3
1297	2771435400	Ga0255787_111422	LuxR family two component transcriptional regulator	235	98.7
1298	2771435401	Ga0255787_111423	diguanylate cyclase/phosphodiesterase with PAS/PAC sensor(s)	914	76
1299	2771435402	Ga0255787_111424	heme oxygenase	238	98.3
1300	2771435403	Ga0255787_111425	3-hydroxyisobutyrate dehydrogenase	289	89.2
1301	2771435404	Ga0255787_111426	tRNA-adenosine deaminase	163	86.2
1302	2771435406	Ga0255787_111428	cobyrinic acid a,c-diamide synthase	454	81.6
1303	2771435407	Ga0255787_111429	precorrin-3 methyltransferase	565	75.1
1304	2771435408	Ga0255787_111430	precorrin-2 C20-methyltransferase /cobalt-factor II C20-methyltransferase	234	92.7
1305	2771435409	Ga0255787_111431	precorrin-8X methylmutase	209	86.6
1306	2771435410	Ga0255787_111432	assimilatory nitrite reductase (ferredoxin) precursor	489	67.4
1307	2771435411	Ga0255787_111433	precorrin-6Y C5,15-methyltransferase (decarboxylating)	155	83.9
1308	2771435412	Ga0255787_111434	precorrin-6Y C5,15-methyltransferase (decarboxylating) CbiT subunit	269	81.4
1309	2771435413	Ga0255787_111435	RNA polymerase sigma (RpsC/SigC) subunit	398	93.5
1310	2771435414	Ga0255787_111436	aspartate semialdehyde dehydrogenase	345	97.7
1311	2771435415	Ga0255787_111437	dihydrodipicolinate synthase	299	93.3
1312	2771435416	Ga0255787_111438	ribonuclease J	607	96.4
1313	2771435417	Ga0255787_111439	hypothetical protein	150	56.1
1314	2771435418	Ga0255787_111440	hypothetical protein	55	38.2
1315	2771435419	Ga0255787_111441	hypothetical protein	126	55.1
1316	2771435421	Ga0255787_111443	predicted kinase	706	63.5
1317	2771435423	Ga0255787_111445	hypothetical protein	116	83.8
1318	2771435424	Ga0255787_111446	polyphosphate kinase 1	425	92
1319	2771435425	Ga0255787_111447	polyphosphate kinase 1	267	96.6
1320	2771435426	Ga0255787_111448	hypothetical protein	146	91.1
1321	2771435428	Ga0255787_111450	LPS export ABC transporter protein LptC	343	92.4
1322	2771435430	Ga0255787_111452	monothiol glutaredoxin	107	96.3
1323	2771435431	Ga0255787_111453	BolA protein family transcriptional regulator	85	92.9
1324	2771435432	Ga0255787_111454	putative nucleotidyltransferase with HDIG domain	396	72.4
1325	2771435433	Ga0255787_111455	UDP-glucuronate decarboxylase	320	91.6
1326	2771435435	Ga0255787_111457	uncharacterized protein (DUF305 family)	222	70.1
1327	2771435437	Ga0255787_111459	hypothetical protein	371	81.5
1328	2771435438	Ga0255787_111460	hypothetical protein	137	86.3
1329	2771435439	Ga0255787_111461	carbonic anhydrase	269	93
1330	2771435440	Ga0255787_111462	quinolinate synthetase	320	95.3
1331	2771435441	Ga0255787_111463	hypothetical protein	89	90.4
1332	2771435442	Ga0255787_111464	putative membrane protein	152	98
1333	2771435443	Ga0255787_111465	hypothetical protein	195	95.9
1334	2771435444	Ga0255787_111466	hydroxymethylbilane synthase	320	96.9
1335	2771435445	Ga0255787_111467	hypothetical protein	96	89.6
1336	2771435446	Ga0255787_111468	carboxymethylenebutenolidase	275	93.8
1337	2771435447	Ga0255787_111469	C-3',4' desaturase CrtD	521	96.2
1338	2771435448	Ga0255787_111470	hypothetical protein	416	98.8
1339	2771435449	Ga0255787_111471	2-iminobutanoate/2-iminopropanoate deaminase	130	96.9
1340	2771435450	Ga0255787_111472	UDPglucose 6-dehydrogenase	459	96.4
1341	2771435451	Ga0255787_111473	16S rRNA (cytosine1402-N4)-methyltransferase	294	95.5
1342	2771435452	Ga0255787_111474	tRNA nucleotidyltransferase (CCA-adding enzyme)	909	94.6
1343	2771435453	Ga0255787_111475	winged helix family two component transcriptional regulator	229	91.2
1344	2771435454	Ga0255787_111476	hydroxyacylglutathione hydrolase	258	84.5
1345	2771435455	Ga0255787_111477	hypothetical protein	420	75.9
1346	2771435456	Ga0255787_111478	catechol 2,3-dioxygenase-like lactoylglutathione lyase family enzyme	125	89.5
1347	2771435457	Ga0255787_111479	endo-1,4-beta-xylanase	366	80.9
1348	2771435458	Ga0255787_111480	multidrug resistance efflux pump	413	83.3
1349	2771435459	Ga0255787_111481	cellulose synthase (UDP-forming)	740	80
1350	2771435460	Ga0255787_111482	hypothetical protein	649	45.4
1351	2771435461	Ga0255787_111483	hypothetical protein	85	90.6
1352	2771435462	Ga0255787_111484	hypothetical protein	139	82
1353	2771435463	Ga0255787_111485	predicted metalloprotease with PDZ domain	587	85.2
1354	2771435464	Ga0255787_111486	acetoin utilization deacetylase AcuC-like enzyme	282	91.1
1355	2771435465	Ga0255787_111487	2',3'-cyclic-nucleotide 2'-phosphodiesterase (5'-nucleotidase family)	726	90
1356	2771435466	Ga0255787_111488	uncharacterized protein DUF4214	637	87.7
1357	2771435467	Ga0255787_111489	helix-turn-helix protein	122	69.7
1358	2771435468	Ga0255787_111490	adenylylsulfate kinase	175	97.5
1359	2771435469	Ga0255787_111491	ArsR family transcriptional regulator	106	93.4
1360	2771435470	Ga0255787_111492	glyoxylase-like metal-dependent hydrolase (beta-lactamase superfamily II)	230	85.6
1361	2771435471	Ga0255787_111493	rhodanese-related sulfurtransferase	181	80.7
1362	2771435472	Ga0255787_111494	hypothetical protein	256	89.1
1363	2771435473	Ga0255787_111495	anthranilate phosphoribosyltransferase	353	87
1364	2771435474	Ga0255787_111496	hypothetical protein	162	86.5
1365	2771435475	Ga0255787_111497	TPR repeat protein	175	93.7
1366	2771435476	Ga0255787_111498	uncharacterized protein DUF4214	364	66.8
1367	2771435477	Ga0255787_111499	hypothetical protein	281	73.8
1368	2771435478	Ga0255787_111500	hypothetical protein	142	89.8
1369	2771435479	Ga0255787_111501	protein serine/threonine phosphatase	472	73.7
1370	2771435480	Ga0255787_111502	ferredoxin thioredoxin reductase variable alpha subunit	74	93.2
1371	2771435481	Ga0255787_111503	multidrug resistance efflux pump	572	74.2
1372	2771435482	Ga0255787_111504	bacteriocin-processing peptidase	714	89.4
1373	2771435483	Ga0255787_111505	hypothetical protein	83	75.9
1374	2771435487	Ga0255787_111509	magnesium transporter	388	84.1
1375	2771435488	Ga0255787_111510	cytosine deaminase	163	38.5
1376	2771435489	Ga0255787_111511	hypothetical protein	66	89.4
1377	2771435490	Ga0255787_111512	hypothetical protein	137	89.9
1378	2771435493	Ga0255787_111515	haloalkane dehalogenase	298	88.3
1379	2771435494	Ga0255787_111516	hypothetical protein	67	91
1380	2771435495	Ga0255787_111517	hypothetical protein	270	87.2
1381	2771435498	Ga0255787_111520	(2Fe-2S) ferredoxin	130	98.5
1382	2771435499	Ga0255787_111521	cell division topological specificity factor MinE	91	97.8
1383	2771435500	Ga0255787_111522	septum site-determining protein MinD	268	96.6
1384	2771435501	Ga0255787_111523	pyridine nucleotide-disulfide oxidoreductase	390	83.6
1385	2771435502	Ga0255787_111524	shikimate kinase	187	83.3
1386	2771435503	Ga0255787_111525	Holliday junction DNA helicase subunit RuvB	377	94.4
1387	2771435504	Ga0255787_111526	NADPH-glutathione reductase	446	96.2
1388	2771435505	Ga0255787_111527	hypothetical protein	143	93.7
1389	2771435506	Ga0255787_111528	hypothetical protein	236	92.8
1390	2771435507	Ga0255787_111529	glucose-6-phosphate 1-epimerase	271	78.5
1391	2771435508	Ga0255787_111530	twitching motility protein PilT	371	85.9
1392	2771435509	Ga0255787_111531	excinuclease ABC subunit A	845	94.2
1393	2771435510	Ga0255787_111532	hypothetical protein	156	96.6
1394	2771435512	Ga0255787_111534	GAF domain-containing protein	192	82.8
1395	2771435513	Ga0255787_111535	chlorophyll A-B binding protein	72	95.8
1396	2771435515	Ga0255787_111537	hypothetical protein	114	73.3
1397	2771435516	Ga0255787_111538	phosphoribosyl-ATP pyrophosphatase /phosphoribosyl-AMP cyclohydrolase	211	98.1
1398	2771435517	Ga0255787_111539	acireductone synthase	238	85.7
1399	2771435518	Ga0255787_111540	methylthioribulose-1-phosphate dehydratase	216	88.8
1400	2771435519	Ga0255787_111541	methylthioribose-1-phosphate isomerase	357	91.4
1401	2771435520	Ga0255787_111542	large conductance mechanosensitive channel	135	88.9
1402	2771435521	Ga0255787_111543	putative Ca2+/H+ antiporter (TMEM165/GDT1 family)	218	81
1403	2771435522	Ga0255787_111544	cation diffusion facilitator family transporter	303	88.7
1404	2771435523	Ga0255787_111545	hypothetical protein	379	86.1
1405	2771435524	Ga0255787_111546	hypothetical protein	104	92.3
1406	2771435525	Ga0255787_111547	zinc protease	424	90.3
1407	2771435526	Ga0255787_111548	fructosamine-3-kinase	296	81.9
1408	2771435527	Ga0255787_111549	phytoene synthase	308	94.2
1409	2771435528	Ga0255787_111550	zeta-carotene desaturase /three-step phytoene desaturase	474	97.9
1410	2771435529	Ga0255787_111551	NAD(P)H-quinone oxidoreductase subunit M	110	99.1
1411	2771435530	Ga0255787_111552	hypothetical protein	202	71.8
1412	2771435531	Ga0255787_111553	LysR family transcriptional regulator	329	97.9
1413	2771435532	Ga0255787_111554	uncharacterized membrane protein	240	95.8
1414	2771435533	Ga0255787_111555	thioredoxin 1	111	91
1415	2771435534	Ga0255787_111556	NADH dehydrogenase subunit L	677	98.6
1416	2771435535	Ga0255787_111557	NADH dehydrogenase subunit M	534	97.4
1417	2771435536	Ga0255787_111558	uncharacterized protein DUF1049	117	89.7
1418	2771435538	Ga0255787_111560	condensin subunit ScpA	278	91
1419	2771435539	Ga0255787_111561	mannose-1-phosphate guanylyltransferase	386	96.4
1420	2771435540	Ga0255787_111562	tetratricopeptide repeat protein	255	85.1
1421	2771435541	Ga0255787_111563	amidohydrolase	394	96.3
1422	2771435542	Ga0255787_111564	AbrB-like transcriptional regulator	125	97.6
1423	2771435543	Ga0255787_111565	uncharacterized protein DUF3747	252	81.9
1424	2771435544	Ga0255787_111566	hypothetical protein	64	93.7
1425	2771435545	Ga0255787_111567	peptide deformylase	192	97.3
1426	2771435546	Ga0255787_111568	predicted PurR-regulated permease PerM	361	82.8
1427	2771435547	Ga0255787_111569	GDP-mannose 4,6-dehydratase	239	97.4
1428	2771435548	Ga0255787_111570	GDP-mannose 4,6-dehydratase	123	92.7
1429	2771435549	Ga0255787_111571	NADH dehydrogenase	114	95.3
1430	2771435550	Ga0255787_111572	NADH dehydrogenase subunit H	261	99.2
1431	2771435551	Ga0255787_111573	NAD(P)H-quinone oxidoreductase subunit I	216	91.9
1432	2771435552	Ga0255787_111574	NADH dehydrogenase subunit J	201	97
1433	2771435553	Ga0255787_111575	NADH dehydrogenase subunit K	103	100
1434	2771435554	Ga0255787_111576	photosystem II DII subunit (Q(A))	602	99.4
1435	2771435555	Ga0255787_111577	4a-hydroxytetrahydrobiopterin dehydratase	142	84.6
1436	2771435556	Ga0255787_111578	S-layer family protein	200	92.9
1437	2771435557	Ga0255787_111579	carbohydrate-selective porin (OprB family)	348	95.7
1438	2771435558	Ga0255787_111580	porin	531	94.9
1439	2771435559	Ga0255787_111581	BadM/Rrf2 family transcriptional regulator	146	91.8
1440	2771435560	Ga0255787_111582	pyridoxal-phosphate dependent enzyme	92	89.5
1441	2771435561	Ga0255787_111583	cysteine synthase	237	95.8
1442	2771435562	Ga0255787_111584	molecular chaperone DnaJ	220	91.3
1443	2771435564	Ga0255787_111586	transcriptional regulator with AAA-type ATPase domain	838	91.2
1444	2771435565	Ga0255787_111587	E3 ubiquitin ligase	265	84.7
1445	2771435566	Ga0255787_111588	GTP-binding protein TypA/BipA	597	99.5
1446	2771435567	Ga0255787_111589	DNA-directed RNA polymerase subunit beta'	1318	96.7
1447	2771435568	Ga0255787_111590	DNA-directed RNA polymerase gamma chain	624	97.4
1448	2771435569	Ga0255787_111591	DNA-directed RNA polymerase subunit beta	1100	99.5
1449	2771435570	Ga0255787_111592	Sec-independent protein translocase TatD	265	94.3
1450	2771435571	Ga0255787_111593	SSU ribosomal protein S20P	98	99
1451	2771435572	Ga0255787_111594	histidinol dehydrogenase	434	98.2
1452	2771435573	Ga0255787_111595	DNA helicase-2/ATP-dependent DNA helicase PcrA	779	93.7
1453	2771435576	Ga0255787_111598	hypothetical protein	42	97.6
1454	2771435577	Ga0255787_111599	3-dehydroquinate dehydratase	149	84.6
1455	2771435578	Ga0255787_111600	tRNA-(ms[2]io[6]A)-hydroxylase	203	90.1
1456	2771435579	Ga0255787_111601	putative acetyltransferase	162	88.9
1457	2771435580	Ga0255787_111602	tetratricopeptide repeat protein	156	92.9
1458	2771435581	Ga0255787_111603	drug/metabolite transporter (DMT)-like permease	324	87.8
1459	2771435582	Ga0255787_111604	uncharacterized protein DUF1350	262	93.5
1460	2771435583	Ga0255787_111605	UDP-N-acetylmuramoylalanine--D-glutamate ligase	463	86.9
1461	2771435584	Ga0255787_111606	hypothetical protein	234	86.3
1462	2771435585	Ga0255787_111607	uracil phosphoribosyltransferase	235	87.5
1463	2771435586	Ga0255787_111608	PAS domain S-box-containing protein/diguanylate cyclase (GGDEF)-like protein	1237	78
1464	2771435587	Ga0255787_111609	Ca2+-binding RTX toxin-like protein	1390	30.8
1465	2771435590	Ga0255787_111612	hemolysin type calcium-binding protein	586	35.3
1466	2771435591	Ga0255787_111613	glycosyltransferase involved in cell wall biosynthesis	409	45.3
1467	2771435592	Ga0255787_111614	hypothetical protein	257	79.1
1468	2771435594	Ga0255787_111616	3-isopropylmalate dehydrogenase	365	96.7
1469	2771435595	Ga0255787_111617	uncharacterized protein (TIGR02652 family)	169	87.6
1470	2771435596	Ga0255787_111618	carbonic anhydrase/acetyltransferase-like protein (isoleucine patch superfamily)	182	90.1
1471	2771435597	Ga0255787_111619	photosystem II PsbY protein	40	92.5
1472	2771435598	Ga0255787_111620	alpha-mannosidase	1018	86
1473	2771435599	Ga0255787_111621	hypothetical protein	269	86.9
1474	2771435600	Ga0255787_111622	photosystem II PsbI protein	39	100
1475	2771435601	Ga0255787_111623	uncharacterized protein DUF3769	728	92.1
1476	2771435602	Ga0255787_111624	hypothetical protein	152	79
1477	2771435604	Ga0255787_111626	oligopeptidase A	696	97.7
1478	2771435605	Ga0255787_111627	hypothetical protein	85	84.7
1479	2771435606	Ga0255787_111628	hypothetical protein	324	63.4
1480	2771435607	Ga0255787_111629	hypothetical protein	513	96.5
1481	2771435608	Ga0255787_111630	DNA-directed RNA polymerase subunit omega	76	97.4
1482	2771435609	Ga0255787_111631	hypothetical protein	190	81.1
1483	2771435610	Ga0255787_111632	uncharacterized protein DUF1818	121	92.6
1484	2771435611	Ga0255787_111633	peroxiredoxin	195	92.8
1485	2771435612	Ga0255787_111634	hypothetical protein	112	85.6
1486	2771435613	Ga0255787_111635	osmosensitive K+ channel His kinase sensor protein	256	92.5
1487	2771435614	Ga0255787_111636	hypothetical protein	174	73.4
1488	2771435615	Ga0255787_111637	biotin transport system substrate-specific component	193	93.8
1489	2771435616	Ga0255787_111638	signal peptidase II	163	90.6
1490	2771435617	Ga0255787_111639	phytoene dehydrogenase-like protein	516	94.4
1491	2771435618	Ga0255787_111640	NitT/TauT family transport system permease protein	265	92.4
1492	2771435619	Ga0255787_111641	NitT/TauT family transport system substrate-binding protein	407	97.8
1493	2771435620	Ga0255787_111642	NitT/TauT family transport system ATP-binding protein	270	93.7
1494	2771435621	Ga0255787_111643	alkylation response protein AidB-like acyl-CoA dehydrogenase	353	93.8
1495	2771435622	Ga0255787_111644	uncharacterized protein DUF4242	175	90.8
1496	2771435623	Ga0255787_111645	hypothetical protein	79	85.1
1497	2771435624	Ga0255787_111646	acetamidase/formamidase	439	97
1498	2771435628	Ga0255787_111650	gamma-glutamyltransferase 2	508	91.3
1499	2771435629	Ga0255787_111651	cysteine synthase	329	95.7
1500	2771435630	Ga0255787_111652	chromate transporter	394	96.7
1501	2771435631	Ga0255787_111653	putative Mg2+ transporter-C (MgtC) family protein	182	96.7
1502	2771435632	Ga0255787_111654	catalase	339	97.9
1503	2771435633	Ga0255787_111655	carbonic anhydrase	192	89.1
1504	2771435634	Ga0255787_111656	sulfate transport system substrate-binding protein	361	95.3
1505	2771435635	Ga0255787_111657	hypothetical protein	38	91.7
1506	2771435636	Ga0255787_111658	HEAT repeat protein	181	95
1507	2771435638	Ga0255787_111660	hypothetical protein	153	92.5
1508	2771435639	Ga0255787_111661	isocitrate dehydrogenase (NADP)	475	98.3
1509	2771435640	Ga0255787_111662	glycolate oxidase FAD binding subunit	425	85.6
1510	2771435641	Ga0255787_111663	glycolate oxidase iron-sulfur subunit	436	86.4
1511	2771435642	Ga0255787_111664	CIC family chloride channel protein	422	88.4
1512	2771435643	Ga0255787_111665	hypothetical protein	52	86.5
1513	2771435644	Ga0255787_111666	predicted glycogen debranching enzyme	646	85.5
1514	2771435645	Ga0255787_111667	glycosyl hydrolase family 63	890	96.7
1515	2771435646	Ga0255787_111668	glucose 1-dehydrogenase	266	99.6
1516	2771435647	Ga0255787_111669	choline dehydrogenase-like flavoprotein	528	95.6
1517	2771435648	Ga0255787_111670	MIP family channel proteins	245	84.9
1518	2771435649	Ga0255787_111671	hypothetical protein	450	87.1
1519	2771435650	Ga0255787_111672	Fur family ferric uptake transcriptional regulator	147	98
1520	2771435651	Ga0255787_111673	glycosyltransferase involved in cell wall biosynthesis	383	95
1521	2771435652	Ga0255787_111674	transmembrane secretion effector	459	91
1522	2771435653	Ga0255787_111675	DNA replication and repair protein RecO	266	92.5
1523	2771435654	Ga0255787_111676	deoxyribose-phosphate aldolase	229	92
1524	2771435655	Ga0255787_111677	ribosome-associated toxin RatA of RatAB toxin-antitoxin module	204	89.2
1525	2771435656	Ga0255787_111678	hypothetical protein	564	96.8
1526	2771435658	Ga0255787_111680	threonine/homoserine/homoserine lactone efflux protein	206	82.5
1527	2771435659	Ga0255787_111681	uncharacterized damage-inducible protein DinB	167	84.9
1528	2771435661	Ga0255787_111683	ferredoxin--NADP+ reductase	400	92.6
1529	2771435662	Ga0255787_111684	phosphoribulokinase	333	99.7
1530	2771435663	Ga0255787_111685	RNA polymerase sigma-28 (SigD/FliA/WhiG) subunit	263	88.7
1531	2771435664	Ga0255787_111686	polyketide cyclase/dehydrase/lipid transport protein	143	95.8
1532	2771435665	Ga0255787_111687	zeta-carotene desaturase	481	95.8
1533	2771435666	Ga0255787_111688	1-deoxy-D-xylulose 5-phosphate reductoisomerase	402	92.8
1534	2771435667	Ga0255787_111689	pseudouridine synthase	201	90.5
1535	2771435668	Ga0255787_111690	protein serine/threonine phosphatase	299	93.6
1536	2771435669	Ga0255787_111691	2,3-bisphosphoglycerate-dependent phosphoglycerate mutase	214	82.1
1537	2771435670	Ga0255787_111692	histidine kinase	457	89.7
1538	2771435671	Ga0255787_111693	predicted Zn-dependent peptidase	421	90.5
1539	2771435672	Ga0255787_111694	phycocyanobilin:ferredoxin oxidoreductase	248	92.3
1540	2771435673	Ga0255787_111695	HlyD family secretion protein	366	92.3
1541	2771435674	Ga0255787_111696	putative ABC transport system permease protein	392	95.9
1542	2771435675	Ga0255787_111697	photosystem I subunit 10	84	100
1543	2771435676	Ga0255787_111698	uncharacterized protein DUF3593	100	95
1544	2771435677	Ga0255787_111699	glutamyl-Q tRNA(Asp) synthetase	300	93.3
1545	2771435678	Ga0255787_111700	methylthioadenosine phosphorylase	291	95.2
1546	2771435679	Ga0255787_111701	multi-sensor signal transduction histidine kinase	664	97.4
1547	2771435680	Ga0255787_111702	phosphoribosylamine--glycine ligase	433	94.5
1548	2771435681	Ga0255787_111703	tetratricopeptide repeat protein	414	87.4
1549	2771435682	Ga0255787_111704	hypothetical protein	103	93.2
1550	2771435683	Ga0255787_111705	hypothetical protein	314	82.6
1551	2771435684	Ga0255787_111706	ATP-dependent DNA helicase RecG	817	98.4
1552	2771435685	Ga0255787_111707	membrane protease FtsH catalytic subunit	641	94
1553	2771435686	Ga0255787_111708	LSU ribosomal protein L32P	58	94.8
1554	2771435687	Ga0255787_111709	glycerate kinase	356	78.3
1555	2771435688	Ga0255787_111710	uncharacterized protein DUF565	112	84.8
1556	2771435689	Ga0255787_111711	hypothetical protein	70	75.7
1557	2771435690	Ga0255787_111712	peroxiredoxin Q/BCP	150	95.3
1558	2771435692	Ga0255787_111714	sigma-70-like protein	144	97.5
1559	2771435693	Ga0255787_111715	RNA polymerase sigma factor (sigma-70 family)	124	96
1560	2771435695	Ga0255787_111717	rod shape determining protein RodA	421	93.8
1561	2771435696	Ga0255787_111718	ATP-binding protein involved in chromosome partitioning	336	96.8
1562	2771435697	Ga0255787_111719	1,2-diacylglycerol 3-beta-glucosyltransferase	458	86.7
1563	2771435698	Ga0255787_111720	chemosensory pili system protein ChpA (sensor histidine kinase/response regulator)	924	86
1564	2771435699	Ga0255787_111721	methyl-accepting chemotaxis sensory transducer	837	79.5
1565	2771435700	Ga0255787_111722	CheW protein	160	89.4
1566	2771435702	Ga0255787_111724	YebC/PmpR family DNA-binding regulatory protein	253	92.1
1567	2771435703	Ga0255787_111725	hypothetical protein	204	84.5
1568	2771435704	Ga0255787_111726	4-alpha-glucanotransferase	500	96.4
1569	2771435705	Ga0255787_111727	O-succinylbenzoate synthase	319	83.9
1570	2771435706	Ga0255787_111728	O-succinylbenzoic acid--CoA ligase	443	85.8
1571	2771435707	Ga0255787_111729	cysteine desulfurase/selenocysteine lyase	629	88.2
1572	2771435708	Ga0255787_111730	hypothetical protein	306	98.7
1573	2771435709	Ga0255787_111731	serine O-acetyltransferase	319	95
1574	2771435710	Ga0255787_111732	cysteine synthase A	329	94.5
1575	2771435711	Ga0255787_111733	hypothetical protein	119	87.4
1576	2771435712	Ga0255787_111734	1,2-dihydroxy-3-keto-5-methylthiopentene dioxygenase	181	80.1
1577	2771435713	Ga0255787_111735	BadM/Rrf2 family transcriptional regulator	144	81.2
1578	2771435715	Ga0255787_111737	cyclic pyranopterin monophosphate synthase subunit MoaA	327	90.8
1579	2771435716	Ga0255787_111738	molybdopterin synthase subunit MoaE	165	97.5
1580	2771435717	Ga0255787_111739	hypothetical protein	90	74.4
1581	2771435718	Ga0255787_111740	cyclic pyranopterin monophosphate synthase subunit MoaC	329	87.3
1582	2771435719	Ga0255787_111741	molybdopterin molybdochelatase	403	90
1583	2771435721	Ga0255787_111743	hemolysin type calcium-binding protein	763	39.9
1584	2771435722	Ga0255787_111744	uncharacterized protein DUF4240	162	82.5
1585	2771435723	Ga0255787_111745	nucleotide-binding universal stress UspA family protein	158	88.4
1586	2771435724	Ga0255787_111746	ATP-dependent DNA helicase RecQ	473	87.5
1587	2771435725	Ga0255787_111747	5-formyltetrahydrofolate cyclo-ligase	191	82
1588	2771435726	Ga0255787_111748	uncharacterized protein (DUF362 family)	320	87.5
1589	2771435727	Ga0255787_111749	diguanylate cyclase (GGDEF)-like protein	574	74
1590	2771435730	Ga0255787_111752	malate dehydrogenase (oxaloacetate-decarboxylating)	469	91.7
1591	2771435731	Ga0255787_111753	uncharacterized protein (TIGR02466 family)	231	89.6
1592	2771435732	Ga0255787_111754	acyltransferase-like protein	458	81.9
1593	2771435733	Ga0255787_111755	serine/threonine protein kinase	520	88.5
1594	2771435734	Ga0255787_111756	phenylalanyl-tRNA synthetase beta subunit	811	94
1595	2771435735	Ga0255787_111757	DNA primase	693	92.1
1596	2771435736	Ga0255787_111758	ArsR family transcriptional regulator	123	93.4
1597	2771435737	Ga0255787_111759	metallothionein	56	91.1
1598	2771435738	Ga0255787_111760	PmbA protein	446	94.8
1599	2771435739	Ga0255787_111761	LL-diaminopimelate aminotransferase	411	96.3
1600	2771435740	Ga0255787_111762	nicotinate-nucleotide pyrophosphorylase [carboxylating]	282	92.6
1601	2771435741	Ga0255787_111763	carbohydrate ABC transporter substrate-binding protein (CUT1 family)	437	91.8
1602	2771435742	Ga0255787_111764	carbohydrate ABC transporter membrane protein 1 (CUT1 family)	290	96.2
1603	2771435743	Ga0255787_111765	carbohydrate ABC transporter membrane protein 2 (CUT1 family)	275	94.9
1604	2771435744	Ga0255787_111766	carbohydrate ABC transporter ATP-binding protein (CUT1 family)	355	91.5
1605	2771435745	Ga0255787_111767	UDP-galactopyranose mutase	495	96.4
1606	2771435746	Ga0255787_111768	radical SAM/Cys-rich protein	338	86.9
1607	2771435749	Ga0255787_111771	1,4-dihydroxy-2-naphthoate octaprenyltransferase	281	83.2
1608	2771435750	Ga0255787_111772	hypothetical protein	475	92.7
1609	2771435751	Ga0255787_111773	SH3 domain-containing protein	111	89.2
1610	2771435752	Ga0255787_111774	pyridoxine 5'-phosphate synthase	240	95
1611	2771435753	Ga0255787_111775	1-acyl-sn-glycerol-3-phosphate acyltransferase	240	90.4
1612	2771435754	Ga0255787_111776	hypothetical protein	196	97.5
1613	2771435755	Ga0255787_111777	guanylate kinase	183	89.6
1614	2771435756	Ga0255787_111778	glycosyl transferase family 8	245	94.3
1615	2771435757	Ga0255787_111779	hypothetical protein	68	95.6
1616	2771435758	Ga0255787_111780	phosphoglycerate kinase	402	97.5
1617	2771435759	Ga0255787_111781	nucleotide-binding universal stress UspA family protein	126	97.6
1618	2771435760	Ga0255787_111782	ribosome biogenesis GTPase A	287	98.3
1619	2771435761	Ga0255787_111783	predicted PurR-regulated permease PerM	363	97.2
1620	2771435762	Ga0255787_111784	ribosomal large subunit pseudouridine synthase D	313	93.5
1621	2771435763	Ga0255787_111785	serine/threonine protein kinase	524	85.6
1622	2771435764	Ga0255787_111786	response regulator receiver domain-containing protein	177	97.7
1623	2771435766	Ga0255787_111788	hypothetical protein	347	78.4
1624	2771435767	Ga0255787_111789	acetyltransferase-like isoleucine patch superfamily enzyme	216	87.1
1625	2771435768	Ga0255787_111790	uncharacterized membrane protein	131	68.3
1626	2771435769	Ga0255787_111791	hypothetical protein	97	85.6
1627	2771435770	Ga0255787_111792	transcription-repair coupling factor	615	96.3
1628	2771435771	Ga0255787_111793	CarD-like/TRCF domain-containing protein	540	93.7
1629	2771435772	Ga0255787_111794	primary replicative DNA helicase	454	99.1
1630	2771435773	Ga0255787_111795	iron(III) transport system substrate-binding protein	340	90
1631	2771435774	Ga0255787_111796	membrane protease FtsH catalytic subunit	630	98.3
1632	2771435776	Ga0255787_111798	acetylornithine aminotransferase	423	95.7
1633	2771435777	Ga0255787_111799	dihydrofolate synthase/folylpolyglutamate synthase	413	87.3
1634	2771435778	Ga0255787_111800	ubiquinone/menaquinone biosynthesis C-methylase UbiE	216	60.8
1635	2771435779	Ga0255787_111801	adenylate kinase family enzyme	178	75.1
1636	2771435781	Ga0255787_111803	RNAse III	247	90.7
1637	2771435782	Ga0255787_111804	hypothetical protein	226	75.4
1638	2771435783	Ga0255787_111805	serine aminopeptidase S33 family	298	76
1639	2771435784	Ga0255787_111806	Fur family ferric uptake transcriptional regulator/Fur family peroxide stress response transcriptional regulator	147	81.8
1640	2771435785	Ga0255787_111807	rubrerythrin	238	90.8
1641	2771435786	Ga0255787_111808	phosphorylase kinase alpha/beta subunit	1079	94.5
1642	2771435787	Ga0255787_111809	N-acetylmannosaminyltransferase	245	93.9
1643	2771435788	Ga0255787_111810	radical SAM superfamily enzyme YgiQ (UPF0313 family)	546	95.8
1644	2771435789	Ga0255787_111811	glycerol 2-dehydrogenase (NAD+)	398	87.9
1645	2771435790	Ga0255787_111812	hypothetical protein	125	86.4
1646	2771435791	Ga0255787_111813	catalase-peroxidase	724	92.8
1647	2771435792	Ga0255787_111814	zinc carboxypeptidase	560	95.2
1648	2771435793	Ga0255787_111815	tRNA modification GTPase trmE	462	95.9
1649	2771435794	Ga0255787_111816	hypothetical protein	168	92.3
1650	2771435795	Ga0255787_111817	uncharacterized protein YdiU (UPF0061 family)	492	92.5
1651	2771435796	Ga0255787_111818	N-acetylmuramoyl-L-alanine amidase	260	85.6
1652	2771435797	Ga0255787_111819	phospho-acceptor domain-containing protein	431	92.8
1653	2771435798	Ga0255787_111820	uncharacterized membrane protein	146	90.4
1654	2771435799	Ga0255787_111821	CIC family chloride channel protein	858	91.7
1655	2771435800	Ga0255787_111822	PmbA protein	429	91.1
1656	2771435801	Ga0255787_111823	uncharacterized protein DUF1092	285	93.7
1657	2771435802	Ga0255787_111824	small subunit ribosomal protein S1	295	95.9
1658	2771435803	Ga0255787_111825	creatinine amidohydrolase	271	90.8
1659	2771435804	Ga0255787_111826	fatty aldehyde decarbonylase	231	97
1660	2771435805	Ga0255787_111827	acyl-ACP reductase	341	94.7
1661	2771435806	Ga0255787_111828	acetyl-CoA carboxylase carboxyltransferase subunit alpha	327	97.8
1662	2771435807	Ga0255787_111829	NADP-dependent 3-hydroxy acid dehydrogenase YdfG	245	90.6
1663	2771435808	Ga0255787_111830	GTP cyclohydrolase I	213	96.7
1664	2771435809	Ga0255787_111831	PhzF family phenazine biosynthesis protein	264	81.4
1665	2771435810	Ga0255787_111832	SpoIID/LytB domain protein	362	79.9
1666	2771435811	Ga0255787_111833	ATP adenylyltransferase	280	83.9
1667	2771435812	Ga0255787_111834	tRNA/rRNA methyltransferase	244	78.4
1668	2771435813	Ga0255787_111835	beta-lactamase class A	375	91.2
1669	2771435814	Ga0255787_111836	uncharacterized protein DUF3370	449	91.3
1670	2771435815	Ga0255787_111837	hypothetical protein	192	89.1
1671	2771435816	Ga0255787_111838	uncharacterized surface protein with fasciclin (FAS1) repeats	185	74.7
1672	2771435817	Ga0255787_111839	carbohydrate-selective porin (OprB family)	250	94.4
1673	2771435818	Ga0255787_111840	S-layer family protein	259	91.6
1674	2771435819	Ga0255787_111841	mannose-1-phosphate guanylyltransferase (GDP) /mannose-6-phosphate isomerase type 2	469	96.4
1675	2771435820	Ga0255787_111842	adenosylcobalamin-dependent ribonucleoside-triphosphate reductase	258	94.7
1676	2771435821	Ga0255787_111843	adenosylcobalamin-dependent ribonucleoside-triphosphate reductase	490	96.2
1677	2771435823	Ga0255787_111845	DNA-(apurinic or apyrimidinic site) lyase	288	86.5
1678	2771435824	Ga0255787_111846	photosystem I subunit 4	75	100
1679	2771435825	Ga0255787_111847	hypothetical protein	389	98.8
1680	2771435826	Ga0255787_111848	superfamily II RNA helicase	900	97
1681	2771435827	Ga0255787_111849	hypothetical protein	80	88.8
1682	2771435828	Ga0255787_111850	type 4 prepilin peptidase 1	262	93.5
1683	2771435831	Ga0255787_111853	D-alanyl-D-alanine carboxypeptidase/D-alanyl-D-alanine-endopeptidase (penicillin-binding protein 4)	378	87.3
1684	2771435832	Ga0255787_111854	isopentenyl-diphosphate delta-isomerase	348	91.7
1685	2771435833	Ga0255787_111855	uncharacterized protein DUF4330	177	94.9
1686	2771435834	Ga0255787_111856	serine/threonine protein phosphatase 1	251	84.4
1687	2771435835	Ga0255787_111857	uncharacterized protein DUF1995	248	92.3
1688	2771435836	Ga0255787_111858	cysteine desulfurase	386	88.6
1689	2771435837	Ga0255787_111859	hypothetical protein	81	82.7
1690	2771435838	Ga0255787_111860	diaminopimelate epimerase	280	93.9
1691	2771435839	Ga0255787_111861	host factor-I protein	95	78.7
1692	2771435840	Ga0255787_111862	murein DD-endopeptidase MepM/ murein hydrolase activator NlpD	283	93.6
1693	2771435841	Ga0255787_111863	late competence development protein ComFB	175	87.4
1694	2771435842	Ga0255787_111864	RNA polymerase sigma-70 factor (ECF subfamily)	218	95.9
1695	2771435843	Ga0255787_111865	hypothetical protein	166	78.9
1696	2771435844	Ga0255787_111866	gamma-glutamylcyclotransferase (GGCT)/AIG2-like uncharacterized protein YtfP	152	72.8
1697	2771435845	Ga0255787_111867	leucyl-tRNA synthetase	849	95.6
1698	2771435846	Ga0255787_111868	helix-turn-helix protein	250	87.1
1699	2771435847	Ga0255787_111869	UDP-glucose:tetrahydrobiopterin glucosyltransferase	355	88.9
1700	2771435848	Ga0255787_111870	uncharacterized membrane protein	355	88.5
1701	2771435849	Ga0255787_111871	signal peptide peptidase A	270	95.9
1702	2771435850	Ga0255787_111872	chorismate mutase	130	96.2
1703	2771435851	Ga0255787_111873	tRNA U34 5-methylaminomethyl-2-thiouridine-forming methyltransferase MnmC	296	97.3
1704	2771435852	Ga0255787_111874	hypothetical protein	419	95
1705	2771435853	Ga0255787_111875	glyceraldehyde-3-phosphate dehydrogenase (NAD+)	333	95.8
1706	2771435854	Ga0255787_111876	ACR3 family arsenite transporter	353	95.8
1707	2771435855	Ga0255787_111877	peptide-methionine (S)-S-oxide reductase	246	96.7
1708	2771435856	Ga0255787_111878	muramoyltetrapeptide carboxypeptidase	302	90.3
1709	2771435857	Ga0255787_111879	4-hydroxybenzoate polyprenyltransferase /4-hydroxybenzoate solanesyltransferase	310	90.6
1710	2771435858	Ga0255787_111880	Ppx/GppA phosphatase	549	95.8
1711	2771435859	Ga0255787_111881	uncharacterized protein DUF3571	85	88.2
1712	2771435860	Ga0255787_111882	undecaprenyl-diphosphatase	288	95.5
1713	2771435861	Ga0255787_111883	putative radical SAM enzyme (TIGR03279 family)	459	90.9
1714	2771435862	Ga0255787_111884	indole-3-glycerol phosphate synthase	295	95.3
1715	2771435863	Ga0255787_111885	dihydrolipoamide dehydrogenase	479	97.1
1716	2771435864	Ga0255787_111886	TrmH family RNA methyltransferase	258	87.1
1717	2771435865	Ga0255787_111887	uncharacterized protein (TIRG00374 family)	314	87.8
1718	2771435866	Ga0255787_111888	glycosyltransferase involved in cell wall biosynthesis	476	95.2
1719	2771435867	Ga0255787_111889	4-amino-4-deoxy-L-arabinose transferase-like glycosyltransferase	817	90.9
1720	2771435868	Ga0255787_111890	glutathione peroxidase	160	96.2
1721	2771435869	Ga0255787_111891	alkylation response protein AidB-like acyl-CoA dehydrogenase	335	73.4
1722	2771435870	Ga0255787_111892	circadian clock protein KaiC	519	97.5
1723	2771435871	Ga0255787_111893	circadian clock protein KaiB	102	98
1724	2771435872	Ga0255787_111894	circadian clock protein KaiA	284	85.6
1725	2771435873	Ga0255787_111895	LSU ribosomal protein L21P	127	96.9
1726	2771435874	Ga0255787_111896	LSU ribosomal protein L27P	88	97.7
1727	2771435875	Ga0255787_111897	twitching motility two-component system response regulator PilH	123	83.6
1728	2771435876	Ga0255787_111898	tRNA pseudouridine synthase B	294	82
1729	2771435877	Ga0255787_111899	aspartyl-tRNA synthetase	599	97.3
1730	2771435878	Ga0255787_111900	ATP-binding cassette subfamily B protein	640	94.3
1731	2771435879	Ga0255787_111901	hemolysin type calcium-binding protein	280	79
1732	2771435880	Ga0255787_111902	aconitase	861	98.1
1733	2771435881	Ga0255787_111903	iron-sulfur cluster assembly protein	118	95.8
1734	2771435882	Ga0255787_111904	tetratricopeptide repeat protein	142	95.8
1735	2771435883	Ga0255787_111905	hypothetical protein	83	96.4
1736	2771435884	Ga0255787_111906	DNA polymerase-3 subunit gamma/tau	647	83.4
1737	2771435885	Ga0255787_111907	acetyl-CoA carboxylase carboxyltransferase subunit alpha	305	95
1738	2771435886	Ga0255787_111908	hypothetical protein	47	95.7
1739	2771435887	Ga0255787_111909	CTP synthase	564	97
1740	2771435888	Ga0255787_111910	6-pyruvoyltetrahydropterin/6-carboxytetrahydropterin synthase	128	94.5
1741	2771435890	Ga0255787_111912	hypothetical protein	108	85.2
1742	2771435892	Ga0255787_111914	hypothetical protein	120	94.2
1743	2771435893	Ga0255787_111915	hypothetical protein	83	92.8
1744	2771435894	Ga0255787_111916	uncharacterized protein DUF3181	102	88.2
1745	2771435895	Ga0255787_111917	2TM domain-containing protein	88	88
1746	2771435896	Ga0255787_111918	hypothetical protein	512	83.9
1747	2771435897	Ga0255787_111919	hypothetical protein	159	80.9
1748	2771435898	Ga0255787_111920	excinuclease ABC subunit C	477	97.1
1749	2771435899	Ga0255787_111921	helix-hairpin-helix protein	142	98.6
1750	2771435900	Ga0255787_111922	pyruvate dehydrogenase E1 component alpha subunit	342	98.8
1751	2771435901	Ga0255787_111923	uncharacterized protein DUF4101	627	79.8
1752	2771435902	Ga0255787_111924	carbonic anhydrase	106	72.4
1753	2771435903	Ga0255787_111925	carbonic anhydrase	140	82.4
1754	2771435904	Ga0255787_111926	uncharacterized protein	275	91.3
1755	2771435905	Ga0255787_111927	cob(I)yrinic acid a,c-diamide adenosyltransferase	377	97.9
1756	2771435908	Ga0255787_111930	hypothetical protein	254	82.7
1757	2771435909	Ga0255787_111931	DNA polymerase V	415	87
1758	2771435910	Ga0255787_111932	SOS response UmuD protein	186	93
1759	2771435912	Ga0255787_111934	BrnA antitoxin of type II toxin-antitoxin system	85	85.2
1760	2771435913	Ga0255787_111935	uncharacterized protein DUF3854	45	64.4
1761	2771435917	Ga0255787_111939	photosynthetic reaction center protein	117	98.3
1762	2771435918	Ga0255787_111940	hypothetical protein	88	97.7
1763	2771435919	Ga0255787_111941	energy-coupling factor transport system ATP-binding protein	213	92
1764	2771435920	Ga0255787_111942	hypothetical protein	177	90.3
1765	2771435921	Ga0255787_111943	photosystem II protein PsbQ	152	89.5
1766	2771435922	Ga0255787_111944	glycine/D-amino acid oxidase-like deaminating enzyme	365	86.8
1767	2771435923	Ga0255787_111945	hypothetical protein	217	91.7
1768	2771435924	Ga0255787_111946	2TM domain-containing protein	161	85.7
1769	2771435925	Ga0255787_111947	hypothetical protein	103	95.1
1770	2771435926	Ga0255787_111948	hypothetical protein	221	91.8
1771	2771435927	Ga0255787_111949	D-Ala-D-Ala carboxypeptidase	241	78.3
1772	2771435928	Ga0255787_111950	K+-transporting ATPase ATPase C chain	203	81.6
1773	2771435929	Ga0255787_111951	F subunit of K+-transporting ATPase	48	58.3
1774	2771435930	Ga0255787_111952	K+-transporting ATPase ATPase B chain	696	92.8
1775	2771435931	Ga0255787_111953	K+-transporting ATPase ATPase A chain	556	85.8
1776	2771435932	Ga0255787_111954	NIL domain-containing protein	88	97.7
1777	2771435933	Ga0255787_111955	long-chain acyl-CoA synthetase	649	88.9
1778	2771435934	Ga0255787_111956	YlqD protein	148	97.3
1779	2771435935	Ga0255787_111957	uncharacterized protein DUF2488	108	94.4
1780	2771435936	Ga0255787_111958	polyketide cyclase/dehydrase/lipid transport protein	151	84.4
1781	2771435937	Ga0255787_111959	methylenetetrahydrofolate--tRNA-(uracil-5-)-methyltransferase	466	93.6
1782	2771435938	Ga0255787_111960	manganese/iron transport system substrate-binding protein	344	86.9
1783	2771435939	Ga0255787_111961	manganese/iron transport system ATP-binding protein	245	94.7
1784	2771435940	Ga0255787_111962	manganese/iron transport system permease protein	283	96.1
1785	2771435941	Ga0255787_111963	pyrimidine operon attenuation protein/uracil phosphoribosyltransferase	179	98.3
1786	2771435942	Ga0255787_111964	CHAD domain-containing protein	317	77.1
1787	2771435943	Ga0255787_111965	uncharacterized protein (TIGR04376 family)	178	91.6
1788	2771435944	Ga0255787_111966	GDP-L-fucose synthase	314	93.6
1789	2771435945	Ga0255787_111967	MatE protein	239	92.4
1790	2771435946	Ga0255787_111968	MatE protein	234	83.7
1791	2771435947	Ga0255787_111969	HxlR family transcriptional regulator	113	92
1792	2771435948	Ga0255787_111970	iron-binding CDGSH zinc finger protein	90	81.1
1793	2771435949	Ga0255787_111971	hypothetical protein	246	93.9
1794	2771435950	Ga0255787_111972	DNA topoisomerase IV subunit A	861	93.7
1795	2771435951	Ga0255787_111973	response regulator receiver domain-containing protein	135	94
1796	2771435952	Ga0255787_111974	restriction system protein	303	88.8
1797	2771435953	Ga0255787_111975	cytochrome b6-f complex subunit 5	37	94.6
1798	2771435954	Ga0255787_111976	mono/diheme cytochrome c family protein	145	81.4
1799	2771435955	Ga0255787_111977	uncharacterized protein (DUF2126 family)	729	81
1800	2771435956	Ga0255787_111978	multisubunit sodium/proton antiporter MrpC subunit	111	80
1801	2771435957	Ga0255787_111979	multisubunit sodium/proton antiporter MrpD subunit	479	80.8
1802	2771435958	Ga0255787_111980	multisubunit sodium/proton antiporter MrpE subunit	128	63.8
1803	2771435959	Ga0255787_111981	multicomponent Na+:H+ antiporter subunit F	85	79.5
1804	2771435960	Ga0255787_111982	multisubunit sodium/proton antiporter MrpG subunit	97	79.4
1805	2771435961	Ga0255787_111983	putative multicomponent Na+:H+ antiporter subunit B	194	51.5
1806	2771435962	Ga0255787_111984	multisubunit sodium/proton antiporter MrpB subunit	219	79.5
1807	2771435964	Ga0255787_111986	hypothetical protein	51	96.1
1808	2771435965	Ga0255787_111987	hypothetical protein	475	80.7
1809	2771435966	Ga0255787_111988	protein kinase-like protein	223	89.8
1810	2771435967	Ga0255787_111989	LSU ribosomal protein L33P	78	98.4
1811	2771435968	Ga0255787_111990	SSU ribosomal protein S18P	71	100
1812	2771435969	Ga0255787_111991	exoribonuclease-2	671	91
1813	2771435970	Ga0255787_111992	type IV pili sensor histidine kinase/response regulator	311	89.1
1814	2771435971	Ga0255787_111993	lipopolysaccharide transport system permease protein	277	89.9
1815	2771435972	Ga0255787_111994	microcin-processing peptidase 2	430	98.4
1816	2771435973	Ga0255787_111995	7-cyano-7-deazaguanine reductase	150	98
1817	2771435974	Ga0255787_111996	uncharacterized protein DUF362	266	96.6
1818	2771435975	Ga0255787_111997	UDP-N-acetylmuramoyl-tripeptide--D-alanyl-D-alanine ligase	458	92.1
1819	2771435976	Ga0255787_111998	pentapeptide repeat protein	168	92.3
1820	2771435977	Ga0255787_111999	triacylglycerol esterase/lipase EstA (alpha/beta hydrolase family)	265	90.7
1821	2771435978	Ga0255787_112000	ferredoxin protochlorophyllide reductase subunit B	508	97.4
1822	2771435979	Ga0255787_112001	uncharacterized protein DUF2605	114	88.6
1823	2771435980	Ga0255787_112002	hypothetical protein	111	93.6
1824	2771435981	Ga0255787_112003	membrane associated rhomboid family serine protease	208	87.5
1825	2771435982	Ga0255787_112004	hypothetical protein	152	96.1
1826	2771435983	Ga0255787_112005	chromosome partitioning protein	253	94.4
1827	2771435984	Ga0255787_112006	aminoacyl-tRNA synthetase-like protein	149	89.9
1828	2771435985	Ga0255787_112007	IMP dehydrogenase	387	98.2
1829	2771435987	Ga0255787_112009	thioredoxin	107	99.1
1830	2771435988	Ga0255787_112010	1-(5-phosphoribosyl)-5-[(5-phosphoribosylamino)methylideneamino] imidazole-4-carboxamide isomerase	256	92.9
1831	2771435989	Ga0255787_112011	tryptophan-rich hypothetical protein	85	92.9
1832	2771435990	Ga0255787_112012	hypothetical protein	207	83.7
1833	2771435991	Ga0255787_112013	nucleoside-diphosphate-sugar epimerase	311	89
1834	2771435992	Ga0255787_112014	CDP-diacylglycerol--glycerol-3-phosphate 3-phosphatidyltransferase	176	92.9
1835	2771435993	Ga0255787_112015	CBS domain protein	154	94.8
1836	2771435994	Ga0255787_112016	HEAT repeat protein	237	86.9
1837	2771435995	Ga0255787_112017	hypothetical protein	57	91.2
1838	2771435996	Ga0255787_112018	tetratricopeptide repeat protein	119	89.9
1839	2771435997	Ga0255787_112019	hypothetical protein	242	95.9
1840	2771435998	Ga0255787_112020	uncharacterized protein DUF3172	188	96.3
1841	2771435999	Ga0255787_112021	ABC-type multidrug transport system permease subunit	271	95.9
1842	2771436000	Ga0255787_112022	tryptophanyl-tRNA synthetase	337	97
1843	2771436001	Ga0255787_112023	5,10-methylenetetrahydrofolate reductase	310	95.8
1844	2771436002	Ga0255787_112024	LysR family transcriptional regulator	297	92
1845	2771436003	Ga0255787_112025	RNA polymerase sigma-28 (SigD/FliA/WhiG) subunit	271	95.3
1846	2771436004	Ga0255787_112026	uncharacterized protein DUF4332	140	86.8
1847	2771436005	Ga0255787_112027	uncharacterized protein DUF2518	175	89.1
1848	2771436006	Ga0255787_112028	modular FeS cluster scaffolding protein NifU	160	94.4
1849	2771436007	Ga0255787_112029	translocation and assembly module TamB	1568	84.5
1850	2771436008	Ga0255787_112030	curved DNA-binding protein	327	91.1
1851	2771436009	Ga0255787_112031	DNA adenine methylase Dam	271	88.2
1852	2771436010	Ga0255787_112032	glucose/arabinose dehydrogenase	413	87.4
1853	2771436011	Ga0255787_112033	porphobilinogen synthase	326	97.9
1854	2771436012	Ga0255787_112034	thioredoxin	107	96.3
1855	2771436013	Ga0255787_112035	hypothetical protein	392	95.6
1856	2771436014	Ga0255787_112036	SsrA-binding protein	154	94.8
1857	2771436015	Ga0255787_112037	uncharacterized protein YciI	97	92.8
1858	2771436016	Ga0255787_112038	phage integrase family protein	167	94
1859	2771436017	Ga0255787_112039	hypothetical protein	208	75
1860	2771436019	Ga0255787_112041	hydrogenase maturation carbamoyl dehydratase HypE	343	88.3
1861	2771436020	Ga0255787_112042	LTXXQ motif family protein	149	77.7
1862	2771436021	Ga0255787_112043	pimeloyl-ACP methyl ester carboxylesterase	238	90.8
1863	2771436022	Ga0255787_112044	uncharacterized protein DUF3685	540	89.1
1864	2771436023	Ga0255787_112045	Fur family ferric uptake transcriptional regulator	145	97.2
1865	2771436024	Ga0255787_112046	hypothetical protein	184	82.3
1866	2771436025	Ga0255787_112047	4'-phosphopantetheinyl transferase	259	80.7
1867	2771436026	Ga0255787_112048	peroxiredoxin Q/BCP	154	95.4
1868	2771436029	Ga0255787_112051	ADP-ribose pyrophosphatase/8-oxo-dGTP diphosphatase	148	86.5
1869	2771436030	Ga0255787_112052	type III pantothenate kinase	247	79.8
1870	2771436031	Ga0255787_112053	flavorubredoxin	571	96.8
1871	2771436032	Ga0255787_112054	flavorubredoxin	584	91.4
1872	2771436033	Ga0255787_112055	PAS domain S-box-containing protein/diguanylate cyclase (GGDEF)-like protein	1039	64.4
1873	2771436034	Ga0255787_112056	molecular chaperone HtpG	637	94.8
1874	2771436035	Ga0255787_112057	hypothetical protein	246	79.1
1875	2771436036	Ga0255787_112058	phospho-acceptor domain-containing protein	410	87.8
1876	2771436037	Ga0255787_112059	signal transduction histidine kinase	977	82.3
1877	2771436038	Ga0255787_112060	response regulator receiver domain-containing protein	121	98.3
1878	2771436039	Ga0255787_112061	hypothetical protein	88	82.8
1879	2771436041	Ga0255787_112063	dihydrofolate reductase	175	78.6
1880	2771436042	Ga0255787_112064	SpoU rRNA methylase family protein	56	83.3
1881	2771436044	Ga0255787_112066	hypothetical protein	177	91
1882	2771436045	Ga0255787_112067	histidine kinase	450	86.7
1883	2771436046	Ga0255787_112068	winged helix family two component transcriptional regulator	226	88.9
1884	2771436047	Ga0255787_112069	tRNA (cytidine/uridine-2'-O-)-methyltransferase	154	82.2
1885	2771436048	Ga0255787_112070	TldD protein	466	95.3
1886	2771436049	Ga0255787_112071	hypothetical protein	126	80.8
1887	2771436050	Ga0255787_112072	2-oxoglutarate-Fe(II)-dependent oxygenase superfamily protein	269	84.1
1888	2771436051	Ga0255787_112073	neutral amino acid ABC transporter membrane protein	359	91.6
1889	2771436052	Ga0255787_112074	neutral amino acid ABC transporter ATP-binding protein	258	93.8
1890	2771436053	Ga0255787_112075	UPF0176 protein	271	87.3
1891	2771436054	Ga0255787_112076	uncharacterized LabA/DUF88 family protein	186	99.5
1892	2771436055	Ga0255787_112077	hypothetical protein	169	57.6
1893	2771436056	Ga0255787_112078	1,4-alpha-glucan branching enzyme	531	97
1894	2771436057	Ga0255787_112079	methyltransferase family protein	352	60.7
1895	2771436058	Ga0255787_112080	glycosyltransferase involved in cell wall biosynthesis	429	70.6
1896	2771436059	Ga0255787_112081	single-stranded-DNA-specific exonuclease	665	80.9
1897	2771436060	Ga0255787_112082	HAD superfamily hydrolase (TIGR01509 family)	255	97.3
1898	2771436061	Ga0255787_112083	rfaE bifunctional protein nucleotidyltransferase chain/domain	173	98.8
1899	2771436062	Ga0255787_112084	ARM-like repeat protein	239	96.6
1900	2771436063	Ga0255787_112085	photosystem II PsbU protein	190	94.1
1901	2771436064	Ga0255787_112086	L-aspartate oxidase	567	90.7
1902	2771436065	Ga0255787_112087	uncharacterized protein DUF896	68	89.7
1903	2771436066	Ga0255787_112088	MoxR-like ATPase	310	93.2
1904	2771436067	Ga0255787_112089	uncharacterized protein DUF58	390	84.5
1905	2771436068	Ga0255787_112090	uncharacterized protein DUF4129	590	88.8
1906	2771436069	Ga0255787_112091	N-acetylglutamate synthase /glutamate N-acetyltransferase	414	95.9
1907	2771436070	Ga0255787_112092	uncharacterized protein (TIGR04168 family)	296	90.9
1908	2771436071	Ga0255787_112093	3-isopropylmalate dehydratase large subunit	480	98.3
1909	2771436072	Ga0255787_112094	hypothetical protein	162	91.4
1910	2771436073	Ga0255787_112095	dCTP deaminase	193	100
1911	2771436074	Ga0255787_112096	glycosyltransferase involved in cell wall biosynthesis	793	78.3
1912	2771436075	Ga0255787_112097	glycosyltransferase involved in cell wall biosynthesis	348	74.3
1913	2771436076	Ga0255787_112098	O-antigen chain-terminating methyltransferase	377	64.3
1914	2771436077	Ga0255787_112099	HlyD family secretion protein	439	90.2
1915	2771436078	Ga0255787_112100	ATP-binding cassette subfamily B protein	997	90.5
1916	2771436079	Ga0255787_112101	parvulin-like peptidyl-prolyl isomerase	268	85
1917	2771436080	Ga0255787_112102	Mg-protoporphyrin IX monomethyl ester (oxidative) cyclase	358	97.2
1918	2771436081	Ga0255787_112103	hypothetical protein	173	86.1
1919	2771436082	Ga0255787_112104	hypothetical protein	192	67.2
1920	2771436083	Ga0255787_112105	4-hydroxy-3-polyprenylbenzoate decarboxylase	212	95.3
1921	2771436084	Ga0255787_112106	ribonuclease R	745	89.5
1922	2771436085	Ga0255787_112107	PhoU-like phosphate uptake regulator	224	98.7
1923	2771436087	Ga0255787_112109	hypothetical protein	127	84.1
1924	2771436088	Ga0255787_112110	hypothetical protein	152	88.2
1925	2771436089	Ga0255787_112111	anti-sigma regulatory factor (Ser/Thr protein kinase)	156	88.5
1926	2771436090	Ga0255787_112112	hypothetical protein	92	93.5
1927	2771436091	Ga0255787_112113	hypothetical protein	148	93.2
1928	2771436092	Ga0255787_112114	2-succinyl-5-enolpyruvyl-6-hydroxy-3-cyclohexene-1-carboxylate synthase	582	90.2
1929	2771436093	Ga0255787_112115	hypothetical protein	199	84.4
1930	2771436094	Ga0255787_112116	N-acetyl-gamma-glutamyl-phosphate reductase	352	94.6
1931	2771436095	Ga0255787_112117	3,4-dihydroxy-2-butanone 4-phosphate synthase /GTP cyclohydrolase II	561	96.3
1932	2771436096	Ga0255787_112118	peptidylprolyl isomerase/peptidyl-prolyl cis-trans isomerase B (cyclophilin B)	145	97.2
1933	2771436098	Ga0255787_112120	hypothetical protein	309	59.3
1934	2771436099	Ga0255787_112121	hypothetical protein	136	76.5
1935	2771436101	Ga0255787_112123	5-(carboxyamino)imidazole ribonucleotide synthase	395	88.9
1936	2771436102	Ga0255787_112124	ribulose 1,5-bisphosphate carboxylase small subunit	111	98.2
1937	2771436103	Ga0255787_112125	ribulose 1,5-bisphosphate carboxylase large subunit	472	99.2
1938	2771436104	Ga0255787_112126	carbon dioxide concentrating mechanism protein CcmO	275	94.9
1939	2771436105	Ga0255787_112127	carbon dioxide concentrating mechanism protein CcmN	167	85
1940	2771436106	Ga0255787_112128	carbon dioxide concentrating mechanism protein CcmM	540	89.8
1941	2771436107	Ga0255787_112129	carbon dioxide concentrating mechanism protein CcmL	99	96
1942	2771436108	Ga0255787_112130	carbon dioxide concentrating mechanism protein CcmK	102	100
1943	2771436109	Ga0255787_112131	light-independent protochlorophyllide reductase N subunit	206	96.1
1944	2771436110	Ga0255787_112132	light-independent protochlorophyllide reductase N subunit	259	98.1
1945	2771436111	Ga0255787_112133	ferredoxin protochlorophyllide reductase subunit L	286	94.1
1946	2771436112	Ga0255787_112134	hypothetical protein	87	52.5
1947	2771436113	Ga0255787_112135	S-layer family protein	319	82.1
1948	2771436114	Ga0255787_112136	DNA topoisomerase I	883	96.7
1949	2771436115	Ga0255787_112137	NADH dehydrogenase subunit N	540	94
1950	2771436116	Ga0255787_112138	putative ABC transport system ATP-binding protein	242	94.2
1951	2771436117	Ga0255787_112139	hypothetical protein	264	82.1
1952	2771436118	Ga0255787_112140	putative sensory transduction regulator	150	88.7
1953	2771436119	Ga0255787_112141	lipoate-protein ligase A	222	74.6
1954	2771436120	Ga0255787_112142	2-isopropylmalate synthase	540	96.7
1955	2771436121	Ga0255787_112143	bicarbonate transport system ATP-binding protein	278	94.6
1956	2771436122	Ga0255787_112144	bicarbonate transport system ATP-binding protein	664	96.4
1957	2771436123	Ga0255787_112145	bicarbonate transport system permease protein	278	97.8
1958	2771436124	Ga0255787_112146	bicarbonate transport system substrate-binding protein	450	92.9
1959	2771436125	Ga0255787_112147	SSU ribosomal protein S4P	202	96.5
1960	2771436126	Ga0255787_112148	hypothetical protein	82	93.9
1961	2771436127	Ga0255787_112149	glutaredoxin-like protein DUF836	88	92
1962	2771436128	Ga0255787_112150	UDP-N-acetylmuramoylalanyl-D-glutamate--2,6-diaminopimelate ligase	453	94.7
1963	2771436129	Ga0255787_112151	diadenosine tetraphosphate (Ap4A) HIT family hydrolase	145	85.4
1964	2771436130	Ga0255787_112152	PAS domain S-box-containing protein/diguanylate cyclase (GGDEF)-like protein	1061	74.9
1965	2771436131	Ga0255787_112153	lipid-A-disaccharide synthetase	208	88.1
1966	2771436132	Ga0255787_112154	lipid-A-disaccharide synthetase	209	92.1
1967	2771436133	Ga0255787_112155	acyl-[acyl-carrier-protein]--UDP-N-acetylglucosamine O-acyltransferase	268	97.4
1968	2771436134	Ga0255787_112156	3-hydroxyacyl-[acyl-carrier-protein] dehydratase	155	98.1
1969	2771436135	Ga0255787_112157	UDP-3-O-[3-hydroxymyristoyl] N-acetylglucosamine deacetylase	284	91.2
1970	2771436136	Ga0255787_112158	outer membrane protein insertion porin family	719	93.2
1971	2771436137	Ga0255787_112159	phosphoribosylaminoimidazole-succinocarboxamide synthase	241	94.6
1972	2771436138	Ga0255787_112160	hypothetical protein	91	86.7
1973	2771436139	Ga0255787_112161	6-pyruvoyltetrahydropterin/6-carboxytetrahydropterin synthase	288	94.8
1974	2771436140	Ga0255787_112162	hypothetical protein	278	89.8
1975	2771436141	Ga0255787_112163	tellurite resistance protein TerB	138	92
1976	2771436143	Ga0255787_112165	lipoic acid synthetase	309	89.9
1977	2771436144	Ga0255787_112166	hypothetical protein	239	84.2
1978	2771436145	Ga0255787_112167	tRNA (5-methylaminomethyl-2-thiouridylate)-methyltransferase	356	94.9
1979	2771436146	Ga0255787_112168	uncharacterized membrane protein YgaE (UPF0421/DUF939 family)	364	73.3
1980	2771436147	Ga0255787_112169	hypothetical protein	233	92.6
1981	2771436148	Ga0255787_112170	protein-S-isoprenylcysteine O-methyltransferase Ste14	167	88.6
1982	2771436149	Ga0255787_112171	ion channel	227	74.6
1983	2771436150	Ga0255787_112172	cytochrome b6-f complex iron-sulfur subunit	167	97.6
1984	2771436151	Ga0255787_112173	apocytochrome f	324	96.9
1985	2771436152	Ga0255787_112174	prolipoprotein diacylglyceryl transferase	289	93.1
1986	2771436153	Ga0255787_112175	precorrin-4 C11-methyltransferase	264	95.8
1987	2771436154	Ga0255787_112176	uncharacterized membrane protein	289	99.3
1988	2771436155	Ga0255787_112177	DNA replication and repair protein RadC	244	94.7
1989	2771436157	Ga0255787_112179	uncharacterized protein DUF3370	528	89.3
1990	2771436158	Ga0255787_112180	imidazole glycerol phosphate synthase subunit HisH	217	90.8
1991	2771436159	Ga0255787_112181	16S rRNA (guanine(966)-N(2))-methyltransferase RsmD	182	84.8
1992	2771436160	Ga0255787_112182	3'(2'), 5'-bisphosphate nucleotidase	320	92.8
1993	2771436161	Ga0255787_112183	hypothetical protein	174	88.5
1994	2771436162	Ga0255787_112184	16S rRNA (cytosine967-C5)-methyltransferase	497	93.8
1995	2771436163	Ga0255787_112185	LytR family transcriptional attenuator	336	92.6
1996	2771436164	Ga0255787_112186	carbohydrate ABC transporter ATP-binding protein (CUT1 family)	434	97.6
1997	2771436165	Ga0255787_112187	GTP-binding protein	323	98.5
1998	2771436166	Ga0255787_112188	formyltetrahydrofolate-dependent phosphoribosylglycinamide formyltransferase	209	96.2
[truncated: 528 more rows]
