# Supplementary material for: Genome Features and Biochemical Characteristics of a Robust, Fast Growing and Naturally Transformable Cyanobacterium Synechococcus elongatus PCC 11801 Isolated from India
Source: Sci Rep. 2018 Nov 9;8:16632. doi: 10.1038/s41598-018-34872-z (PMC6226537; doi:10.1038/s41598-018-34872-z)
Supplement: Supplementary file 3 — Supplemental File S-2 [file 41598_2018_34872_MOESM3_ESM.xlsx]

## Sheet: SNPs
Table 1: List of single nucleotide polymorphisms (SNPs) in PCC 11801 compared to PCC 7942 as reference genome
SNP pattern	sequence_1_Contig	sequence_1_PosInContg	sequence_1_GenWidePos1	sequence_2_Contig	sequence_2_PosInContg	sequence_2_GenWidePos2
CT	PCC 7942	35125	35125	PCC 11801	549100	549100
CT	PCC 7942	35121	35121	PCC 11801	549104	549104
AT	PCC 7942	35116	35116	PCC 11801	549108	549108
CG	PCC 7942	35112	35112	PCC 11801	549112	549112
TC	PCC 7942	35111	35111	PCC 11801	549113	549113
TC	PCC 7942	35110	35110	PCC 11801	549114	549114
TG	PCC 7942	35107	35107	PCC 11801	549117	549117
CA	PCC 7942	35104	35104	PCC 11801	549120	549120
TC	PCC 7942	35092	35092	PCC 11801	549132	549132
CT	PCC 7942	35091	35091	PCC 11801	549133	549133
GT	PCC 7942	35088	35088	PCC 11801	549136	549136
TG	PCC 7942	35085	35085	PCC 11801	549139	549139
TG	PCC 7942	35083	35083	PCC 11801	549141	549141
CT	PCC 7942	35082	35082	PCC 11801	549142	549142
AG	PCC 7942	35080	35080	PCC 11801	549144	549144
CT	PCC 7942	35074	35074	PCC 11801	549150	549150
CT	PCC 7942	35056	35056	PCC 11801	549168	549168
GA	PCC 7942	35050	35050	PCC 11801	549174	549174
AG	PCC 7942	35041	35041	PCC 11801	549183	549183
TC	PCC 7942	35029	35029	PCC 11801	549195	549195
CT	PCC 7942	35026	35026	PCC 11801	549198	549198
GT	PCC 7942	35024	35024	PCC 11801	549200	549200
TA	PCC 7942	35023	35023	PCC 11801	549201	549201
TC	PCC 7942	34999	34999	PCC 11801	549225	549225
CT	PCC 7942	34995	34995	PCC 11801	549229	549229
AT	PCC 7942	34990	34990	PCC 11801	549234	549234
AG	PCC 7942	34987	34987	PCC 11801	549237	549237
CT	PCC 7942	34976	34976	PCC 11801	549248	549248
AG	PCC 7942	34975	34975	PCC 11801	549249	549249
TC	PCC 7942	34966	34966	PCC 11801	549258	549258
TC	PCC 7942	34948	34948	PCC 11801	549276	549276
TG	PCC 7942	34945	34945	PCC 11801	549279	549279
TG	PCC 7942	34942	34942	PCC 11801	549282	549282
GT	PCC 7942	34929	34929	PCC 11801	549295	549295
TC	PCC 7942	34928	34928	PCC 11801	549296	549296
CA	PCC 7942	34927	34927	PCC 11801	549297	549297
TG	PCC 7942	34919	34919	PCC 11801	549305	549305
TC	PCC 7942	34916	34916	PCC 11801	549308	549308
TC	PCC 7942	34911	34911	PCC 11801	549313	549313
TC	PCC 7942	34909	34909	PCC 11801	549315	549315
GT	PCC 7942	34906	34906	PCC 11801	549318	549318
AG	PCC 7942	34894	34894	PCC 11801	549330	549330
AC	PCC 7942	34891	34891	PCC 11801	549333	549333
CT	PCC 7942	34885	34885	PCC 11801	549339	549339
TC	PCC 7942	34884	34884	PCC 11801	549340	549340
TG	PCC 7942	34880	34880	PCC 11801	549344	549344
TG	PCC 7942	34876	34876	PCC 11801	549348	549348
CG	PCC 7942	34869	34869	PCC 11801	549355	549355
TG	PCC 7942	34861	34861	PCC 11801	549363	549363
GT	PCC 7942	34860	34860	PCC 11801	549364	549364
TG	PCC 7942	34858	34858	PCC 11801	549366	549366
TG	PCC 7942	34857	34857	PCC 11801	549367	549367
CT	PCC 7942	34855	34855	PCC 11801	549369	549369
TC	PCC 7942	34853	34853	PCC 11801	549371	549371
CG	PCC 7942	34850	34850	PCC 11801	549374	549374
CA	PCC 7942	34849	34849	PCC 11801	549375	549375
CT	PCC 7942	34840	34840	PCC 11801	549384	549384
GA	PCC 7942	34831	34831	PCC 11801	549393	549393
GA	PCC 7942	34801	34801	PCC 11801	549423	549423
AG	PCC 7942	34792	34792	PCC 11801	549432	549432
AT	PCC 7942	34791	34791	PCC 11801	549433	549433
AG	PCC 7942	34790	34790	PCC 11801	549434	549434
CT	PCC 7942	34789	34789	PCC 11801	549435	549435
TC	PCC 7942	34788	34788	PCC 11801	549436	549436
AG	PCC 7942	34768	34768	PCC 11801	549456	549456
TC	PCC 7942	34762	34762	PCC 11801	549462	549462
AG	PCC 7942	34756	34756	PCC 11801	549468	549468
TC	PCC 7942	34729	34729	PCC 11801	549495	549495
CT	PCC 7942	34720	34720	PCC 11801	549504	549504
CG	PCC 7942	34711	34711	PCC 11801	549513	549513
CA	PCC 7942	34708	34708	PCC 11801	549516	549516
TC	PCC 7942	34668	34668	PCC 11801	549556	549556
CT	PCC 7942	34666	34666	PCC 11801	549558	549558
GC	PCC 7942	34665	34665	PCC 11801	549559	549559
TG	PCC 7942	34664	34664	PCC 11801	549560	549560
GT	PCC 7942	34653	34653	PCC 11801	549571	549571
TC	PCC 7942	34636	34636	PCC 11801	549588	549588
AG	PCC 7942	34633	34633	PCC 11801	549591	549591
CT	PCC 7942	34630	34630	PCC 11801	549594	549594
CT	PCC 7942	34612	34612	PCC 11801	549612	549612
CA	PCC 7942	34609	34609	PCC 11801	549615	549615
GA	PCC 7942	34606	34606	PCC 11801	549618	549618
TG	PCC 7942	34605	34605	PCC 11801	549619	549619
CT	PCC 7942	34604	34604	PCC 11801	549620	549620
GC	PCC 7942	34602	34602	PCC 11801	549622	549622
TC	PCC 7942	34597	34597	PCC 11801	549627	549627
AC	PCC 7942	34594	34594	PCC 11801	549630	549630
TG	PCC 7942	34590	34590	PCC 11801	549634	549634
CG	PCC 7942	34584	34584	PCC 11801	549640	549640
AC	PCC 7942	34579	34579	PCC 11801	549645	549645
TC	PCC 7942	34578	34578	PCC 11801	549646	549646
AC	PCC 7942	34576	34576	PCC 11801	549648	549648
CT	PCC 7942	34575	34575	PCC 11801	549649	549649
CT	PCC 7942	34574	34574	PCC 11801	549650	549650
GC	PCC 7942	34573	34573	PCC 11801	549651	549651
CT	PCC 7942	34572	34572	PCC 11801	549652	549652
TG	PCC 7942	34571	34571	PCC 11801	549653	549653
AC	PCC 7942	34567	34567	PCC 11801	549657	549657
TA	PCC 7942	34561	34561	PCC 11801	549663	549663
TC	PCC 7942	34549	34549	PCC 11801	549675	549675
TG	PCC 7942	34547	34547	PCC 11801	549677	549677
AC	PCC 7942	34546	34546	PCC 11801	549678	549678
AT	PCC 7942	34534	34534	PCC 11801	549690	549690
TA	PCC 7942	34525	34525	PCC 11801	549699	549699
TC	PCC 7942	34522	34522	PCC 11801	549702	549702
AC	PCC 7942	34519	34519	PCC 11801	549705	549705
TG	PCC 7942	34513	34513	PCC 11801	549711	549711
TG	PCC 7942	34504	34504	PCC 11801	549720	549720
TC	PCC 7942	34503	34503	PCC 11801	549721	549721
GC	PCC 7942	34498	34498	PCC 11801	549726	549726
GT	PCC 7942	34495	34495	PCC 11801	549729	549729
GA	PCC 7942	34492	34492	PCC 11801	549732	549732
TC	PCC 7942	34491	34491	PCC 11801	549733	549733
GA	PCC 7942	34489	34489	PCC 11801	549735	549735
CT	PCC 7942	34485	34485	PCC 11801	549739	549739
AG	PCC 7942	34468	34468	PCC 11801	549756	549756
AC	PCC 7942	34465	34465	PCC 11801	549759	549759
TC	PCC 7942	34464	34464	PCC 11801	549760	549760
TC	PCC 7942	34463	34463	PCC 11801	549761	549761
TC	PCC 7942	34459	34459	PCC 11801	549765	549765
TC	PCC 7942	34440	34440	PCC 11801	549784	549784
TC	PCC 7942	34438	34438	PCC 11801	549786	549786
CT	PCC 7942	34433	34433	PCC 11801	549791	549791
CT	PCC 7942	34414	34414	PCC 11801	549810	549810
TC	PCC 7942	34405	34405	PCC 11801	549819	549819
TC	PCC 7942	34402	34402	PCC 11801	549822	549822
TC	PCC 7942	34392	34392	PCC 11801	549832	549832
TC	PCC 7942	34389	34389	PCC 11801	549835	549835
AG	PCC 7942	34388	34388	PCC 11801	549836	549836
AT	PCC 7942	34288	34288	PCC 11801	550220	550220
TC	PCC 7942	34283	34283	PCC 11801	550225	550225
CT	PCC 7942	34280	34280	PCC 11801	550228	550228
GC	PCC 7942	34276	34276	PCC 11801	550233	550233
GT	PCC 7942	34275	34275	PCC 11801	550234	550234
TC	PCC 7942	34273	34273	PCC 11801	550236	550236
CG	PCC 7942	34272	34272	PCC 11801	550237	550237
TC	PCC 7942	34268	34268	PCC 11801	550241	550241
AG	PCC 7942	34267	34267	PCC 11801	550242	550242
AC	PCC 7942	34247	34247	PCC 11801	550261	550261
AG	PCC 7942	34244	34244	PCC 11801	550264	550264
GA	PCC 7942	34243	34243	PCC 11801	550265	550265
CA	PCC 7942	34242	34242	PCC 11801	550266	550266
GA	PCC 7942	34240	34240	PCC 11801	550268	550268
TG	PCC 7942	34232	34232	PCC 11801	550276	550276
TA	PCC 7942	34230	34230	PCC 11801	550278	550278
CT	PCC 7942	34229	34229	PCC 11801	550279	550279
TA	PCC 7942	34226	34226	PCC 11801	550282	550282
AG	PCC 7942	34220	34220	PCC 11801	550288	550288
AG	PCC 7942	34211	34211	PCC 11801	550297	550297
TC	PCC 7942	34210	34210	PCC 11801	550298	550298
TA	PCC 7942	34208	34208	PCC 11801	550300	550300
AT	PCC 7942	34203	34203	PCC 11801	550305	550305
TC	PCC 7942	34202	34202	PCC 11801	550306	550306
AG	PCC 7942	34200	34200	PCC 11801	550308	550308
AG	PCC 7942	34197	34197	PCC 11801	550311	550311
AG	PCC 7942	34196	34196	PCC 11801	550312	550312
TC	PCC 7942	34193	34193	PCC 11801	550315	550315
CT	PCC 7942	34190	34190	PCC 11801	550318	550318
GA	PCC 7942	34184	34184	PCC 11801	550324	550324
AC	PCC 7942	34175	34175	PCC 11801	550333	550333
CT	PCC 7942	34167	34167	PCC 11801	550341	550341
TG	PCC 7942	34165	34165	PCC 11801	550343	550343
CT	PCC 7942	34136	34136	PCC 11801	550372	550372
GA	PCC 7942	34135	34135	PCC 11801	550373	550373
AT	PCC 7942	34133	34133	PCC 11801	550375	550375
GA	PCC 7942	34130	34130	PCC 11801	550378	550378
GT	PCC 7942	34125	34125	PCC 11801	550383	550383
CT	PCC 7942	34121	34121	PCC 11801	550387	550387
CT	PCC 7942	34115	34115	PCC 11801	550393	550393
CA	PCC 7942	34112	34112	PCC 11801	550396	550396
GT	PCC 7942	34106	34106	PCC 11801	550402	550402
TC	PCC 7942	34103	34103	PCC 11801	550405	550405
TG	PCC 7942	34096	34096	PCC 11801	550412	550412
CT	PCC 7942	34095	34095	PCC 11801	550413	550413
AT	PCC 7942	34091	34091	PCC 11801	550417	550417
TC	PCC 7942	34090	34090	PCC 11801	550418	550418
GT	PCC 7942	34083	34083	PCC 11801	550425	550425
AC	PCC 7942	34082	34082	PCC 11801	550426	550426
CT	PCC 7942	34077	34077	PCC 11801	550431	550431
TC	PCC 7942	34076	34076	PCC 11801	550432	550432
TG	PCC 7942	34074	34074	PCC 11801	550434	550434
AC	PCC 7942	34065	34065	PCC 11801	550443	550443
TA	PCC 7942	34058	34058	PCC 11801	550450	550450
CT	PCC 7942	34056	34056	PCC 11801	550452	550452
CT	PCC 7942	34043	34043	PCC 11801	550465	550465
TC	PCC 7942	34042	34042	PCC 11801	550466	550466
CT	PCC 7942	34040	34040	PCC 11801	550468	550468
AT	PCC 7942	34036	34036	PCC 11801	550472	550472
AT	PCC 7942	34034	34034	PCC 11801	550474	550474
CT	PCC 7942	34031	34031	PCC 11801	550477	550477
GA	PCC 7942	34028	34028	PCC 11801	550480	550480
TC	PCC 7942	34026	34026	PCC 11801	550482	550482
GT	PCC 7942	34022	34022	PCC 11801	550486	550486
TC	PCC 7942	34020	34020	PCC 11801	550488	550488
TG	PCC 7942	34016	34016	PCC 11801	550492	550492
TA	PCC 7942	34010	34010	PCC 11801	550498	550498
GT	PCC 7942	33999	33999	PCC 11801	550509	550509
CT	PCC 7942	33996	33996	PCC 11801	550512	550512
CT	PCC 7942	33995	33995	PCC 11801	550513	550513
TG	PCC 7942	33979	33979	PCC 11801	550529	550529
CT	PCC 7942	33974	33974	PCC 11801	550534	550534
AG	PCC 7942	33958	33958	PCC 11801	550549	550549
GA	PCC 7942	33956	33956	PCC 11801	550551	550551
TG	PCC 7942	33951	33951	PCC 11801	550556	550556
GA	PCC 7942	33949	33949	PCC 11801	550558	550558
AG	PCC 7942	33945	33945	PCC 11801	550562	550562
TG	PCC 7942	33944	33944	PCC 11801	550563	550563
GA	PCC 7942	33943	33943	PCC 11801	550564	550564
TA	PCC 7942	33940	33940	PCC 11801	550567	550567
CT	PCC 7942	33939	33939	PCC 11801	550568	550568
TC	PCC 7942	33938	33938	PCC 11801	550569	550569
TC	PCC 7942	33936	33936	PCC 11801	550571	550571
TC	PCC 7942	33934	33934	PCC 11801	550573	550573
CT	PCC 7942	33926	33926	PCC 11801	550582	550582
TC	PCC 7942	33924	33924	PCC 11801	550584	550584
CT	PCC 7942	33922	33922	PCC 11801	550586	550586
AG	PCC 7942	33921	33921	PCC 11801	550587	550587
CT	PCC 7942	33920	33920	PCC 11801	550588	550588
GT	PCC 7942	33919	33919	PCC 11801	550589	550589
TG	PCC 7942	33916	33916	PCC 11801	550592	550592
CT	PCC 7942	33911	33911	PCC 11801	550597	550597
TA	PCC 7942	33907	33907	PCC 11801	550601	550601
CT	PCC 7942	33904	33904	PCC 11801	550604	550604
AC	PCC 7942	33899	33899	PCC 11801	550609	550609
AG	PCC 7942	33893	33893	PCC 11801	550615	550615
CT	PCC 7942	33892	33892	PCC 11801	550616	550616
TA	PCC 7942	33887	33887	PCC 11801	550622	550622
TA	PCC 7942	33881	33881	PCC 11801	550628	550628
CT	PCC 7942	33877	33877	PCC 11801	550632	550632
TC	PCC 7942	33876	33876	PCC 11801	550633	550633
GT	PCC 7942	33872	33872	PCC 11801	550637	550637
GA	PCC 7942	33869	33869	PCC 11801	550640	550640
AT	PCC 7942	33868	33868	PCC 11801	550641	550641
CT	PCC 7942	33864	33864	PCC 11801	550645	550645
TA	PCC 7942	33863	33863	PCC 11801	550646	550646
GA	PCC 7942	33862	33862	PCC 11801	550647	550647
GA	PCC 7942	33859	33859	PCC 11801	550650	550650
GA	PCC 7942	33858	33858	PCC 11801	550651	550651
AT	PCC 7942	33856	33856	PCC 11801	550653	550653
AG	PCC 7942	33842	33842	PCC 11801	550666	550666
GA	PCC 7942	33841	33841	PCC 11801	550667	550667
CT	PCC 7942	33833	33833	PCC 11801	550675	550675
CT	PCC 7942	33831	33831	PCC 11801	550677	550677
AT	PCC 7942	33825	33825	PCC 11801	550683	550683
AC	PCC 7942	33824	33824	PCC 11801	550684	550684
GA	PCC 7942	33823	33823	PCC 11801	550685	550685
GC	PCC 7942	33813	33813	PCC 11801	550695	550695
GA	PCC 7942	33811	33811	PCC 11801	550697	550697
CT	PCC 7942	33810	33810	PCC 11801	550698	550698
TG	PCC 7942	33808	33808	PCC 11801	550700	550700
TA	PCC 7942	33805	33805	PCC 11801	550703	550703
TC	PCC 7942	33802	33802	PCC 11801	550706	550706
CA	PCC 7942	33799	33799	PCC 11801	550709	550709
AG	PCC 7942	33798	33798	PCC 11801	550710	550710
GT	PCC 7942	33795	33795	PCC 11801	550713	550713
TC	PCC 7942	33794	33794	PCC 11801	550714	550714
GA	PCC 7942	33791	33791	PCC 11801	550717	550717
GC	PCC 7942	33790	33790	PCC 11801	550718	550718
CG	PCC 7942	33787	33787	PCC 11801	550721	550721
CT	PCC 7942	33784	33784	PCC 11801	550724	550724
CT	PCC 7942	33780	33780	PCC 11801	550728	550728
AG	PCC 7942	33779	33779	PCC 11801	550729	550729
GC	PCC 7942	33777	33777	PCC 11801	550730	550730
GA	PCC 7942	33766	33766	PCC 11801	550741	550741
GA	PCC 7942	33753	33753	PCC 11801	550754	550754
TC	PCC 7942	33752	33752	PCC 11801	550755	550755
TC	PCC 7942	33751	33751	PCC 11801	550756	550756
TG	PCC 7942	33750	33750	PCC 11801	550757	550757
AG	PCC 7942	33745	33745	PCC 11801	550762	550762
GT	PCC 7942	33744	33744	PCC 11801	550763	550763
CG	PCC 7942	33742	33742	PCC 11801	550765	550765
CA	PCC 7942	33740	33740	PCC 11801	550767	550767
AG	PCC 7942	33739	33739	PCC 11801	550768	550768
AG	PCC 7942	33738	33738	PCC 11801	550769	550769
CT	PCC 7942	33732	33732	PCC 11801	550775	550775
TC	PCC 7942	33729	33729	PCC 11801	550778	550778
CT	PCC 7942	33728	33728	PCC 11801	550779	550779
GA	PCC 7942	33726	33726	PCC 11801	550781	550781
TC	PCC 7942	33715	33715	PCC 11801	550792	550792
CT	PCC 7942	33710	33710	PCC 11801	550797	550797
CT	PCC 7942	32717	32717	PCC 11801	551545	551545
TA	PCC 7942	32699	32699	PCC 11801	551563	551563
GA	PCC 7942	32696	32696	PCC 11801	551566	551566
GT	PCC 7942	32693	32693	PCC 11801	551569	551569
TA	PCC 7942	32691	32691	PCC 11801	551571	551571
GA	PCC 7942	32690	32690	PCC 11801	551572	551572
AG	PCC 7942	32685	32685	PCC 11801	551577	551577
AT	PCC 7942	32684	32684	PCC 11801	551578	551578
CA	PCC 7942	32680	32680	PCC 11801	551582	551582
AG	PCC 7942	32679	32679	PCC 11801	551583	551583
AG	PCC 7942	32678	32678	PCC 11801	551584	551584
CT	PCC 7942	32672	32672	PCC 11801	551590	551590
GC	PCC 7942	32669	32669	PCC 11801	551593	551593
CG	PCC 7942	32645	32645	PCC 11801	551617	551617
AG	PCC 7942	32624	32624	PCC 11801	551638	551638
GA	PCC 7942	32585	32585	PCC 11801	551677	551677
CT	PCC 7942	32579	32579	PCC 11801	551683	551683
GC	PCC 7942	32570	32570	PCC 11801	551692	551692
TC	PCC 7942	32552	32552	PCC 11801	551710	551710
CA	PCC 7942	32543	32543	PCC 11801	551719	551719
AG	PCC 7942	32538	32538	PCC 11801	551724	551724
GA	PCC 7942	32536	32536	PCC 11801	551726	551726
CT	PCC 7942	32526	32526	PCC 11801	551736	551736
GC	PCC 7942	32525	32525	PCC 11801	551737	551737
AC	PCC 7942	32522	32522	PCC 11801	551740	551740
GA	PCC 7942	32518	32518	PCC 11801	551744	551744
TG	PCC 7942	32516	32516	PCC 11801	551746	551746
AG	PCC 7942	32510	32510	PCC 11801	551752	551752
TG	PCC 7942	32498	32498	PCC 11801	551764	551764
AG	PCC 7942	32492	32492	PCC 11801	551770	551770
CT	PCC 7942	32490	32490	PCC 11801	551772	551772
AG	PCC 7942	32486	32486	PCC 11801	551776	551776
CG	PCC 7942	32483	32483	PCC 11801	551779	551779
CT	PCC 7942	32480	32480	PCC 11801	551782	551782
TG	PCC 7942	32476	32476	PCC 11801	551786	551786
TG	PCC 7942	32471	32471	PCC 11801	551791	551791
TC	PCC 7942	32468	32468	PCC 11801	551794	551794
AC	PCC 7942	32467	32467	PCC 11801	551795	551795
CT	PCC 7942	32460	32460	PCC 11801	551802	551802
AC	PCC 7942	32459	32459	PCC 11801	551803	551803
AG	PCC 7942	32456	32456	PCC 11801	551806	551806
GA	PCC 7942	32444	32444	PCC 11801	551818	551818
TA	PCC 7942	32441	32441	PCC 11801	551821	551821
TA	PCC 7942	32438	32438	PCC 11801	551824	551824
GA	PCC 7942	32436	32436	PCC 11801	551826	551826
TG	PCC 7942	32434	32434	PCC 11801	551828	551828
CT	PCC 7942	32430	32430	PCC 11801	551832	551832
AG	PCC 7942	32429	32429	PCC 11801	551833	551833
TC	PCC 7942	32427	32427	PCC 11801	551835	551835
AT	PCC 7942	32426	32426	PCC 11801	551836	551836
GA	PCC 7942	32423	32423	PCC 11801	551839	551839
CA	PCC 7942	32408	32408	PCC 11801	551854	551854
AT	PCC 7942	32405	32405	PCC 11801	551857	551857
AG	PCC 7942	32396	32396	PCC 11801	551866	551866
TA	PCC 7942	32393	32393	PCC 11801	551869	551869
AG	PCC 7942	32384	32384	PCC 11801	551878	551878
TC	PCC 7942	32369	32369	PCC 11801	551893	551893
TC	PCC 7942	32357	32357	PCC 11801	551905	551905
GC	PCC 7942	32333	32333	PCC 11801	551929	551929
TC	PCC 7942	32320	32320	PCC 11801	551942	551942
AG	PCC 7942	32318	32318	PCC 11801	551944	551944
GT	PCC 7942	32315	32315	PCC 11801	551947	551947
GC	PCC 7942	32297	32297	PCC 11801	551965	551965
GA	PCC 7942	32282	32282	PCC 11801	551980	551980
CG	PCC 7942	32279	32279	PCC 11801	551983	551983
GA	PCC 7942	32273	32273	PCC 11801	551989	551989
CG	PCC 7942	32264	32264	PCC 11801	551998	551998
CT	PCC 7942	32261	32261	PCC 11801	552001	552001
AG	PCC 7942	32255	32255	PCC 11801	552007	552007
GA	PCC 7942	32246	32246	PCC 11801	552016	552016
AG	PCC 7942	32231	32231	PCC 11801	552031	552031
CT	PCC 7942	32228	32228	PCC 11801	552034	552034
GT	PCC 7942	32225	32225	PCC 11801	552037	552037
GA	PCC 7942	32210	32210	PCC 11801	552052	552052
CT	PCC 7942	32198	32198	PCC 11801	552064	552064
CG	PCC 7942	32195	32195	PCC 11801	552067	552067
TC	PCC 7942	32180	32180	PCC 11801	552082	552082
AG	PCC 7942	32168	32168	PCC 11801	552094	552094
CT	PCC 7942	32158	32158	PCC 11801	552104	552104
CA	PCC 7942	32148	32148	PCC 11801	552114	552114
AC	PCC 7942	32147	32147	PCC 11801	552115	552115
GC	PCC 7942	32141	32141	PCC 11801	552121	552121
AG	PCC 7942	32105	32105	PCC 11801	552157	552157
TC	PCC 7942	32096	32096	PCC 11801	552166	552166
CT	PCC 7942	32085	32085	PCC 11801	552177	552177
TG	PCC 7942	32078	32078	PCC 11801	552184	552184
AC	PCC 7942	32076	32076	PCC 11801	552186	552186
AG	PCC 7942	32063	32063	PCC 11801	552199	552199
AG	PCC 7942	32045	32045	PCC 11801	552217	552217
AG	PCC 7942	32036	32036	PCC 11801	552226	552226
AG	PCC 7942	32009	32009	PCC 11801	552253	552253
CA	PCC 7942	32008	32008	PCC 11801	552254	552254
AC	PCC 7942	32005	32005	PCC 11801	552257	552257
CT	PCC 7942	31991	31991	PCC 11801	552271	552271
TG	PCC 7942	31982	31982	PCC 11801	552280	552280
CT	PCC 7942	31955	31955	PCC 11801	552307	552307
TC	PCC 7942	31937	31937	PCC 11801	552325	552325
GA	PCC 7942	31934	31934	PCC 11801	552328	552328
TC	PCC 7942	31925	31925	PCC 11801	552337	552337
CG	PCC 7942	31922	31922	PCC 11801	552340	552340
GT	PCC 7942	31910	31910	PCC 11801	552352	552352
TC	PCC 7942	31907	31907	PCC 11801	552355	552355
GC	PCC 7942	31862	31862	PCC 11801	552400	552400
AG	PCC 7942	31859	31859	PCC 11801	552403	552403
GA	PCC 7942	31835	31835	PCC 11801	552427	552427
GA	PCC 7942	31787	31787	PCC 11801	552475	552475
CT	PCC 7942	31781	31781	PCC 11801	552481	552481
TC	PCC 7942	31778	31778	PCC 11801	552484	552484
AG	PCC 7942	31760	31760	PCC 11801	552502	552502
AG	PCC 7942	31754	31754	PCC 11801	552508	552508
AG	PCC 7942	31750	31750	PCC 11801	552512	552512
AG	PCC 7942	31749	31749	PCC 11801	552513	552513
GA	PCC 7942	31748	31748	PCC 11801	552514	552514
AG	PCC 7942	31734	31734	PCC 11801	552528	552528
CT	PCC 7942	31709	31709	PCC 11801	552553	552553
AG	PCC 7942	31688	31688	PCC 11801	552574	552574
GA	PCC 7942	31664	31664	PCC 11801	552598	552598
AG	PCC 7942	31661	31661	PCC 11801	552601	552601
GA	PCC 7942	31633	31633	PCC 11801	552629	552629
TC	PCC 7942	31630	31630	PCC 11801	552632	552632
CT	PCC 7942	31628	31628	PCC 11801	552634	552634
TC	PCC 7942	31625	31625	PCC 11801	552637	552637
GA	PCC 7942	31607	31607	PCC 11801	552655	552655
GC	PCC 7942	31595	31595	PCC 11801	552667	552667
AG	PCC 7942	31580	31580	PCC 11801	552682	552682
GC	PCC 7942	31571	31571	PCC 11801	552691	552691
TG	PCC 7942	31565	31565	PCC 11801	552697	552697
AG	PCC 7942	31562	31562	PCC 11801	552700	552700
TC	PCC 7942	31560	31560	PCC 11801	552702	552702
AG	PCC 7942	31559	31559	PCC 11801	552703	552703
GT	PCC 7942	31550	31550	PCC 11801	552712	552712
TG	PCC 7942	31547	31547	PCC 11801	552715	552715
AT	PCC 7942	31544	31544	PCC 11801	552718	552718
AG	PCC 7942	31543	31543	PCC 11801	552719	552719
AC	PCC 7942	31542	31542	PCC 11801	552720	552720
CA	PCC 7942	31541	31541	PCC 11801	552721	552721
TG	PCC 7942	31535	31535	PCC 11801	552727	552727
AG	PCC 7942	31532	31532	PCC 11801	552730	552730
AG	PCC 7942	31529	31529	PCC 11801	552733	552733
TG	PCC 7942	31505	31505	PCC 11801	552757	552757
AG	PCC 7942	31502	31502	PCC 11801	552760	552760
AG	PCC 7942	31499	31499	PCC 11801	552763	552763
TC	PCC 7942	31496	31496	PCC 11801	552766	552766
TC	PCC 7942	31493	31493	PCC 11801	552769	552769
GC	PCC 7942	31438	31438	PCC 11801	552824	552824
TC	PCC 7942	31436	31436	PCC 11801	552826	552826
GA	PCC 7942	31433	31433	PCC 11801	552829	552829
AG	PCC 7942	31423	31423	PCC 11801	552839	552839
AG	PCC 7942	31420	31420	PCC 11801	552842	552842
CA	PCC 7942	31417	31417	PCC 11801	552845	552845
GC	PCC 7942	31411	31411	PCC 11801	552851	552851
AG	PCC 7942	31405	31405	PCC 11801	552857	552857
TC	PCC 7942	31372	31372	PCC 11801	552890	552890
CT	PCC 7942	31357	31357	PCC 11801	552905	552905
TC	PCC 7942	31351	31351	PCC 11801	552911	552911
TC	PCC 7942	31348	31348	PCC 11801	552914	552914
AG	PCC 7942	31342	31342	PCC 11801	552920	552920
TC	PCC 7942	31336	31336	PCC 11801	552926	552926
AG	PCC 7942	31328	31328	PCC 11801	552934	552934
TC	PCC 7942	31306	31306	PCC 11801	552956	552956
CT	PCC 7942	31288	31288	PCC 11801	552974	552974
AG	PCC 7942	31285	31285	PCC 11801	552977	552977
AC	PCC 7942	31282	31282	PCC 11801	552980	552980
CT	PCC 7942	31277	31277	PCC 11801	552985	552985
TG	PCC 7942	31276	31276	PCC 11801	552986	552986
CT	PCC 7942	31267	31267	PCC 11801	552995	552995
TC	PCC 7942	31256	31256	PCC 11801	553006	553006
GT	PCC 7942	31249	31249	PCC 11801	553013	553013
TG	PCC 7942	31237	31237	PCC 11801	553025	553025
TC	PCC 7942	31234	31234	PCC 11801	553028	553028
GT	PCC 7942	31222	31222	PCC 11801	553040	553040
AG	PCC 7942	31210	31210	PCC 11801	553052	553052
CT	PCC 7942	31195	31195	PCC 11801	553067	553067
AG	PCC 7942	31191	31191	PCC 11801	553071	553071
TC	PCC 7942	31186	31186	PCC 11801	553076	553076
GA	PCC 7942	31183	31183	PCC 11801	553079	553079
AG	PCC 7942	31171	31171	PCC 11801	553091	553091
CG	PCC 7942	31153	31153	PCC 11801	553109	553109
AC	PCC 7942	31148	31148	PCC 11801	553114	553114
CT	PCC 7942	31145	31145	PCC 11801	553117	553117
TC	PCC 7942	31142	31142	PCC 11801	553120	553120
AT	PCC 7942	31141	31141	PCC 11801	553121	553121
GA	PCC 7942	31114	31114	PCC 11801	553148	553148
TC	PCC 7942	31105	31105	PCC 11801	553157	553157
TC	PCC 7942	31088	31088	PCC 11801	553174	553174
CG	PCC 7942	31087	31087	PCC 11801	553175	553175
AC	PCC 7942	31081	31081	PCC 11801	553181	553181
CT	PCC 7942	31072	31072	PCC 11801	553190	553190
CG	PCC 7942	31060	31060	PCC 11801	553202	553202
GT	PCC 7942	31042	31042	PCC 11801	553220	553220
CT	PCC 7942	31033	31033	PCC 11801	553229	553229
CT	PCC 7942	31027	31027	PCC 11801	553235	553235
AG	PCC 7942	31018	31018	PCC 11801	553244	553244
CT	PCC 7942	31016	31016	PCC 11801	553246	553246
AG	PCC 7942	31012	31012	PCC 11801	553250	553250
AG	PCC 7942	31003	31003	PCC 11801	553259	553259
GA	PCC 7942	31000	31000	PCC 11801	553262	553262
CT	PCC 7942	30989	30989	PCC 11801	553273	553273
TC	PCC 7942	30982	30982	PCC 11801	553280	553280
CT	PCC 7942	30968	30968	PCC 11801	553294	553294
GA	PCC 7942	30967	30967	PCC 11801	553295	553295
GA	PCC 7942	30955	30955	PCC 11801	553307	553307
AG	PCC 7942	30940	30940	PCC 11801	553322	553322
CT	PCC 7942	30920	30920	PCC 11801	553342	553342
GA	PCC 7942	30919	30919	PCC 11801	553343	553343
TC	PCC 7942	30916	30916	PCC 11801	553346	553346
CG	PCC 7942	30904	30904	PCC 11801	553358	553358
CT	PCC 7942	30871	30871	PCC 11801	553391	553391
TC	PCC 7942	30868	30868	PCC 11801	553394	553394
AG	PCC 7942	30853	30853	PCC 11801	553409	553409
CG	PCC 7942	30834	30834	PCC 11801	553428	553428
TC	PCC 7942	30830	30830	PCC 11801	553432	553432
CT	PCC 7942	30810	30810	PCC 11801	553452	553452
AG	PCC 7942	30798	30798	PCC 11801	553464	553464
GT	PCC 7942	30795	30795	PCC 11801	553467	553467
AG	PCC 7942	30782	30782	PCC 11801	553480	553480
AG	PCC 7942	30776	30776	PCC 11801	553486	553486
TG	PCC 7942	30773	30773	PCC 11801	553489	553489
TA	PCC 7942	30768	30768	PCC 11801	553494	553494
GT	PCC 7942	30758	30758	PCC 11801	553504	553504
GA	PCC 7942	30755	30755	PCC 11801	553507	553507
TG	PCC 7942	30723	30723	PCC 11801	553539	553539
GA	PCC 7942	30721	30721	PCC 11801	553541	553541
AG	PCC 7942	30707	30707	PCC 11801	553555	553555
AG	PCC 7942	30706	30706	PCC 11801	553556	553556
CT	PCC 7942	30704	30704	PCC 11801	553558	553558
TG	PCC 7942	30703	30703	PCC 11801	553559	553559
CT	PCC 7942	30702	30702	PCC 11801	553560	553560
AC	PCC 7942	30701	30701	PCC 11801	553561	553561
TC	PCC 7942	30699	30699	PCC 11801	553563	553563
GC	PCC 7942	30695	30695	PCC 11801	553567	553567
TG	PCC 7942	30692	30692	PCC 11801	553570	553570
CT	PCC 7942	30684	30684	PCC 11801	553576	553576
CG	PCC 7942	30682	30682	PCC 11801	553578	553578
CT	PCC 7942	30681	30681	PCC 11801	553579	553579
AC	PCC 7942	30680	30680	PCC 11801	553580	553580
CT	PCC 7942	30678	30678	PCC 11801	553582	553582
GA	PCC 7942	30677	30677	PCC 11801	553583	553583
TA	PCC 7942	30676	30676	PCC 11801	553584	553584
CG	PCC 7942	30672	30672	PCC 11801	553588	553588
TC	PCC 7942	30671	30671	PCC 11801	553589	553589
GA	PCC 7942	30669	30669	PCC 11801	553591	553591
AG	PCC 7942	30662	30662	PCC 11801	553600	553600
GA	PCC 7942	30656	30656	PCC 11801	553606	553606
GA	PCC 7942	30653	30653	PCC 11801	553609	553609
CG	PCC 7942	30647	30647	PCC 11801	553615	553615
CA	PCC 7942	30644	30644	PCC 11801	553618	553618
GA	PCC 7942	30632	30632	PCC 11801	553630	553630
CT	PCC 7942	30623	30623	PCC 11801	553639	553639
AG	PCC 7942	30622	30622	PCC 11801	553640	553640
CA	PCC 7942	30621	30621	PCC 11801	553641	553641
CT	PCC 7942	30620	30620	PCC 11801	553642	553642
AC	PCC 7942	30609	30609	PCC 11801	553653	553653
CG	PCC 7942	30608	30608	PCC 11801	553654	553654
AT	PCC 7942	30606	30606	PCC 11801	553656	553656
GC	PCC 7942	30605	30605	PCC 11801	553657	553657
AG	PCC 7942	30602	30602	PCC 11801	553660	553660
TA	PCC 7942	30582	30582	PCC 11801	553680	553680
AG	PCC 7942	30581	30581	PCC 11801	553681	553681
GA	PCC 7942	30578	30578	PCC 11801	553684	553684
AT	PCC 7942	30574	30574	PCC 11801	553688	553688
CG	PCC 7942	30572	30572	PCC 11801	553690	553690
CT	PCC 7942	30570	30570	PCC 11801	553692	553692
TC	PCC 7942	30552	30552	PCC 11801	553710	553710
CT	PCC 7942	30547	30547	PCC 11801	553715	553715
GA	PCC 7942	30545	30545	PCC 11801	553717	553717
TG	PCC 7942	30542	30542	PCC 11801	553720	553720
AC	PCC 7942	30540	30540	PCC 11801	553722	553722
TA	PCC 7942	30536	30536	PCC 11801	553726	553726
AC	PCC 7942	30533	30533	PCC 11801	553729	553729
GA	PCC 7942	30530	30530	PCC 11801	553732	553732
GA	PCC 7942	30527	30527	PCC 11801	553735	553735
AC	PCC 7942	30515	30515	PCC 11801	553747	553747
GA	PCC 7942	30512	30512	PCC 11801	553750	553750
TC	PCC 7942	30488	30488	PCC 11801	553774	553774
CG	PCC 7942	30485	30485	PCC 11801	553777	553777
CT	PCC 7942	30473	30473	PCC 11801	553789	553789
GA	PCC 7942	30471	30471	PCC 11801	553791	553791
CG	PCC 7942	30461	30461	PCC 11801	553801	553801
AG	PCC 7942	30446	30446	PCC 11801	553816	553816
AT	PCC 7942	30443	30443	PCC 11801	553819	553819
CA	PCC 7942	30441	30441	PCC 11801	553821	553821
AC	PCC 7942	30440	30440	PCC 11801	553822	553822
CG	PCC 7942	30437	30437	PCC 11801	553825	553825
CT	PCC 7942	30435	30435	PCC 11801	553827	553827
CT	PCC 7942	30431	30431	PCC 11801	553831	553831
CT	PCC 7942	30428	30428	PCC 11801	553834	553834
GC	PCC 7942	30425	30425	PCC 11801	553837	553837
CT	PCC 7942	30423	30423	PCC 11801	553839	553839
GC	PCC 7942	30420	30420	PCC 11801	553842	553842
AC	PCC 7942	30419	30419	PCC 11801	553843	553843
TC	PCC 7942	30417	30417	PCC 11801	553845	553845
CT	PCC 7942	30404	30404	PCC 11801	553858	553858
GC	PCC 7942	30392	30392	PCC 11801	553870	553870
AC	PCC 7942	30389	30389	PCC 11801	553873	553873
CA	PCC 7942	30387	30387	PCC 11801	553875	553875
AG	PCC 7942	30380	30380	PCC 11801	553882	553882
TC	PCC 7942	30362	30362	PCC 11801	553900	553900
TC	PCC 7942	30359	30359	PCC 11801	553903	553903
GA	PCC 7942	30336	30336	PCC 11801	553926	553926
CA	PCC 7942	30335	30335	PCC 11801	553927	553927
CT	PCC 7942	30326	30326	PCC 11801	553936	553936
CT	PCC 7942	30323	30323	PCC 11801	553939	553939
AG	PCC 7942	30314	30314	PCC 11801	553948	553948
GA	PCC 7942	30302	30302	PCC 11801	553960	553960
TC	PCC 7942	30299	30299	PCC 11801	553963	553963
GA	PCC 7942	30296	30296	PCC 11801	553966	553966
CA	PCC 7942	30293	30293	PCC 11801	553969	553969
GA	PCC 7942	30290	30290	PCC 11801	553972	553972
TC	PCC 7942	30287	30287	PCC 11801	553975	553975
AG	PCC 7942	30275	30275	PCC 11801	553987	553987
CT	PCC 7942	30260	30260	PCC 11801	554002	554002
TG	PCC 7942	30257	30257	PCC 11801	554005	554005
CT	PCC 7942	30252	30252	PCC 11801	554010	554010
GA	PCC 7942	30245	30245	PCC 11801	554017	554017
AG	PCC 7942	30242	30242	PCC 11801	554020	554020
CA	PCC 7942	30237	30237	PCC 11801	554025	554025
TC	PCC 7942	30233	30233	PCC 11801	554029	554029
GA	PCC 7942	30224	30224	PCC 11801	554038	554038
CT	PCC 7942	30222	30222	PCC 11801	554040	554040
TC	PCC 7942	30219	30219	PCC 11801	554043	554043
TG	PCC 7942	30206	30206	PCC 11801	554056	554056
CA	PCC 7942	30200	30200	PCC 11801	554062	554062
AG	PCC 7942	30191	30191	PCC 11801	554071	554071
CA	PCC 7942	30179	30179	PCC 11801	554083	554083
CT	PCC 7942	30173	30173	PCC 11801	554089	554089
TC	PCC 7942	30170	30170	PCC 11801	554092	554092
CT	PCC 7942	30164	30164	PCC 11801	554098	554098
TC	PCC 7942	30158	30158	PCC 11801	554104	554104
AC	PCC 7942	30149	30149	PCC 11801	554113	554113
GA	PCC 7942	30146	30146	PCC 11801	554116	554116
AG	PCC 7942	30143	30143	PCC 11801	554119	554119
TC	PCC 7942	30138	30138	PCC 11801	554124	554124
CA	PCC 7942	30137	30137	PCC 11801	554125	554125
TG	PCC 7942	30131	30131	PCC 11801	554131	554131
CG	PCC 7942	30130	30130	PCC 11801	554132	554132
AC	PCC 7942	30128	30128	PCC 11801	554134	554134
AC	PCC 7942	30126	30126	PCC 11801	554136	554136
CA	PCC 7942	30119	30119	PCC 11801	554143	554143
AG	PCC 7942	30117	30117	PCC 11801	554145	554145
TC	PCC 7942	30111	30111	PCC 11801	554151	554151
GA	PCC 7942	30109	30109	PCC 11801	554153	554153
CT	PCC 7942	30108	30108	PCC 11801	554154	554154
CT	PCC 7942	30104	30104	PCC 11801	554158	554158
TG	PCC 7942	30101	30101	PCC 11801	554161	554161
CG	PCC 7942	30089	30089	PCC 11801	554173	554173
AG	PCC 7942	30074	30074	PCC 11801	554188	554188
AG	PCC 7942	30065	30065	PCC 11801	554197	554197
GC	PCC 7942	30064	30064	PCC 11801	554198	554198
AG	PCC 7942	30063	30063	PCC 11801	554199	554199
CG	PCC 7942	30062	30062	PCC 11801	554200	554200
TA	PCC 7942	30059	30059	PCC 11801	554203	554203
TA	PCC 7942	30056	30056	PCC 11801	554206	554206
AG	PCC 7942	30033	30033	PCC 11801	554229	554229
CA	PCC 7942	30032	30032	PCC 11801	554230	554230
CA	PCC 7942	30026	30026	PCC 11801	554236	554236
AC	PCC 7942	30023	30023	PCC 11801	554239	554239
CA	PCC 7942	30011	30011	PCC 11801	554251	554251
CT	PCC 7942	30008	30008	PCC 11801	554254	554254
TG	PCC 7942	30004	30004	PCC 11801	554258	554258
AG	PCC 7942	30003	30003	PCC 11801	554259	554259
AC	PCC 7942	29999	29999	PCC 11801	554263	554263
CA	PCC 7942	29992	29992	PCC 11801	554270	554270
TA	PCC 7942	29988	29988	PCC 11801	554274	554274
CA	PCC 7942	29987	29987	PCC 11801	554275	554275
GC	PCC 7942	29986	29986	PCC 11801	554276	554276
CA	PCC 7942	29976	29976	PCC 11801	554286	554286
CA	PCC 7942	29967	29967	PCC 11801	554295	554295
AG	PCC 7942	29961	29961	PCC 11801	554301	554301
CT	PCC 7942	29952	29952	PCC 11801	554310	554310
AG	PCC 7942	29940	29940	PCC 11801	554322	554322
TC	PCC 7942	29934	29934	PCC 11801	554328	554328
GT	PCC 7942	29925	29925	PCC 11801	554337	554337
AG	PCC 7942	29922	29922	PCC 11801	554340	554340
GC	PCC 7942	29919	29919	PCC 11801	554343	554343
CT	PCC 7942	29907	29907	PCC 11801	554355	554355
AC	PCC 7942	29906	29906	PCC 11801	554356	554356
TG	PCC 7942	29904	29904	PCC 11801	554358	554358
AG	PCC 7942	29902	29902	PCC 11801	554360	554360
CG	PCC 7942	29901	29901	PCC 11801	554361	554361
CT	PCC 7942	29899	29899	PCC 11801	554363	554363
AG	PCC 7942	29896	29896	PCC 11801	554366	554366
GA	PCC 7942	29892	29892	PCC 11801	554370	554370
GA	PCC 7942	29889	29889	PCC 11801	554373	554373
CT	PCC 7942	29856	29856	PCC 11801	554406	554406
GC	PCC 7942	29848	29848	PCC 11801	554414	554414
CT	PCC 7942	29845	29845	PCC 11801	554417	554417
TG	PCC 7942	29838	29838	PCC 11801	554424	554424
GA	PCC 7942	29831	29831	PCC 11801	554431	554431
TG	PCC 7942	29823	29823	PCC 11801	554439	554439
GA	PCC 7942	29818	29818	PCC 11801	554444	554444
TG	PCC 7942	29817	29817	PCC 11801	554445	554445
AG	PCC 7942	29815	29815	PCC 11801	554447	554447
CA	PCC 7942	29814	29814	PCC 11801	554448	554448
GA	PCC 7942	29812	29812	PCC 11801	554450	554450
TG	PCC 7942	29811	29811	PCC 11801	554451	554451
GA	PCC 7942	29808	29808	PCC 11801	554454	554454
AG	PCC 7942	29790	29790	PCC 11801	554472	554472
GA	PCC 7942	29748	29748	PCC 11801	554514	554514
AG	PCC 7942	29742	29742	PCC 11801	554520	554520
GT	PCC 7942	29739	29739	PCC 11801	554523	554523
TC	PCC 7942	29733	29733	PCC 11801	554529	554529
TC	PCC 7942	29721	29721	PCC 11801	554541	554541
CT	PCC 7942	29712	29712	PCC 11801	554550	554550
CT	PCC 7942	29706	29706	PCC 11801	554556	554556
TA	PCC 7942	29694	29694	PCC 11801	554568	554568
TC	PCC 7942	29679	29679	PCC 11801	554583	554583
TG	PCC 7942	29677	29677	PCC 11801	554585	554585
AC	PCC 7942	29666	29666	PCC 11801	554596	554596
GT	PCC 7942	29646	29646	PCC 11801	554616	554616
CT	PCC 7942	29634	29634	PCC 11801	554628	554628
CG	PCC 7942	29633	29633	PCC 11801	554629	554629
AG	PCC 7942	29630	29630	PCC 11801	554632	554632
AC	PCC 7942	29629	29629	PCC 11801	554633	554633
GA	PCC 7942	29625	29625	PCC 11801	554637	554637
TA	PCC 7942	29618	29618	PCC 11801	554644	554644
TC	PCC 7942	29604	29604	PCC 11801	554658	554658
CT	PCC 7942	29598	29598	PCC 11801	554664	554664
TC	PCC 7942	29595	29595	PCC 11801	554667	554667
CT	PCC 7942	29592	29592	PCC 11801	554670	554670
TC	PCC 7942	29586	29586	PCC 11801	554676	554676
TC	PCC 7942	29583	29583	PCC 11801	554679	554679
TC	PCC 7942	29574	29574	PCC 11801	554688	554688
AG	PCC 7942	29568	29568	PCC 11801	554694	554694
GA	PCC 7942	29562	29562	PCC 11801	554700	554700
GT	PCC 7942	29559	29559	PCC 11801	554703	554703
TC	PCC 7942	29557	29557	PCC 11801	554705	554705
CG	PCC 7942	29556	29556	PCC 11801	554706	554706
GC	PCC 7942	29551	29551	PCC 11801	554711	554711
AC	PCC 7942	29547	29547	PCC 11801	554715	554715
TC	PCC 7942	29536	29536	PCC 11801	554726	554726
AG	PCC 7942	29535	29535	PCC 11801	554727	554727
TC	PCC 7942	29529	29529	PCC 11801	554733	554733
CT	PCC 7942	29511	29511	PCC 11801	554751	554751
AG	PCC 7942	29499	29499	PCC 11801	554763	554763
CA	PCC 7942	29495	29495	PCC 11801	554767	554767
GC	PCC 7942	29494	29494	PCC 11801	554768	554768
AG	PCC 7942	29493	29493	PCC 11801	554769	554769
TG	PCC 7942	29487	29487	PCC 11801	554775	554775
TG	PCC 7942	29483	29483	PCC 11801	554779	554779
CG	PCC 7942	29478	29478	PCC 11801	554784	554784
GA	PCC 7942	29472	29472	PCC 11801	554790	554790
CG	PCC 7942	29451	29451	PCC 11801	554811	554811
CG	PCC 7942	29436	29436	PCC 11801	554826	554826
GA	PCC 7942	29430	29430	PCC 11801	554832	554832
GT	PCC 7942	29427	29427	PCC 11801	554835	554835
GC	PCC 7942	29426	29426	PCC 11801	554836	554836
CA	PCC 7942	29425	29425	PCC 11801	554837	554837
TC	PCC 7942	29424	29424	PCC 11801	554838	554838
GA	PCC 7942	29416	29416	PCC 11801	554846	554846
AG	PCC 7942	29397	29397	PCC 11801	554864	554864
TA	PCC 7942	29391	29391	PCC 11801	554870	554870
GA	PCC 7942	29329	29329	PCC 11801	554932	554932
TC	PCC 7942	29328	29328	PCC 11801	554933	554933
AG	PCC 7942	29326	29326	PCC 11801	554935	554935
AG	PCC 7942	29323	29323	PCC 11801	554938	554938
CG	PCC 7942	29314	29314	PCC 11801	554947	554947
CT	PCC 7942	29308	29308	PCC 11801	554953	554953
AG	PCC 7942	29305	29305	PCC 11801	554956	554956
CG	PCC 7942	29303	29303	PCC 11801	554958	554958
GC	PCC 7942	29302	29302	PCC 11801	554959	554959
GA	PCC 7942	29284	29284	PCC 11801	554977	554977
TC	PCC 7942	29282	29282	PCC 11801	554979	554979
CG	PCC 7942	29281	29281	PCC 11801	554980	554980
GA	PCC 7942	29272	29272	PCC 11801	554989	554989
AT	PCC 7942	29269	29269	PCC 11801	554992	554992
GA	PCC 7942	29263	29263	PCC 11801	554998	554998
GT	PCC 7942	29257	29257	PCC 11801	555004	555004
AT	PCC 7942	29256	29256	PCC 11801	555005	555005
AG	PCC 7942	29251	29251	PCC 11801	555010	555010
GA	PCC 7942	29245	29245	PCC 11801	555016	555016
GC	PCC 7942	29242	29242	PCC 11801	555019	555019
GC	PCC 7942	29239	29239	PCC 11801	555022	555022
CT	PCC 7942	29236	29236	PCC 11801	555025	555025
AG	PCC 7942	29230	29230	PCC 11801	555031	555031
AG	PCC 7942	29224	29224	PCC 11801	555037	555037
AC	PCC 7942	29218	29218	PCC 11801	555043	555043
AG	PCC 7942	29215	29215	PCC 11801	555046	555046
AG	PCC 7942	29212	29212	PCC 11801	555049	555049
GA	PCC 7942	29194	29194	PCC 11801	555067	555067
TC	PCC 7942	29192	29192	PCC 11801	555069	555069
TC	PCC 7942	29191	29191	PCC 11801	555070	555070
GA	PCC 7942	29189	29189	PCC 11801	555072	555072
TC	PCC 7942	29185	29185	PCC 11801	555076	555076
GT	PCC 7942	29170	29170	PCC 11801	555091	555091
GA	PCC 7942	29164	29164	PCC 11801	555097	555097
GA	PCC 7942	29161	29161	PCC 11801	555100	555100
AG	PCC 7942	29143	29143	PCC 11801	555118	555118
CG	PCC 7942	29137	29137	PCC 11801	555124	555124
CG	PCC 7942	29134	29134	PCC 11801	555127	555127
GC	PCC 7942	29106	29106	PCC 11801	555155	555155
AG	PCC 7942	29105	29105	PCC 11801	555156	555156
GA	PCC 7942	29101	29101	PCC 11801	555160	555160
GA	PCC 7942	29098	29098	PCC 11801	555163	555163
GA	PCC 7942	29092	29092	PCC 11801	555169	555169
CT	PCC 7942	29075	29075	PCC 11801	555186	555186
GA	PCC 7942	29071	29071	PCC 11801	555190	555190
AG	PCC 7942	29062	29062	PCC 11801	555199	555199
AG	PCC 7942	29056	29056	PCC 11801	555205	555205
CT	PCC 7942	29054	29054	PCC 11801	555207	555207
AG	PCC 7942	29053	29053	PCC 11801	555208	555208
GA	PCC 7942	29017	29017	PCC 11801	555244	555244
CT	PCC 7942	29014	29014	PCC 11801	555247	555247
GA	PCC 7942	29011	29011	PCC 11801	555250	555250
CT	PCC 7942	28972	28972	PCC 11801	555289	555289
TC	PCC 7942	28939	28939	PCC 11801	555322	555322
TG	PCC 7942	28927	28927	PCC 11801	555334	555334
AG	PCC 7942	28924	28924	PCC 11801	555337	555337
GA	PCC 7942	28888	28888	PCC 11801	555373	555373
TC	PCC 7942	28870	28870	PCC 11801	555391	555391
TC	PCC 7942	28862	28862	PCC 11801	555399	555399
GA	PCC 7942	28861	28861	PCC 11801	555400	555400
AG	PCC 7942	28858	28858	PCC 11801	555403	555403
CT	PCC 7942	28856	28856	PCC 11801	555405	555405
TC	PCC 7942	28855	28855	PCC 11801	555406	555406
AC	PCC 7942	28841	28841	PCC 11801	555420	555420
AG	PCC 7942	28840	28840	PCC 11801	555421	555421
TC	PCC 7942	28835	28835	PCC 11801	555426	555426
GA	PCC 7942	28834	28834	PCC 11801	555427	555427
TG	PCC 7942	28831	28831	PCC 11801	555430	555430
GA	PCC 7942	28828	28828	PCC 11801	555433	555433
TC	PCC 7942	28822	28822	PCC 11801	555439	555439
CG	PCC 7942	28819	28819	PCC 11801	555442	555442
CG	PCC 7942	28798	28798	PCC 11801	555463	555463
TC	PCC 7942	28795	28795	PCC 11801	555466	555466
TC	PCC 7942	28778	28778	PCC 11801	555483	555483
GT	PCC 7942	28774	28774	PCC 11801	555487	555487
TC	PCC 7942	28762	28762	PCC 11801	555499	555499
TG	PCC 7942	28759	28759	PCC 11801	555502	555502
AC	PCC 7942	28758	28758	PCC 11801	555503	555503
GC	PCC 7942	28714	28714	PCC 11801	555547	555547
TG	PCC 7942	28710	28710	PCC 11801	555551	555551
TC	PCC 7942	28705	28705	PCC 11801	555556	555556
AT	PCC 7942	28693	28693	PCC 11801	555568	555568
GC	PCC 7942	28684	28684	PCC 11801	555577	555577
TC	PCC 7942	28682	28682	PCC 11801	555579	555579
AG	PCC 7942	28681	28681	PCC 11801	555580	555580
TC	PCC 7942	28679	28679	PCC 11801	555582	555582
AG	PCC 7942	28675	28675	PCC 11801	555586	555586
TA	PCC 7942	28662	28662	PCC 11801	555599	555599
CT	PCC 7942	28660	28660	PCC 11801	555601	555601
AG	PCC 7942	28636	28636	PCC 11801	555625	555625
TC	PCC 7942	28618	28618	PCC 11801	555643	555643
GA	PCC 7942	28616	28616	PCC 11801	555645	555645
GC	PCC 7942	28615	28615	PCC 11801	555646	555646
CT	PCC 7942	28607	28607	PCC 11801	555654	555654
TC	PCC 7942	28604	28604	PCC 11801	555657	555657
CT	PCC 7942	28603	28603	PCC 11801	555658	555658
GC	PCC 7942	28594	28594	PCC 11801	555667	555667
AG	PCC 7942	28591	28591	PCC 11801	555670	555670
GT	PCC 7942	28573	28573	PCC 11801	555688	555688
GC	PCC 7942	28570	28570	PCC 11801	555691	555691
AG	PCC 7942	28555	28555	PCC 11801	555706	555706
CT	PCC 7942	28541	28541	PCC 11801	555720	555720
GC	PCC 7942	28540	28540	PCC 11801	555721	555721
CT	PCC 7942	28534	28534	PCC 11801	555727	555727
TC	PCC 7942	28519	28519	PCC 11801	555742	555742
CT	PCC 7942	28516	28516	PCC 11801	555745	555745
TC	PCC 7942	28513	28513	PCC 11801	555748	555748
GA	PCC 7942	28510	28510	PCC 11801	555751	555751
AG	PCC 7942	28507	28507	PCC 11801	555754	555754
AG	PCC 7942	28491	28491	PCC 11801	555770	555770
CT	PCC 7942	28486	28486	PCC 11801	555775	555775
CA	PCC 7942	28483	28483	PCC 11801	555778	555778
CA	PCC 7942	28482	28482	PCC 11801	555779	555779
AG	PCC 7942	28480	28480	PCC 11801	555781	555781
CT	PCC 7942	28475	28475	PCC 11801	555786	555786
GA	PCC 7942	28472	28472	PCC 11801	555789	555789
AC	PCC 7942	28470	28470	PCC 11801	555791	555791
AG	PCC 7942	28453	28453	PCC 11801	555808	555808
GA	PCC 7942	28432	28432	PCC 11801	555829	555829
CT	PCC 7942	28423	28423	PCC 11801	555838	555838
TA	PCC 7942	28414	28414	PCC 11801	555847	555847
AG	PCC 7942	28411	28411	PCC 11801	555850	555850
TC	PCC 7942	28395	28395	PCC 11801	555866	555866
CA	PCC 7942	28389	28389	PCC 11801	555872	555872
AG	PCC 7942	28378	28378	PCC 11801	555883	555883
GT	PCC 7942	28357	28357	PCC 11801	555904	555904
TC	PCC 7942	28351	28351	PCC 11801	555910	555910
CT	PCC 7942	28298	28298	PCC 11801	555963	555963
AG	PCC 7942	28282	28282	PCC 11801	555979	555979
TG	PCC 7942	28277	28277	PCC 11801	555984	555984
TG	PCC 7942	28270	28270	PCC 11801	555991	555991
AG	PCC 7942	28267	28267	PCC 11801	555994	555994
AG	PCC 7942	28258	28258	PCC 11801	556003	556003
AG	PCC 7942	28249	28249	PCC 11801	556012	556012
AC	PCC 7942	28231	28231	PCC 11801	556030	556030
AC	PCC 7942	28227	28227	PCC 11801	556034	556034
CT	PCC 7942	28219	28219	PCC 11801	556042	556042
AG	PCC 7942	28204	28204	PCC 11801	556057	556057
GA	PCC 7942	28201	28201	PCC 11801	556060	556060
AG	PCC 7942	28190	28190	PCC 11801	556071	556071
GT	PCC 7942	28186	28186	PCC 11801	556075	556075
TC	PCC 7942	28185	28185	PCC 11801	556076	556076
AG	PCC 7942	28184	28184	PCC 11801	556077	556077
AT	PCC 7942	28183	28183	PCC 11801	556078	556078
CA	PCC 7942	28182	28182	PCC 11801	556079	556079
AG	PCC 7942	28180	28180	PCC 11801	556081	556081
CG	PCC 7942	28179	28179	PCC 11801	556082	556082
GT	PCC 7942	28178	28178	PCC 11801	556083	556083
TG	PCC 7942	28173	28173	PCC 11801	556088	556088
TA	PCC 7942	28171	28171	PCC 11801	556090	556090
GT	PCC 7942	28169	28169	PCC 11801	556092	556092
TG	PCC 7942	28167	28167	PCC 11801	556094	556094
AG	PCC 7942	28162	28162	PCC 11801	556099	556099
CG	PCC 7942	28157	28157	PCC 11801	556104	556104
GA	PCC 7942	28141	28141	PCC 11801	556120	556120
AG	PCC 7942	28132	28132	PCC 11801	556129	556129
GC	PCC 7942	28131	28131	PCC 11801	556130	556130
TC	PCC 7942	28116	28116	PCC 11801	556145	556145
TC	PCC 7942	28101	28101	PCC 11801	556160	556160
TG	PCC 7942	28097	28097	PCC 11801	556164	556164
AT	PCC 7942	28096	28096	PCC 11801	556165	556165
AC	PCC 7942	28085	28085	PCC 11801	556176	556176
GC	PCC 7942	28069	28069	PCC 11801	556192	556192
CA	PCC 7942	28062	28062	PCC 11801	556199	556199
AG	PCC 7942	28060	28060	PCC 11801	556201	556201
GT	PCC 7942	28048	28048	PCC 11801	556213	556213
GA	PCC 7942	28042	28042	PCC 11801	556219	556219
TC	PCC 7942	28036	28036	PCC 11801	556225	556225
TC	PCC 7942	28026	28026	PCC 11801	556235	556235
GC	PCC 7942	28015	28015	PCC 11801	556246	556246
AG	PCC 7942	28009	28009	PCC 11801	556252	556252
AG	PCC 7942	28006	28006	PCC 11801	556255	556255
AG	PCC 7942	27997	27997	PCC 11801	556264	556264
AG	PCC 7942	27985	27985	PCC 11801	556276	556276
AG	PCC 7942	27961	27961	PCC 11801	556300	556300
GT	PCC 7942	27954	27954	PCC 11801	556307	556307
TC	PCC 7942	27952	27952	PCC 11801	556309	556309
CT	PCC 7942	27937	27937	PCC 11801	556324	556324
TC	PCC 7942	27934	27934	PCC 11801	556327	556327
TC	PCC 7942	27927	27927	PCC 11801	556334	556334
GT	PCC 7942	27926	27926	PCC 11801	556335	556335
CT	PCC 7942	27925	27925	PCC 11801	556336	556336
GA	PCC 7942	27922	27922	PCC 11801	556339	556339
GT	PCC 7942	27916	27916	PCC 11801	556345	556345
TC	PCC 7942	27915	27915	PCC 11801	556346	556346
AC	PCC 7942	27913	27913	PCC 11801	556348	556348
GA	PCC 7942	27904	27904	PCC 11801	556357	556357
CT	PCC 7942	27903	27903	PCC 11801	556358	556358
GT	PCC 7942	27898	27898	PCC 11801	556363	556363
AG	PCC 7942	27892	27892	PCC 11801	556369	556369
AG	PCC 7942	27889	27889	PCC 11801	556372	556372
AG	PCC 7942	27880	27880	PCC 11801	556381	556381
AG	PCC 7942	27877	27877	PCC 11801	556384	556384
TC	PCC 7942	27873	27873	PCC 11801	556388	556388
AG	PCC 7942	27868	27868	PCC 11801	556393	556393
AG	PCC 7942	27864	27864	PCC 11801	556397	556397
TG	PCC 7942	27862	27862	PCC 11801	556399	556399
GA	PCC 7942	27859	27859	PCC 11801	556402	556402
GC	PCC 7942	27853	27853	PCC 11801	556408	556408
TC	PCC 7942	27841	27841	PCC 11801	556420	556420
GA	PCC 7942	27832	27832	PCC 11801	556429	556429
GC	PCC 7942	27829	27829	PCC 11801	556432	556432
CT	PCC 7942	27822	27822	PCC 11801	556439	556439
CG	PCC 7942	27821	27821	PCC 11801	556440	556440
AC	PCC 7942	27820	27820	PCC 11801	556441	556441
TG	PCC 7942	27818	27818	PCC 11801	556443	556443
CT	PCC 7942	27814	27814	PCC 11801	556447	556447
AG	PCC 7942	27811	27811	PCC 11801	556450	556450
CT	PCC 7942	27805	27805	PCC 11801	556456	556456
GA	PCC 7942	27802	27802	PCC 11801	556459	556459
AG	PCC 7942	27799	27799	PCC 11801	556462	556462
TC	PCC 7942	27784	27784	PCC 11801	556477	556477
GA	PCC 7942	27781	27781	PCC 11801	556480	556480
GC	PCC 7942	27766	27766	PCC 11801	556495	556495
TG	PCC 7942	27762	27762	PCC 11801	556499	556499
TC	PCC 7942	27761	27761	PCC 11801	556500	556500
CA	PCC 7942	27759	27759	PCC 11801	556502	556502
GC	PCC 7942	27757	27757	PCC 11801	556504	556504
TC	PCC 7942	27754	27754	PCC 11801	556507	556507
CT	PCC 7942	27745	27745	PCC 11801	556516	556516
CT	PCC 7942	27736	27736	PCC 11801	556525	556525
AG	PCC 7942	27733	27733	PCC 11801	556528	556528
CG	PCC 7942	27730	27730	PCC 11801	556531	556531
GA	PCC 7942	27709	27709	PCC 11801	556552	556552
TC	PCC 7942	27708	27708	PCC 11801	556553	556553
AG	PCC 7942	27691	27691	PCC 11801	556570	556570
CT	PCC 7942	27682	27682	PCC 11801	556579	556579
AG	PCC 7942	27672	27672	PCC 11801	556589	556589
GC	PCC 7942	27667	27667	PCC 11801	556594	556594
TC	PCC 7942	27661	27661	PCC 11801	556600	556600
TG	PCC 7942	27656	27656	PCC 11801	556605	556605
CG	PCC 7942	27649	27649	PCC 11801	556612	556612
TA	PCC 7942	27640	27640	PCC 11801	556621	556621
CT	PCC 7942	27636	27636	PCC 11801	556625	556625
AC	PCC 7942	27631	27631	PCC 11801	556630	556630
AC	PCC 7942	27630	27630	PCC 11801	556631	556631
TA	PCC 7942	27629	27629	PCC 11801	556632	556632
AG	PCC 7942	27628	27628	PCC 11801	556633	556633
CT	PCC 7942	27616	27616	PCC 11801	556645	556645
TC	PCC 7942	27610	27610	PCC 11801	556651	556651
AG	PCC 7942	27601	27601	PCC 11801	556660	556660
GA	PCC 7942	27583	27583	PCC 11801	556678	556678
CT	PCC 7942	27581	27581	PCC 11801	556680	556680
GA	PCC 7942	27565	27565	PCC 11801	556696	556696
CG	PCC 7942	27559	27559	PCC 11801	556702	556702
GA	PCC 7942	27556	27556	PCC 11801	556705	556705
GA	PCC 7942	27541	27541	PCC 11801	556720	556720
GA	PCC 7942	27529	27529	PCC 11801	556732	556732
GA	PCC 7942	27526	27526	PCC 11801	556735	556735
GA	PCC 7942	27523	27523	PCC 11801	556738	556738
TC	PCC 7942	27520	27520	PCC 11801	556741	556741
AC	PCC 7942	27517	27517	PCC 11801	556744	556744
TC	PCC 7942	27514	27514	PCC 11801	556747	556747
AG	PCC 7942	27504	27504	PCC 11801	556757	556757
CT	PCC 7942	27502	27502	PCC 11801	556759	556759
CT	PCC 7942	27499	27499	PCC 11801	556762	556762
AG	PCC 7942	27496	27496	PCC 11801	556765	556765
AC	PCC 7942	27493	27493	PCC 11801	556768	556768
GA	PCC 7942	27490	27490	PCC 11801	556771	556771
GC	PCC 7942	27484	27484	PCC 11801	556777	556777
GA	PCC 7942	27481	27481	PCC 11801	556780	556780
GA	PCC 7942	27472	27472	PCC 11801	556789	556789
GA	PCC 7942	27469	27469	PCC 11801	556792	556792
AG	PCC 7942	27466	27466	PCC 11801	556795	556795
GA	PCC 7942	27463	27463	PCC 11801	556798	556798
CA	PCC 7942	27460	27460	PCC 11801	556801	556801
GA	PCC 7942	27451	27451	PCC 11801	556810	556810
GC	PCC 7942	27448	27448	PCC 11801	556813	556813
AG	PCC 7942	27442	27442	PCC 11801	556819	556819
GT	PCC 7942	27421	27421	PCC 11801	556840	556840
TC	PCC 7942	27418	27418	PCC 11801	556843	556843
CT	PCC 7942	27409	27409	PCC 11801	556852	556852
CG	PCC 7942	27406	27406	PCC 11801	556855	556855
CG	PCC 7942	27394	27394	PCC 11801	556867	556867
GA	PCC 7942	27393	27393	PCC 11801	556868	556868
TC	PCC 7942	27391	27391	PCC 11801	556870	556870
AT	PCC 7942	27388	27388	PCC 11801	556873	556873
CT	PCC 7942	27385	27385	PCC 11801	556876	556876
GA	PCC 7942	27380	27380	PCC 11801	556881	556881
AT	PCC 7942	27370	27370	PCC 11801	556891	556891
GA	PCC 7942	27352	27352	PCC 11801	556909	556909
CT	PCC 7942	27349	27349	PCC 11801	556912	556912
CT	PCC 7942	27346	27346	PCC 11801	556915	556915
GT	PCC 7942	27340	27340	PCC 11801	556921	556921
CT	PCC 7942	27334	27334	PCC 11801	556927	556927
CA	PCC 7942	27333	27333	PCC 11801	556928	556928
CT	PCC 7942	27319	27319	PCC 11801	556942	556942
TC	PCC 7942	27316	27316	PCC 11801	556945	556945
GA	PCC 7942	27312	27312	PCC 11801	556949	556949
CT	PCC 7942	27310	27310	PCC 11801	556951	556951
CG	PCC 7942	27307	27307	PCC 11801	556954	556954
CT	PCC 7942	27301	27301	PCC 11801	556960	556960
GA	PCC 7942	27300	27300	PCC 11801	556961	556961
TC	PCC 7942	27298	27298	PCC 11801	556963	556963
TA	PCC 7942	27295	27295	PCC 11801	556966	556966
TA	PCC 7942	27292	27292	PCC 11801	556969	556969
CT	PCC 7942	27289	27289	PCC 11801	556972	556972
CG	PCC 7942	27287	27287	PCC 11801	556974	556974
GC	PCC 7942	27268	27268	PCC 11801	556993	556993
AC	PCC 7942	27262	27262	PCC 11801	556999	556999
AG	PCC 7942	27243	27243	PCC 11801	557018	557018
GC	PCC 7942	27217	27217	PCC 11801	557044	557044
GA	PCC 7942	27208	27208	PCC 11801	557053	557053
TC	PCC 7942	27205	27205	PCC 11801	557056	557056
TA	PCC 7942	27196	27196	PCC 11801	557065	557065
TC	PCC 7942	27193	27193	PCC 11801	557068	557068
CT	PCC 7942	27190	27190	PCC 11801	557071	557071
GA	PCC 7942	27187	27187	PCC 11801	557074	557074
GT	PCC 7942	27186	27186	PCC 11801	557075	557075
AC	PCC 7942	27175	27175	PCC 11801	557086	557086
GA	PCC 7942	27169	27169	PCC 11801	557092	557092
GA	PCC 7942	27166	27166	PCC 11801	557095	557095
AG	PCC 7942	27163	27163	PCC 11801	557098	557098
AG	PCC 7942	27148	27148	PCC 11801	557113	557113
GC	PCC 7942	27139	27139	PCC 11801	557122	557122
AG	PCC 7942	27133	27133	PCC 11801	557128	557128
AG	PCC 7942	27132	27132	PCC 11801	557129	557129
CA	PCC 7942	27129	27129	PCC 11801	557132	557132
AG	PCC 7942	27127	27127	PCC 11801	557134	557134
CG	PCC 7942	27113	27113	PCC 11801	557148	557148
GA	PCC 7942	27112	27112	PCC 11801	557149	557149
CG	PCC 7942	27110	27110	PCC 11801	557151	557151
GA	PCC 7942	27095	27095	PCC 11801	557169	557169
TC	PCC 7942	27086	27086	PCC 11801	557178	557178
CT	PCC 7942	27078	27078	PCC 11801	557186	557186
CT	PCC 7942	27075	27075	PCC 11801	557189	557189
CG	PCC 7942	27074	27074	PCC 11801	557190	557190
AG	PCC 7942	27068	27068	PCC 11801	557196	557196
GA	PCC 7942	27065	27065	PCC 11801	557199	557199
GC	PCC 7942	27059	27059	PCC 11801	557205	557205
GA	PCC 7942	27056	27056	PCC 11801	557208	557208
CT	PCC 7942	27054	27054	PCC 11801	557210	557210
GA	PCC 7942	27053	27053	PCC 11801	557211	557211
AG	PCC 7942	27050	27050	PCC 11801	557214	557214
GT	PCC 7942	27047	27047	PCC 11801	557217	557217
GC	PCC 7942	27044	27044	PCC 11801	557220	557220
GT	PCC 7942	27041	27041	PCC 11801	557223	557223
AT	PCC 7942	27038	27038	PCC 11801	557226	557226
GC	PCC 7942	27036	27036	PCC 11801	557228	557228
TG	PCC 7942	27035	27035	PCC 11801	557229	557229
TC	PCC 7942	27029	27029	PCC 11801	557235	557235
TC	PCC 7942	27026	27026	PCC 11801	557238	557238
TC	PCC 7942	27025	27025	PCC 11801	557239	557239
AG	PCC 7942	27023	27023	PCC 11801	557241	557241
GA	PCC 7942	27022	27022	PCC 11801	557242	557242
CA	PCC 7942	27021	27021	PCC 11801	557243	557243
CG	PCC 7942	27020	27020	PCC 11801	557244	557244
AC	PCC 7942	27012	27012	PCC 11801	557252	557252
GT	PCC 7942	27005	27005	PCC 11801	557259	557259
CT	PCC 7942	27000	27000	PCC 11801	557264	557264
CT	PCC 7942	26999	26999	PCC 11801	557265	557265
CG	PCC 7942	26984	26984	PCC 11801	557280	557280
TC	PCC 7942	26978	26978	PCC 11801	557286	557286
CA	PCC 7942	26975	26975	PCC 11801	557289	557289
GA	PCC 7942	26972	26972	PCC 11801	557292	557292
AG	PCC 7942	26969	26969	PCC 11801	557295	557295
CA	PCC 7942	26967	26967	PCC 11801	557297	557297
TC	PCC 7942	26964	26964	PCC 11801	557300	557300
CT	PCC 7942	26963	26963	PCC 11801	557301	557301
AT	PCC 7942	26960	26960	PCC 11801	557304	557304
AC	PCC 7942	26957	26957	PCC 11801	557307	557307
AC	PCC 7942	26945	26945	PCC 11801	557319	557319
GT	PCC 7942	26933	26933	PCC 11801	557331	557331
AT	PCC 7942	26927	26927	PCC 11801	557337	557337
AG	PCC 7942	26918	26918	PCC 11801	557346	557346
CT	PCC 7942	26916	26916	PCC 11801	557348	557348
CT	PCC 7942	26915	26915	PCC 11801	557349	557349
TA	PCC 7942	26912	26912	PCC 11801	557352	557352
GA	PCC 7942	26909	26909	PCC 11801	557355	557355
TG	PCC 7942	26906	26906	PCC 11801	557358	557358
GA	PCC 7942	26903	26903	PCC 11801	557361	557361
TC	PCC 7942	26891	26891	PCC 11801	557373	557373
AG	PCC 7942	26888	26888	PCC 11801	557376	557376
CT	PCC 7942	26886	26886	PCC 11801	557378	557378
GC	PCC 7942	26882	26882	PCC 11801	557382	557382
TC	PCC 7942	26879	26879	PCC 11801	557385	557385
CT	PCC 7942	26873	26873	PCC 11801	557391	557391
GC	PCC 7942	26864	26864	PCC 11801	557400	557400
GC	PCC 7942	26862	26862	PCC 11801	557402	557402
GC	PCC 7942	26861	26861	PCC 11801	557403	557403
TC	PCC 7942	26858	26858	PCC 11801	557406	557406
GA	PCC 7942	26856	26856	PCC 11801	557408	557408
CG	PCC 7942	26855	26855	PCC 11801	557409	557409
CT	PCC 7942	26834	26834	PCC 11801	557430	557430
CT	PCC 7942	26829	26829	PCC 11801	557435	557435
GC	PCC 7942	26828	26828	PCC 11801	557436	557436
GA	PCC 7942	26827	26827	PCC 11801	557437	557437
AG	PCC 7942	26825	26825	PCC 11801	557439	557439
TC	PCC 7942	26822	26822	PCC 11801	557442	557442
AG	PCC 7942	26816	26816	PCC 11801	557448	557448
CG	PCC 7942	26810	26810	PCC 11801	557454	557454
TC	PCC 7942	26798	26798	PCC 11801	557466	557466
CT	PCC 7942	26789	26789	PCC 11801	557475	557475
TC	PCC 7942	26777	26777	PCC 11801	557487	557487
CT	PCC 7942	26774	26774	PCC 11801	557490	557490
TC	PCC 7942	26771	26771	PCC 11801	557493	557493
CA	PCC 7942	26756	26756	PCC 11801	557508	557508
CG	PCC 7942	26753	26753	PCC 11801	557511	557511
CT	PCC 7942	26752	26752	PCC 11801	557512	557512
AG	PCC 7942	26751	26751	PCC 11801	557513	557513
TG	PCC 7942	26735	26735	PCC 11801	557529	557529
TG	PCC 7942	26732	26732	PCC 11801	557532	557532
CA	PCC 7942	26731	26731	PCC 11801	557533	557533
GA	PCC 7942	26730	26730	PCC 11801	557534	557534
AC	PCC 7942	26729	26729	PCC 11801	557535	557535
GA	PCC 7942	26726	26726	PCC 11801	557538	557538
GA	PCC 7942	26717	26717	PCC 11801	557547	557547
AC	PCC 7942	26715	26715	PCC 11801	557549	557549
CT	PCC 7942	26705	26705	PCC 11801	557559	557559
CT	PCC 7942	26702	26702	PCC 11801	557562	557562
TC	PCC 7942	26699	26699	PCC 11801	557565	557565
TC	PCC 7942	26691	26691	PCC 11801	557573	557573
GT	PCC 7942	26690	26690	PCC 11801	557574	557574
GA	PCC 7942	26688	26688	PCC 11801	557576	557576
TG	PCC 7942	26687	26687	PCC 11801	557577	557577
TG	PCC 7942	26684	26684	PCC 11801	557580	557580
GC	PCC 7942	26681	26681	PCC 11801	557583	557583
GT	PCC 7942	26675	26675	PCC 11801	557589	557589
TC	PCC 7942	26672	26672	PCC 11801	557592	557592
CT	PCC 7942	26669	26669	PCC 11801	557595	557595
CT	PCC 7942	26663	26663	PCC 11801	557601	557601
CT	PCC 7942	26660	26660	PCC 11801	557604	557604
AG	PCC 7942	26618	26618	PCC 11801	557646	557646
CA	PCC 7942	26615	26615	PCC 11801	557649	557649
TA	PCC 7942	26612	26612	PCC 11801	557652	557652
TG	PCC 7942	26606	26606	PCC 11801	557658	557658
TC	PCC 7942	26598	26598	PCC 11801	557666	557666
GC	PCC 7942	26597	26597	PCC 11801	557667	557667
AT	PCC 7942	26594	26594	PCC 11801	557670	557670
AC	PCC 7942	26588	26588	PCC 11801	557676	557676
TG	PCC 7942	26586	26586	PCC 11801	557678	557678
GA	PCC 7942	26567	26567	PCC 11801	557697	557697
CT	PCC 7942	26561	26561	PCC 11801	557703	557703
AG	PCC 7942	26543	26543	PCC 11801	557721	557721
CG	PCC 7942	26531	26531	PCC 11801	557733	557733
TG	PCC 7942	26525	26525	PCC 11801	557739	557739
TG	PCC 7942	26523	26523	PCC 11801	557741	557741
TC	PCC 7942	26522	26522	PCC 11801	557742	557742
GT	PCC 7942	26507	26507	PCC 11801	557757	557757
GC	PCC 7942	26504	26504	PCC 11801	557760	557760
CA	PCC 7942	26502	26502	PCC 11801	557762	557762
GA	PCC 7942	26501	26501	PCC 11801	557763	557763
AT	PCC 7942	26489	26489	PCC 11801	557775	557775
CT	PCC 7942	26485	26485	PCC 11801	557779	557779
TG	PCC 7942	26477	26477	PCC 11801	557787	557787
TA	PCC 7942	26473	26473	PCC 11801	557791	557791
TA	PCC 7942	26472	26472	PCC 11801	557792	557792
GA	PCC 7942	26465	26465	PCC 11801	557799	557799
CG	PCC 7942	26462	26462	PCC 11801	557802	557802
AG	PCC 7942	26459	26459	PCC 11801	557805	557805
GA	PCC 7942	26456	26456	PCC 11801	557808	557808
AG	PCC 7942	26451	26451	PCC 11801	557813	557813
CT	PCC 7942	26447	26447	PCC 11801	557817	557817
GT	PCC 7942	26438	26438	PCC 11801	557826	557826
CT	PCC 7942	26432	26432	PCC 11801	557832	557832
TC	PCC 7942	26426	26426	PCC 11801	557838	557838
CT	PCC 7942	26420	26420	PCC 11801	557844	557844
AC	PCC 7942	26417	26417	PCC 11801	557847	557847
CG	PCC 7942	26399	26399	PCC 11801	557865	557865
CG	PCC 7942	26396	26396	PCC 11801	557868	557868
CT	PCC 7942	26387	26387	PCC 11801	557877	557877
TC	PCC 7942	26378	26378	PCC 11801	557886	557886
AC	PCC 7942	26375	26375	PCC 11801	557889	557889
GA	PCC 7942	26372	26372	PCC 11801	557892	557892
AT	PCC 7942	26369	26369	PCC 11801	557895	557895
CT	PCC 7942	26363	26363	PCC 11801	557901	557901
GA	PCC 7942	26357	26357	PCC 11801	557907	557907
GT	PCC 7942	26351	26351	PCC 11801	557913	557913
GA	PCC 7942	26341	26341	PCC 11801	557923	557923
GA	PCC 7942	26340	26340	PCC 11801	557924	557924
GC	PCC 7942	26337	26337	PCC 11801	557927	557927
GC	PCC 7942	26330	26330	PCC 11801	557934	557934
CG	PCC 7942	26324	26324	PCC 11801	557940	557940
TC	PCC 7942	26321	26321	PCC 11801	557943	557943
TC	PCC 7942	26318	26318	PCC 11801	557946	557946
GA	PCC 7942	26312	26312	PCC 11801	557952	557952
TC	PCC 7942	26309	26309	PCC 11801	557955	557955
TC	PCC 7942	26306	26306	PCC 11801	557958	557958
CG	PCC 7942	26291	26291	PCC 11801	557973	557973
AC	PCC 7942	26288	26288	PCC 11801	557976	557976
TC	PCC 7942	26279	26279	PCC 11801	557985	557985
TC	PCC 7942	26270	26270	PCC 11801	557994	557994
AG	PCC 7942	26264	26264	PCC 11801	558000	558000
GC	PCC 7942	26261	26261	PCC 11801	558003	558003
TC	PCC 7942	26256	26256	PCC 11801	558008	558008
TG	PCC 7942	26255	26255	PCC 11801	558009	558009
AG	PCC 7942	26241	26241	PCC 11801	558023	558023
CG	PCC 7942	26240	26240	PCC 11801	558024	558024
GT	PCC 7942	26235	26235	PCC 11801	558029	558029
AG	PCC 7942	26234	26234	PCC 11801	558030	558030
GA	PCC 7942	26231	26231	PCC 11801	558033	558033
CT	PCC 7942	26229	26229	PCC 11801	558035	558035
AG	PCC 7942	26225	26225	PCC 11801	558039	558039
GA	PCC 7942	26222	26222	PCC 11801	558042	558042
CT	PCC 7942	26216	26216	PCC 11801	558048	558048
CT	PCC 7942	26201	26201	PCC 11801	558063	558063
TC	PCC 7942	26192	26192	PCC 11801	558072	558072
AC	PCC 7942	26189	26189	PCC 11801	558075	558075
GA	PCC 7942	26186	26186	PCC 11801	558078	558078
TC	PCC 7942	26183	26183	PCC 11801	558081	558081
GT	PCC 7942	26180	26180	PCC 11801	558084	558084
CA	PCC 7942	26179	26179	PCC 11801	558085	558085
AG	PCC 7942	26178	26178	PCC 11801	558086	558086
AC	PCC 7942	26169	26169	PCC 11801	558095	558095
CG	PCC 7942	26165	26165	PCC 11801	558099	558099
AG	PCC 7942	26152	26152	PCC 11801	558112	558112
AG	PCC 7942	26141	26141	PCC 11801	558122	558122
CT	PCC 7942	26132	26132	PCC 11801	558131	558131
CT	PCC 7942	26130	26130	PCC 11801	558133	558133
GA	PCC 7942	26123	26123	PCC 11801	558140	558140
CG	PCC 7942	26120	26120	PCC 11801	558143	558143
GA	PCC 7942	26113	26113	PCC 11801	558150	558150
TA	PCC 7942	26110	26110	PCC 11801	558153	558153
AG	PCC 7942	26106	26106	PCC 11801	558157	558157
TG	PCC 7942	26105	26105	PCC 11801	558158	558158
CG	PCC 7942	26103	26103	PCC 11801	558160	558160
CT	PCC 7942	26102	26102	PCC 11801	558161	558161
GC	PCC 7942	26101	26101	PCC 11801	558162	558162
CA	PCC 7942	26097	26097	PCC 11801	558166	558166
GC	PCC 7942	26096	26096	PCC 11801	558167	558167
CG	PCC 7942	26094	26094	PCC 11801	558169	558169
TA	PCC 7942	26091	26091	PCC 11801	558172	558172
CT	PCC 7942	26090	26090	PCC 11801	558173	558173
CG	PCC 7942	26088	26088	PCC 11801	558175	558175
GC	PCC 7942	26082	26082	PCC 11801	558181	558181
AG	PCC 7942	26081	26081	PCC 11801	558182	558182
AG	PCC 7942	26075	26075	PCC 11801	558188	558188
CG	PCC 7942	26072	26072	PCC 11801	558191	558191
AG	PCC 7942	26069	26069	PCC 11801	558194	558194
AG	PCC 7942	26060	26060	PCC 11801	558203	558203
GA	PCC 7942	26059	26059	PCC 11801	558204	558204
CA	PCC 7942	26058	26058	PCC 11801	558205	558205
TA	PCC 7942	26048	26048	PCC 11801	558215	558215
AG	PCC 7942	26042	26042	PCC 11801	558221	558221
GA	PCC 7942	26039	26039	PCC 11801	558224	558224
GA	PCC 7942	26036	26036	PCC 11801	558227	558227
AC	PCC 7942	26033	26033	PCC 11801	558230	558230
TC	PCC 7942	26031	26031	PCC 11801	558232	558232
CA	PCC 7942	26030	26030	PCC 11801	558233	558233
GA	PCC 7942	26021	26021	PCC 11801	558242	558242
GA	PCC 7942	26020	26020	PCC 11801	558243	558243
AG	PCC 7942	26017	26017	PCC 11801	558246	558246
CT	PCC 7942	26010	26010	PCC 11801	558253	558253
AG	PCC 7942	26008	26008	PCC 11801	558255	558255
CG	PCC 7942	26006	26006	PCC 11801	558257	558257
CA	PCC 7942	26003	26003	PCC 11801	558260	558260
TA	PCC 7942	26000	26000	PCC 11801	558263	558263
GA	PCC 7942	25994	25994	PCC 11801	558269	558269
GT	PCC 7942	25988	25988	PCC 11801	558275	558275
CA	PCC 7942	25986	25986	PCC 11801	558277	558277
GC	PCC 7942	25982	25982	PCC 11801	558281	558281
CA	PCC 7942	25979	25979	PCC 11801	558284	558284
CT	PCC 7942	25977	25977	PCC 11801	558286	558286
GA	PCC 7942	25976	25976	PCC 11801	558287	558287
AG	PCC 7942	25973	25973	PCC 11801	558290	558290
TG	PCC 7942	25970	25970	PCC 11801	558293	558293
GT	PCC 7942	25962	25962	PCC 11801	558301	558301
GA	PCC 7942	25961	25961	PCC 11801	558302	558302
AC	PCC 7942	25959	25959	PCC 11801	558304	558304
GA	PCC 7942	25946	25946	PCC 11801	558317	558317
TC	PCC 7942	25944	25944	PCC 11801	558319	558319
TC	PCC 7942	25943	25943	PCC 11801	558320	558320
CT	PCC 7942	25938	25938	PCC 11801	558325	558325
AG	PCC 7942	25937	25937	PCC 11801	558326	558326
GA	PCC 7942	25934	25934	PCC 11801	558329	558329
GT	PCC 7942	25931	25931	PCC 11801	558332	558332
CT	PCC 7942	25922	25922	PCC 11801	558341	558341
GC	PCC 7942	25916	25916	PCC 11801	558347	558347
GC	PCC 7942	25910	25910	PCC 11801	558353	558353
GA	PCC 7942	25907	25907	PCC 11801	558356	558356
GA	PCC 7942	25904	25904	PCC 11801	558359	558359
TG	PCC 7942	25901	25901	PCC 11801	558362	558362
GA	PCC 7942	25900	25900	PCC 11801	558363	558363
CA	PCC 7942	25899	25899	PCC 11801	558364	558364
GC	PCC 7942	25898	25898	PCC 11801	558365	558365
TA	PCC 7942	25895	25895	PCC 11801	558368	558368
GA	PCC 7942	25892	25892	PCC 11801	558371	558371
AG	PCC 7942	25889	25889	PCC 11801	558374	558374
GA	PCC 7942	25880	25880	PCC 11801	558383	558383
TC	PCC 7942	25877	25877	PCC 11801	558386	558386
CG	PCC 7942	25874	25874	PCC 11801	558389	558389
CG	PCC 7942	25869	25869	PCC 11801	558394	558394
CA	PCC 7942	25868	25868	PCC 11801	558395	558395
GC	PCC 7942	25859	25859	PCC 11801	558404	558404
TC	PCC 7942	25857	25857	PCC 11801	558406	558406
TC	PCC 7942	25850	25850	PCC 11801	558413	558413
AG	PCC 7942	25848	25848	PCC 11801	558415	558415
GA	PCC 7942	25847	25847	PCC 11801	558416	558416
TC	PCC 7942	25839	25839	PCC 11801	558424	558424
CT	PCC 7942	25835	25835	PCC 11801	558428	558428
CT	PCC 7942	25820	25820	PCC 11801	558443	558443
GA	PCC 7942	25787	25787	PCC 11801	558476	558476
TG	PCC 7942	25785	25785	PCC 11801	558478	558478
GA	PCC 7942	25778	25778	PCC 11801	558485	558485
AC	PCC 7942	25772	25772	PCC 11801	558491	558491
CG	PCC 7942	25769	25769	PCC 11801	558494	558494
GC	PCC 7942	25766	25766	PCC 11801	558497	558497
CG	PCC 7942	25763	25763	PCC 11801	558500	558500
CA	PCC 7942	25759	25759	PCC 11801	558504	558504
TC	PCC 7942	25754	25754	PCC 11801	558509	558509
GA	PCC 7942	25751	25751	PCC 11801	558512	558512
GC	PCC 7942	25742	25742	PCC 11801	558521	558521
GC	PCC 7942	25739	25739	PCC 11801	558524	558524
GA	PCC 7942	25737	25737	PCC 11801	558526	558526
AC	PCC 7942	25733	25733	PCC 11801	558530	558530
CT	PCC 7942	25725	25725	PCC 11801	558538	558538
GA	PCC 7942	25718	25718	PCC 11801	558545	558545
CT	PCC 7942	25691	25691	PCC 11801	558572	558572
TG	PCC 7942	25688	25688	PCC 11801	558575	558575
GA	PCC 7942	25684	25684	PCC 11801	558579	558579
CT	PCC 7942	25676	25676	PCC 11801	558587	558587
AC	PCC 7942	25675	25675	PCC 11801	558588	558588
TC	PCC 7942	25667	25667	PCC 11801	558596	558596
AT	PCC 7942	25664	25664	PCC 11801	558599	558599
CT	PCC 7942	25661	25661	PCC 11801	558602	558602
CG	PCC 7942	25658	25658	PCC 11801	558605	558605
CT	PCC 7942	25653	25653	PCC 11801	558610	558610
TC	PCC 7942	25646	25646	PCC 11801	558617	558617
CG	PCC 7942	25643	25643	PCC 11801	558620	558620
TC	PCC 7942	25640	25640	PCC 11801	558623	558623
GA	PCC 7942	25637	25637	PCC 11801	558626	558626
TA	PCC 7942	25629	25629	PCC 11801	558634	558634
CG	PCC 7942	25628	25628	PCC 11801	558635	558635
TC	PCC 7942	25620	25620	PCC 11801	558643	558643
CT	PCC 7942	25618	25618	PCC 11801	558645	558645
TA	PCC 7942	25613	25613	PCC 11801	558650	558650
GA	PCC 7942	25610	25610	PCC 11801	558653	558653
CT	PCC 7942	25596	25596	PCC 11801	558667	558667
GT	PCC 7942	25586	25586	PCC 11801	558677	558677
TC	PCC 7942	25580	25580	PCC 11801	558683	558683
CG	PCC 7942	25577	25577	PCC 11801	558686	558686
TG	PCC 7942	25574	25574	PCC 11801	558689	558689
TA	PCC 7942	25571	25571	PCC 11801	558692	558692
TC	PCC 7942	25568	25568	PCC 11801	558695	558695
TC	PCC 7942	25566	25566	PCC 11801	558697	558697
CA	PCC 7942	25565	25565	PCC 11801	558698	558698
CT	PCC 7942	25562	25562	PCC 11801	558701	558701
AG	PCC 7942	25560	25560	PCC 11801	558703	558703
CT	PCC 7942	25559	25559	PCC 11801	558704	558704
GC	PCC 7942	25553	25553	PCC 11801	558710	558710
TC	PCC 7942	25549	25549	PCC 11801	558714	558714
CG	PCC 7942	25543	25543	PCC 11801	558720	558720
GC	PCC 7942	25541	25541	PCC 11801	558722	558722
CT	PCC 7942	25539	25539	PCC 11801	558724	558724
TC	PCC 7942	25536	25536	PCC 11801	558727	558727
AG	PCC 7942	25531	25531	PCC 11801	558732	558732
CA	PCC 7942	25526	25526	PCC 11801	558737	558737
CA	PCC 7942	25524	25524	PCC 11801	558739	558739
TA	PCC 7942	25523	25523	PCC 11801	558740	558740
GA	PCC 7942	25520	25520	PCC 11801	558743	558743
GT	PCC 7942	25519	25519	PCC 11801	558744	558744
AT	PCC 7942	25518	25518	PCC 11801	558745	558745
TC	PCC 7942	25517	25517	PCC 11801	558746	558746
CT	PCC 7942	25515	25515	PCC 11801	558748	558748
CT	PCC 7942	25514	25514	PCC 11801	558749	558749
GA	PCC 7942	25513	25513	PCC 11801	558750	558750
AG	PCC 7942	25507	25507	PCC 11801	558756	558756
TC	PCC 7942	25506	25506	PCC 11801	558757	558757
CT	PCC 7942	25503	25503	PCC 11801	558760	558760
CT	PCC 7942	25501	25501	PCC 11801	558762	558762
GT	PCC 7942	25499	25499	PCC 11801	558764	558764
GT	PCC 7942	25489	25489	PCC 11801	558774	558774
AG	PCC 7942	25484	25484	PCC 11801	558779	558779
GA	PCC 7942	25474	25474	PCC 11801	558790	558790
TG	PCC 7942	25473	25473	PCC 11801	558791	558791
CT	PCC 7942	25472	25472	PCC 11801	558792	558792
GT	PCC 7942	25460	25460	PCC 11801	558804	558804
TC	PCC 7942	25456	25456	PCC 11801	558808	558808
AG	PCC 7942	25448	25448	PCC 11801	558816	558816
AG	PCC 7942	25431	25431	PCC 11801	558833	558833
CA	PCC 7942	25430	25430	PCC 11801	558834	558834
CA	PCC 7942	25427	25427	PCC 11801	558837	558837
GC	PCC 7942	25426	25426	PCC 11801	558838	558838
AC	PCC 7942	25425	25425	PCC 11801	558839	558839
AT	PCC 7942	25424	25424	PCC 11801	558840	558840
CT	PCC 7942	25423	25423	PCC 11801	558841	558841
AT	PCC 7942	25420	25420	PCC 11801	558844	558844
GC	PCC 7942	25411	25411	PCC 11801	558853	558853
TC	PCC 7942	25407	25407	PCC 11801	558857	558857
AG	PCC 7942	25383	25383	PCC 11801	558881	558881
TC	PCC 7942	25346	25346	PCC 11801	558918	558918
AG	PCC 7942	25333	25333	PCC 11801	558931	558931
AC	PCC 7942	25327	25327	PCC 11801	558937	558937
TC	PCC 7942	25318	25318	PCC 11801	558946	558946
GA	PCC 7942	25306	25306	PCC 11801	558958	558958
GC	PCC 7942	25291	25291	PCC 11801	558973	558973
CT	PCC 7942	25255	25255	PCC 11801	559009	559009
GA	PCC 7942	25245	25245	PCC 11801	559019	559019
TC	PCC 7942	25237	25237	PCC 11801	559027	559027
CT	PCC 7942	25222	25222	PCC 11801	559042	559042
AG	PCC 7942	25192	25192	PCC 11801	559072	559072
TA	PCC 7942	25189	25189	PCC 11801	559075	559075
CG	PCC 7942	25186	25186	PCC 11801	559078	559078
AC	PCC 7942	25183	25183	PCC 11801	559081	559081
GA	PCC 7942	25180	25180	PCC 11801	559084	559084
TG	PCC 7942	25165	25165	PCC 11801	559099	559099
TC	PCC 7942	25162	25162	PCC 11801	559102	559102
GT	PCC 7942	25150	25150	PCC 11801	559114	559114
GT	PCC 7942	25149	25149	PCC 11801	559115	559115
CG	PCC 7942	25148	25148	PCC 11801	559116	559116
GA	PCC 7942	25147	25147	PCC 11801	559117	559117
GA	PCC 7942	25141	25141	PCC 11801	559123	559123
GA	PCC 7942	25140	25140	PCC 11801	559124	559124
TA	PCC 7942	25138	25138	PCC 11801	559126	559126
GC	PCC 7942	25135	25135	PCC 11801	559129	559129
CT	PCC 7942	25132	25132	PCC 11801	559132	559132
GC	PCC 7942	25129	25129	PCC 11801	559135	559135
CT	PCC 7942	25120	25120	PCC 11801	559144	559144
GA	PCC 7942	25093	25093	PCC 11801	559171	559171
AG	PCC 7942	25086	25086	PCC 11801	559178	559178
TC	PCC 7942	25084	25084	PCC 11801	559180	559180
GC	PCC 7942	25081	25081	PCC 11801	559183	559183
GC	PCC 7942	25078	25078	PCC 11801	559186	559186
AG	PCC 7942	25075	25075	PCC 11801	559189	559189
TG	PCC 7942	25072	25072	PCC 11801	559192	559192
CG	PCC 7942	25054	25054	PCC 11801	559210	559210
GC	PCC 7942	25048	25048	PCC 11801	559216	559216
TC	PCC 7942	25042	25042	PCC 11801	559222	559222
GA	PCC 7942	25033	25033	PCC 11801	559231	559231
AG	PCC 7942	25030	25030	PCC 11801	559234	559234
AG	PCC 7942	25018	25018	PCC 11801	559246	559246
CT	PCC 7942	25015	25015	PCC 11801	559249	559249
TA	PCC 7942	25006	25006	PCC 11801	559258	559258
AT	PCC 7942	25003	25003	PCC 11801	559261	559261
GT	PCC 7942	24978	24978	PCC 11801	559286	559286
GT	PCC 7942	24976	24976	PCC 11801	559288	559288
AG	PCC 7942	24975	24975	PCC 11801	559289	559289
CT	PCC 7942	24973	24973	PCC 11801	559291	559291
AG	PCC 7942	24969	24969	PCC 11801	559295	559295
AG	PCC 7942	24960	24960	PCC 11801	559304	559304
CT	PCC 7942	24958	24958	PCC 11801	559306	559306
GC	PCC 7942	24955	24955	PCC 11801	559309	559309
TC	PCC 7942	24954	24954	PCC 11801	559310	559310
GA	PCC 7942	24937	24937	PCC 11801	559327	559327
GA	PCC 7942	24934	24934	PCC 11801	559330	559330
AG	PCC 7942	24928	24928	PCC 11801	559336	559336
CT	PCC 7942	24927	24927	PCC 11801	559337	559337
AG	PCC 7942	24925	24925	PCC 11801	559339	559339
CA	PCC 7942	24921	24921	PCC 11801	559343	559343
CA	PCC 7942	24919	24919	PCC 11801	559345	559345
CT	PCC 7942	24916	24916	PCC 11801	559348	559348
TA	PCC 7942	24911	24911	PCC 11801	559353	559353
TC	PCC 7942	24910	24910	PCC 11801	559354	559354
CT	PCC 7942	24907	24907	PCC 11801	559357	559357
AG	PCC 7942	24905	24905	PCC 11801	559359	559359
AC	PCC 7942	24904	24904	PCC 11801	559360	559360
GA	PCC 7942	24880	24880	PCC 11801	559384	559384
AG	PCC 7942	24877	24877	PCC 11801	559387	559387
CT	PCC 7942	24870	24870	PCC 11801	559394	559394
GA	PCC 7942	24862	24862	PCC 11801	559402	559402
AG	PCC 7942	24823	24823	PCC 11801	559441	559441
GA	PCC 7942	24820	24820	PCC 11801	559444	559444
GA	PCC 7942	24802	24802	PCC 11801	559462	559462
TC	PCC 7942	24796	24796	PCC 11801	559468	559468
CT	PCC 7942	24793	24793	PCC 11801	559471	559471
TC	PCC 7942	24781	24781	PCC 11801	559483	559483
CA	PCC 7942	24778	24778	PCC 11801	559486	559486
TC	PCC 7942	24772	24772	PCC 11801	559492	559492
CG	PCC 7942	24769	24769	PCC 11801	559495	559495
TG	PCC 7942	24756	24756	PCC 11801	559508	559508
GC	PCC 7942	24754	24754	PCC 11801	559510	559510
AG	PCC 7942	24741	24741	PCC 11801	559523	559523
CG	PCC 7942	24736	24736	PCC 11801	559528	559528
CT	PCC 7942	24723	24723	PCC 11801	559541	559541
TC	PCC 7942	24708	24708	PCC 11801	559556	559556
TC	PCC 7942	24702	24702	PCC 11801	559562	559562
GT	PCC 7942	24689	24689	PCC 11801	559575	559575
CT	PCC 7942	24688	24688	PCC 11801	559576	559576
AG	PCC 7942	24687	24687	PCC 11801	559577	559577
AC	PCC 7942	24686	24686	PCC 11801	559578	559578
TG	PCC 7942	24685	24685	PCC 11801	559579	559579
GT	PCC 7942	24661	24661	PCC 11801	559603	559603
AT	PCC 7942	24658	24658	PCC 11801	559606	559606
GA	PCC 7942	24657	24657	PCC 11801	559607	559607
TC	PCC 7942	24655	24655	PCC 11801	559609	559609
AG	PCC 7942	24652	24652	PCC 11801	559612	559612
TC	PCC 7942	24580	24580	PCC 11801	559684	559684
AG	PCC 7942	24577	24577	PCC 11801	559687	559687
GT	PCC 7942	24571	24571	PCC 11801	559693	559693
AG	PCC 7942	24565	24565	PCC 11801	559699	559699
CA	PCC 7942	24562	24562	PCC 11801	559702	559702
GC	PCC 7942	24547	24547	PCC 11801	559717	559717
GA	PCC 7942	24541	24541	PCC 11801	559723	559723
TC	PCC 7942	24536	24536	PCC 11801	559728	559728
TG	PCC 7942	24529	24529	PCC 11801	559735	559735
GA	PCC 7942	24523	24523	PCC 11801	559741	559741
TC	PCC 7942	24514	24514	PCC 11801	559750	559750
AT	PCC 7942	24511	24511	PCC 11801	559753	559753
AG	PCC 7942	24508	24508	PCC 11801	559756	559756
CT	PCC 7942	24505	24505	PCC 11801	559759	559759
CT	PCC 7942	24499	24499	PCC 11801	559765	559765
GA	PCC 7942	24493	24493	PCC 11801	559771	559771
AG	PCC 7942	24490	24490	PCC 11801	559774	559774
AG	PCC 7942	24481	24481	PCC 11801	559783	559783
CA	PCC 7942	24475	24475	PCC 11801	559789	559789
AC	PCC 7942	24472	24472	PCC 11801	559792	559792
GT	PCC 7942	24469	24469	PCC 11801	559795	559795
AG	PCC 7942	24465	24465	PCC 11801	559799	559799
TC	PCC 7942	24460	24460	PCC 11801	559804	559804
AG	PCC 7942	24448	24448	PCC 11801	559816	559816
AT	PCC 7942	24447	24447	PCC 11801	559817	559817
GT	PCC 7942	24446	24446	PCC 11801	559818	559818
CA	PCC 7942	24441	24441	PCC 11801	559823	559823
GC	PCC 7942	24439	24439	PCC 11801	559825	559825
TC	PCC 7942	24435	24435	PCC 11801	559829	559829
TA	PCC 7942	24433	24433	PCC 11801	559831	559831
GA	PCC 7942	24431	24431	PCC 11801	559833	559833
TC	PCC 7942	24430	24430	PCC 11801	559834	559834
GA	PCC 7942	24427	24427	PCC 11801	559837	559837
AC	PCC 7942	24425	24425	PCC 11801	559839	559839
GT	PCC 7942	24422	24422	PCC 11801	559842	559842
CA	PCC 7942	24421	24421	PCC 11801	559843	559843
GA	PCC 7942	24415	24415	PCC 11801	559849	559849
CT	PCC 7942	24414	24414	PCC 11801	559850	559850
TC	PCC 7942	24410	24410	PCC 11801	559854	559854
TC	PCC 7942	24386	24386	PCC 11801	559878	559878
CT	PCC 7942	24385	24385	PCC 11801	559879	559879
AG	PCC 7942	24382	24382	PCC 11801	559882	559882
AG	PCC 7942	24370	24370	PCC 11801	559894	559894
TG	PCC 7942	24361	24361	PCC 11801	559903	559903
AC	PCC 7942	24349	24349	PCC 11801	559915	559915
AG	PCC 7942	24346	24346	PCC 11801	559918	559918
GA	PCC 7942	24343	24343	PCC 11801	559921	559921
AT	PCC 7942	24340	24340	PCC 11801	559924	559924
TG	PCC 7942	24337	24337	PCC 11801	559927	559927
CG	PCC 7942	24334	24334	PCC 11801	559930	559930
CG	PCC 7942	24295	24295	PCC 11801	559969	559969
TC	PCC 7942	24250	24250	PCC 11801	560014	560014
CT	PCC 7942	24238	24238	PCC 11801	560026	560026
TC	PCC 7942	24229	24229	PCC 11801	560035	560035
TG	PCC 7942	24223	24223	PCC 11801	560041	560041
AG	PCC 7942	24219	24219	PCC 11801	560045	560045
TC	PCC 7942	24206	24206	PCC 11801	560058	560058
AC	PCC 7942	24196	24196	PCC 11801	560068	560068
GC	PCC 7942	24165	24165	PCC 11801	560099	560099
TC	PCC 7942	24116	24116	PCC 11801	560148	560148
TC	PCC 7942	24098	24098	PCC 11801	560166	560166
TC	PCC 7942	24089	24089	PCC 11801	560175	560175
GA	PCC 7942	24088	24088	PCC 11801	560176	560176
GC	PCC 7942	24086	24086	PCC 11801	560178	560178
CT	PCC 7942	24085	24085	PCC 11801	560179	560179
CG	PCC 7942	24083	24083	PCC 11801	560181	560181
CA	PCC 7942	24041	24041	PCC 11801	560223	560223
TC	PCC 7942	24032	24032	PCC 11801	560232	560232
CT	PCC 7942	24023	24023	PCC 11801	560241	560241
TG	PCC 7942	23999	23999	PCC 11801	560265	560265
GA	PCC 7942	23998	23998	PCC 11801	560266	560266
AC	PCC 7942	23996	23996	PCC 11801	560268	560268
CT	PCC 7942	23993	23993	PCC 11801	560271	560271
AG	PCC 7942	23981	23981	PCC 11801	560283	560283
CA	PCC 7942	23978	23978	PCC 11801	560286	560286
GC	PCC 7942	23972	23972	PCC 11801	560292	560292
GA	PCC 7942	23963	23963	PCC 11801	560301	560301
CT	PCC 7942	23960	23960	PCC 11801	560304	560304
CG	PCC 7942	23957	23957	PCC 11801	560307	560307
CA	PCC 7942	23954	23954	PCC 11801	560310	560310
AC	PCC 7942	23948	23948	PCC 11801	560316	560316
AG	PCC 7942	23939	23939	PCC 11801	560325	560325
CT	PCC 7942	23930	23930	PCC 11801	560334	560334
GA	PCC 7942	23929	23929	PCC 11801	560335	560335
AC	PCC 7942	23927	23927	PCC 11801	560337	560337
TA	PCC 7942	23918	23918	PCC 11801	560346	560346
GA	PCC 7942	23915	23915	PCC 11801	560349	560349
GT	PCC 7942	23906	23906	PCC 11801	560358	560358
GA	PCC 7942	23891	23891	PCC 11801	560373	560373
GC	PCC 7942	23888	23888	PCC 11801	560376	560376
GC	PCC 7942	23885	23885	PCC 11801	560379	560379
CG	PCC 7942	23882	23882	PCC 11801	560382	560382
TC	PCC 7942	23879	23879	PCC 11801	560385	560385
CT	PCC 7942	23876	23876	PCC 11801	560388	560388
CT	PCC 7942	23870	23870	PCC 11801	560394	560394
GA	PCC 7942	23867	23867	PCC 11801	560397	560397
GA	PCC 7942	23866	23866	PCC 11801	560398	560398
GT	PCC 7942	23864	23864	PCC 11801	560400	560400
GA	PCC 7942	23840	23840	PCC 11801	560424	560424
GA	PCC 7942	23828	23828	PCC 11801	560436	560436
AG	PCC 7942	23822	23822	PCC 11801	560442	560442
CG	PCC 7942	23816	23816	PCC 11801	560448	560448
TC	PCC 7942	23813	23813	PCC 11801	560451	560451
GA	PCC 7942	23800	23800	PCC 11801	560464	560464
AG	PCC 7942	23780	23780	PCC 11801	560484	560484
GA	PCC 7942	23771	23771	PCC 11801	560493	560493
TC	PCC 7942	23750	23750	PCC 11801	560514	560514
TC	PCC 7942	23744	23744	PCC 11801	560520	560520
CT	PCC 7942	23741	23741	PCC 11801	560523	560523
GA	PCC 7942	23735	23735	PCC 11801	560529	560529
GA	PCC 7942	23732	23732	PCC 11801	560532	560532
AG	PCC 7942	23729	23729	PCC 11801	560535	560535
CA	PCC 7942	23726	23726	PCC 11801	560538	560538
AC	PCC 7942	23723	23723	PCC 11801	560541	560541
AG	PCC 7942	23717	23717	PCC 11801	560547	560547
TC	PCC 7942	23711	23711	PCC 11801	560553	560553
AG	PCC 7942	23705	23705	PCC 11801	560559	560559
TC	PCC 7942	23675	23675	PCC 11801	560589	560589
AG	PCC 7942	23669	23669	PCC 11801	560595	560595
CA	PCC 7942	23666	23666	PCC 11801	560598	560598
TA	PCC 7942	23663	23663	PCC 11801	560601	560601
CT	PCC 7942	23660	23660	PCC 11801	560604	560604
CA	PCC 7942	23651	23651	PCC 11801	560613	560613
GT	PCC 7942	23642	23642	PCC 11801	560622	560622
AG	PCC 7942	23639	23639	PCC 11801	560625	560625
TC	PCC 7942	23597	23597	PCC 11801	560667	560667
CT	PCC 7942	23594	23594	PCC 11801	560670	560670
CG	PCC 7942	23591	23591	PCC 11801	560673	560673
TG	PCC 7942	23582	23582	PCC 11801	560682	560682
AG	PCC 7942	23528	23528	PCC 11801	560736	560736
AG	PCC 7942	23516	23516	PCC 11801	560748	560748
GC	PCC 7942	23509	23509	PCC 11801	560755	560755
CG	PCC 7942	23492	23492	PCC 11801	560772	560772
CT	PCC 7942	23489	23489	PCC 11801	560775	560775
TC	PCC 7942	23486	23486	PCC 11801	560778	560778
GA	PCC 7942	23474	23474	PCC 11801	560790	560790
TA	PCC 7942	23471	23471	PCC 11801	560793	560793
AC	PCC 7942	23468	23468	PCC 11801	560796	560796
GA	PCC 7942	23465	23465	PCC 11801	560799	560799
CT	PCC 7942	23459	23459	PCC 11801	560805	560805
AG	PCC 7942	23441	23441	PCC 11801	560823	560823
TC	PCC 7942	23438	23438	PCC 11801	560826	560826
GA	PCC 7942	23435	23435	PCC 11801	560829	560829
AG	PCC 7942	23429	23429	PCC 11801	560835	560835
CG	PCC 7942	23426	23426	PCC 11801	560838	560838
GA	PCC 7942	23423	23423	PCC 11801	560841	560841
GA	PCC 7942	23411	23411	PCC 11801	560853	560853
TC	PCC 7942	23405	23405	PCC 11801	560859	560859
TG	PCC 7942	23402	23402	PCC 11801	560862	560862
AG	PCC 7942	23401	23401	PCC 11801	560863	560863
AG	PCC 7942	23393	23393	PCC 11801	560871	560871
AG	PCC 7942	23375	23375	PCC 11801	560889	560889
TC	PCC 7942	23372	23372	PCC 11801	560892	560892
GC	PCC 7942	23369	23369	PCC 11801	560895	560895
AG	PCC 7942	23363	23363	PCC 11801	560901	560901
CT	PCC 7942	23360	23360	PCC 11801	560904	560904
TC	PCC 7942	23357	23357	PCC 11801	560907	560907
GA	PCC 7942	23351	23351	PCC 11801	560913	560913
AG	PCC 7942	23345	23345	PCC 11801	560919	560919
GA	PCC 7942	23342	23342	PCC 11801	560922	560922
TC	PCC 7942	23324	23324	PCC 11801	560940	560940
AG	PCC 7942	23318	23318	PCC 11801	560946	560946
TC	PCC 7942	23306	23306	PCC 11801	560958	560958
GC	PCC 7942	23300	23300	PCC 11801	560964	560964
GA	PCC 7942	23294	23294	PCC 11801	560970	560970
AG	PCC 7942	23278	23278	PCC 11801	560986	560986
GA	PCC 7942	23273	23273	PCC 11801	560991	560991
AG	PCC 7942	23269	23269	PCC 11801	560995	560995
CG	PCC 7942	23267	23267	PCC 11801	560997	560997
CA	PCC 7942	23261	23261	PCC 11801	561003	561003
TC	PCC 7942	23258	23258	PCC 11801	561006	561006
TG	PCC 7942	23242	23242	PCC 11801	561022	561022
GC	PCC 7942	23240	23240	PCC 11801	561024	561024
AG	PCC 7942	23233	23233	PCC 11801	561031	561031
CT	PCC 7942	23231	23231	PCC 11801	561033	561033
GA	PCC 7942	23228	23228	PCC 11801	561036	561036
GA	PCC 7942	23225	23225	PCC 11801	561039	561039
AG	PCC 7942	23207	23207	PCC 11801	561057	561057
TC	PCC 7942	23198	23198	PCC 11801	561066	561066
TC	PCC 7942	23192	23192	PCC 11801	561072	561072
CT	PCC 7942	23189	23189	PCC 11801	561075	561075
CA	PCC 7942	23186	23186	PCC 11801	561078	561078
TG	PCC 7942	23183	23183	PCC 11801	561081	561081
GA	PCC 7942	23171	23171	PCC 11801	561093	561093
GA	PCC 7942	23150	23150	PCC 11801	561114	561114
GA	PCC 7942	23125	23125	PCC 11801	561139	561139
GC	PCC 7942	23111	23111	PCC 11801	561153	561153
GA	PCC 7942	23110	23110	PCC 11801	561154	561154
GA	PCC 7942	23096	23096	PCC 11801	561168	561168
AG	PCC 7942	23084	23084	PCC 11801	561180	561180
AC	PCC 7942	23081	23081	PCC 11801	561183	561183
AG	PCC 7942	23078	23078	PCC 11801	561186	561186
GA	PCC 7942	23063	23063	PCC 11801	561204	561204
GA	PCC 7942	23054	23054	PCC 11801	561213	561213
AG	PCC 7942	23035	23035	PCC 11801	561232	561232
TC	PCC 7942	23032	23032	PCC 11801	561235	561235
CT	PCC 7942	23026	23026	PCC 11801	561241	561241
AG	PCC 7942	23013	23013	PCC 11801	561254	561254
GA	PCC 7942	23012	23012	PCC 11801	561255	561255
TG	PCC 7942	23011	23011	PCC 11801	561256	561256
AT	PCC 7942	23010	23010	PCC 11801	561257	561257
GT	PCC 7942	23009	23009	PCC 11801	561258	561258
TC	PCC 7942	23008	23008	PCC 11801	561259	561259
CG	PCC 7942	23007	23007	PCC 11801	561260	561260
CG	PCC 7942	23005	23005	PCC 11801	561262	561262
CA	PCC 7942	23004	23004	PCC 11801	561263	561263
TG	PCC 7942	22998	22998	PCC 11801	561269	561269
AC	PCC 7942	22996	22996	PCC 11801	561271	561271
GA	PCC 7942	22995	22995	PCC 11801	561272	561272
GA	PCC 7942	22993	22993	PCC 11801	561274	561274
TC	PCC 7942	22992	22992	PCC 11801	561275	561275
AG	PCC 7942	22991	22991	PCC 11801	561276	561276
CT	PCC 7942	22990	22990	PCC 11801	561277	561277
TC	PCC 7942	22988	22988	PCC 11801	561279	561279
CT	PCC 7942	22987	22987	PCC 11801	561280	561280
AG	PCC 7942	22983	22983	PCC 11801	561284	561284
CG	PCC 7942	22981	22981	PCC 11801	561286	561286
CT	PCC 7942	22978	22978	PCC 11801	561289	561289
AG	PCC 7942	22977	22977	PCC 11801	561290	561290
GA	PCC 7942	22976	22976	PCC 11801	561291	561291
TG	PCC 7942	22974	22974	PCC 11801	561293	561293
CG	PCC 7942	22972	22972	PCC 11801	561295	561295
GC	PCC 7942	22969	22969	PCC 11801	561298	561298
GT	PCC 7942	22968	22968	PCC 11801	561299	561299
GA	PCC 7942	22966	22966	PCC 11801	561301	561301
CA	PCC 7942	22957	22957	PCC 11801	561310	561310
GA	PCC 7942	22956	22956	PCC 11801	561311	561311
CG	PCC 7942	22953	22953	PCC 11801	561314	561314
TA	PCC 7942	22948	22948	PCC 11801	561319	561319
TG	PCC 7942	22945	22945	PCC 11801	561322	561322
CG	PCC 7942	22942	22942	PCC 11801	561325	561325
GC	PCC 7942	22941	22941	PCC 11801	561326	561326
AG	PCC 7942	22940	22940	PCC 11801	561327	561327
AG	PCC 7942	22935	22935	PCC 11801	561332	561332
GC	PCC 7942	22930	22930	PCC 11801	561337	561337
AG	PCC 7942	22926	22926	PCC 11801	561341	561341
TC	PCC 7942	22921	22921	PCC 11801	561346	561346
AG	PCC 7942	22915	22915	PCC 11801	561352	561352
AG	PCC 7942	22909	22909	PCC 11801	561358	561358
TC	PCC 7942	22903	22903	PCC 11801	561364	561364
AG	PCC 7942	22902	22902	PCC 11801	561365	561365
GT	PCC 7942	22887	22887	PCC 11801	561380	561380
TG	PCC 7942	22885	22885	PCC 11801	561382	561382
CT	PCC 7942	22884	22884	PCC 11801	561383	561383
CG	PCC 7942	22883	22883	PCC 11801	561384	561384
TA	PCC 7942	22882	22882	PCC 11801	561385	561385
GC	PCC 7942	22879	22879	PCC 11801	561388	561388
GC	PCC 7942	22878	22878	PCC 11801	561389	561389
AG	PCC 7942	22877	22877	PCC 11801	561390	561390
CT	PCC 7942	22876	22876	PCC 11801	561391	561391
CA	PCC 7942	22867	22867	PCC 11801	561400	561400
GC	PCC 7942	22865	22865	PCC 11801	561402	561402
GT	PCC 7942	22864	22864	PCC 11801	561403	561403
GA	PCC 7942	22863	22863	PCC 11801	561404	561404
TA	PCC 7942	22858	22858	PCC 11801	561409	561409
GC	PCC 7942	22855	22855	PCC 11801	561412	561412
AG	PCC 7942	22854	22854	PCC 11801	561413	561413
GC	PCC 7942	22843	22843	PCC 11801	561424	561424
AT	PCC 7942	22842	22842	PCC 11801	561425	561425
CA	PCC 7942	22841	22841	PCC 11801	561426	561426
CG	PCC 7942	22840	22840	PCC 11801	561427	561427
GA	PCC 7942	22834	22834	PCC 11801	561433	561433
GT	PCC 7942	22830	22830	PCC 11801	561437	561437
CT	PCC 7942	22829	22829	PCC 11801	561438	561438
GT	PCC 7942	22828	22828	PCC 11801	561439	561439
AG	PCC 7942	22827	22827	PCC 11801	561440	561440
GC	PCC 7942	22822	22822	PCC 11801	561445	561445
AG	PCC 7942	22819	22819	PCC 11801	561448	561448
CA	PCC 7942	22816	22816	PCC 11801	561451	561451
TC	PCC 7942	22814	22814	PCC 11801	561453	561453
TG	PCC 7942	22813	22813	PCC 11801	561454	561454
TG	PCC 7942	22812	22812	PCC 11801	561455	561455
GC	PCC 7942	22804	22804	PCC 11801	561463	561463
AG	PCC 7942	22801	22801	PCC 11801	561466	561466
CG	PCC 7942	22800	22800	PCC 11801	561467	561467
GC	PCC 7942	22795	22795	PCC 11801	561472	561472
AT	PCC 7942	22794	22794	PCC 11801	561473	561473
CG	PCC 7942	22792	22792	PCC 11801	561475	561475
AT	PCC 7942	22785	22785	PCC 11801	561482	561482
CA	PCC 7942	22783	22783	PCC 11801	561484	561484
TC	PCC 7942	22777	22777	PCC 11801	561490	561490
AG	PCC 7942	22776	22776	PCC 11801	561491	561491
CG	PCC 7942	22774	22774	PCC 11801	561493	561493
GA	PCC 7942	22773	22773	PCC 11801	561494	561494
AC	PCC 7942	22768	22768	PCC 11801	561499	561499
GT	PCC 7942	22765	22765	PCC 11801	561502	561502
CT	PCC 7942	22764	22764	PCC 11801	561503	561503
CA	PCC 7942	22762	22762	PCC 11801	561505	561505
GA	PCC 7942	22759	22759	PCC 11801	561508	561508
AG	PCC 7942	22758	22758	PCC 11801	561509	561509
GC	PCC 7942	22756	22756	PCC 11801	561511	561511
GA	PCC 7942	22753	22753	PCC 11801	561514	561514
TC	PCC 7942	22752	22752	PCC 11801	561515	561515
GC	PCC 7942	22750	22750	PCC 11801	561517	561517
GC	PCC 7942	22747	22747	PCC 11801	561520	561520
AG	PCC 7942	22746	22746	PCC 11801	561521	561521
GC	PCC 7942	22744	22744	PCC 11801	561523	561523
TC	PCC 7942	22742	22742	PCC 11801	561525	561525
AC	PCC 7942	22741	22741	PCC 11801	561526	561526
GC	PCC 7942	22738	22738	PCC 11801	561529	561529
CT	PCC 7942	22733	22733	PCC 11801	561534	561534
GC	PCC 7942	22729	22729	PCC 11801	561538	561538
GC	PCC 7942	22726	22726	PCC 11801	561541	561541
GC	PCC 7942	22721	22721	PCC 11801	561546	561546
CG	PCC 7942	22720	22720	PCC 11801	561547	561547
TC	PCC 7942	22719	22719	PCC 11801	561548	561548
CG	PCC 7942	22712	22712	PCC 11801	561555	561555
AG	PCC 7942	22708	22708	PCC 11801	561559	561559
GA	PCC 7942	22705	22705	PCC 11801	561562	561562
CT	PCC 7942	22704	22704	PCC 11801	561563	561563
AG	PCC 7942	22702	22702	PCC 11801	561565	561565
AG	PCC 7942	22690	22690	PCC 11801	561577	561577
GC	PCC 7942	22687	22687	PCC 11801	561580	561580
CT	PCC 7942	22671	22671	PCC 11801	561596	561596
CG	PCC 7942	22669	22669	PCC 11801	561598	561598
TG	PCC 7942	22663	22663	PCC 11801	561604	561604
GT	PCC 7942	22660	22660	PCC 11801	561607	561607
AG	PCC 7942	22644	22644	PCC 11801	561623	561623
CG	PCC 7942	22639	22639	PCC 11801	561628	561628
GA	PCC 7942	22638	22638	PCC 11801	561629	561629
GC	PCC 7942	22633	22633	PCC 11801	561634	561634
GT	PCC 7942	22630	22630	PCC 11801	561637	561637
CT	PCC 7942	22626	22626	PCC 11801	561641	561641
GA	PCC 7942	22618	22618	PCC 11801	561649	561649
TC	PCC 7942	22609	22609	PCC 11801	561658	561658
CA	PCC 7942	22605	22605	PCC 11801	561662	561662
CT	PCC 7942	22594	22594	PCC 11801	561673	561673
CG	PCC 7942	22591	22591	PCC 11801	561676	561676
TC	PCC 7942	22588	22588	PCC 11801	561679	561679
AC	PCC 7942	22582	22582	PCC 11801	561685	561685
CT	PCC 7942	22579	22579	PCC 11801	561688	561688
TC	PCC 7942	22570	22570	PCC 11801	561697	561697
AG	PCC 7942	22567	22567	PCC 11801	561700	561700
GC	PCC 7942	22564	22564	PCC 11801	561703	561703
CT	PCC 7942	22555	22555	PCC 11801	561712	561712
AG	PCC 7942	22546	22546	PCC 11801	561721	561721
GA	PCC 7942	22540	22540	PCC 11801	561727	561727
GA	PCC 7942	22528	22528	PCC 11801	561739	561739
AG	PCC 7942	22522	22522	PCC 11801	561745	561745
GA	PCC 7942	22513	22513	PCC 11801	561754	561754
AG	PCC 7942	22510	22510	PCC 11801	561757	561757
TC	PCC 7942	22507	22507	PCC 11801	561760	561760
TC	PCC 7942	22501	22501	PCC 11801	561766	561766
GA	PCC 7942	22500	22500	PCC 11801	561767	561767
GC	PCC 7942	22495	22495	PCC 11801	561772	561772
CG	PCC 7942	22483	22483	PCC 11801	561784	561784
CT	PCC 7942	22480	22480	PCC 11801	561787	561787
TC	PCC 7942	22477	22477	PCC 11801	561790	561790
TC	PCC 7942	22474	22474	PCC 11801	561793	561793
AC	PCC 7942	22459	22459	PCC 11801	561808	561808
CT	PCC 7942	22456	22456	PCC 11801	561811	561811
TC	PCC 7942	22453	22453	PCC 11801	561814	561814
AC	PCC 7942	22450	22450	PCC 11801	561817	561817
AC	PCC 7942	22447	22447	PCC 11801	561820	561820
TC	PCC 7942	22434	22434	PCC 11801	561833	561833
GA	PCC 7942	22432	22432	PCC 11801	561835	561835
GA	PCC 7942	22429	22429	PCC 11801	561838	561838
AG	PCC 7942	22426	22426	PCC 11801	561841	561841
GA	PCC 7942	22414	22414	PCC 11801	561853	561853
AG	PCC 7942	22408	22408	PCC 11801	561859	561859
AG	PCC 7942	22399	22399	PCC 11801	561868	561868
GA	PCC 7942	22384	22384	PCC 11801	561883	561883
AG	PCC 7942	22380	22380	PCC 11801	561887	561887
CT	PCC 7942	22375	22375	PCC 11801	561892	561892
CG	PCC 7942	22372	22372	PCC 11801	561895	561895
TC	PCC 7942	22366	22366	PCC 11801	561901	561901
CT	PCC 7942	22363	22363	PCC 11801	561904	561904
AG	PCC 7942	22360	22360	PCC 11801	561907	561907
GC	PCC 7942	22354	22354	PCC 11801	561913	561913
GA	PCC 7942	22351	22351	PCC 11801	561916	561916
CA	PCC 7942	22348	22348	PCC 11801	561919	561919
AG	PCC 7942	22324	22324	PCC 11801	561943	561943
GA	PCC 7942	22318	22318	PCC 11801	561949	561949
AG	PCC 7942	22315	22315	PCC 11801	561952	561952
TG	PCC 7942	22306	22306	PCC 11801	561961	561961
GT	PCC 7942	22305	22305	PCC 11801	561962	561962
CA	PCC 7942	22303	22303	PCC 11801	561964	561964
TC	PCC 7942	22300	22300	PCC 11801	561967	561967
CG	PCC 7942	22297	22297	PCC 11801	561970	561970
GT	PCC 7942	22291	22291	PCC 11801	561976	561976
CG	PCC 7942	22288	22288	PCC 11801	561979	561979
TC	PCC 7942	22282	22282	PCC 11801	561985	561985
GA	PCC 7942	22281	22281	PCC 11801	561986	561986
CT	PCC 7942	22279	22279	PCC 11801	561988	561988
GA	PCC 7942	22278	22278	PCC 11801	561989	561989
TC	PCC 7942	22275	22275	PCC 11801	561992	561992
CG	PCC 7942	22274	22274	PCC 11801	561993	561993
GC	PCC 7942	22273	22273	PCC 11801	561994	561994
GT	PCC 7942	22264	22264	PCC 11801	562003	562003
AC	PCC 7942	22259	22259	PCC 11801	562008	562008
CG	PCC 7942	22258	22258	PCC 11801	562009	562009
CT	PCC 7942	22257	22257	PCC 11801	562010	562010
AG	PCC 7942	22255	22255	PCC 11801	562012	562012
AG	PCC 7942	22254	22254	PCC 11801	562013	562013
CT	PCC 7942	22252	22252	PCC 11801	562015	562015
CT	PCC 7942	22249	22249	PCC 11801	562018	562018
CG	PCC 7942	22246	22246	PCC 11801	562021	562021
AC	PCC 7942	22243	22243	PCC 11801	562024	562024
GA	PCC 7942	22240	22240	PCC 11801	562027	562027
GC	PCC 7942	22237	22237	PCC 11801	562030	562030
AG	PCC 7942	22234	22234	PCC 11801	562033	562033
CT	PCC 7942	22230	22230	PCC 11801	562037	562037
AG	PCC 7942	22225	22225	PCC 11801	562042	562042
GA	PCC 7942	22222	22222	PCC 11801	562045	562045
GA	PCC 7942	22216	22216	PCC 11801	562051	562051
GA	PCC 7942	22213	22213	PCC 11801	562054	562054
AG	PCC 7942	22210	22210	PCC 11801	562057	562057
CT	PCC 7942	22203	22203	PCC 11801	562064	562064
TC	PCC 7942	22202	22202	PCC 11801	562065	562065
CG	PCC 7942	22201	22201	PCC 11801	562066	562066
TC	PCC 7942	22200	22200	PCC 11801	562067	562067
CG	PCC 7942	22199	22199	PCC 11801	562068	562068
AT	PCC 7942	22186	22186	PCC 11801	562081	562081
GA	PCC 7942	22174	22174	PCC 11801	562093	562093
TC	PCC 7942	22171	22171	PCC 11801	562096	562096
GA	PCC 7942	22168	22168	PCC 11801	562099	562099
GA	PCC 7942	22165	22165	PCC 11801	562102	562102
TC	PCC 7942	22162	22162	PCC 11801	562105	562105
CT	PCC 7942	22159	22159	PCC 11801	562108	562108
AG	PCC 7942	22150	22150	PCC 11801	562117	562117
CG	PCC 7942	22145	22145	PCC 11801	562122	562122
AG	PCC 7942	22144	22144	PCC 11801	562123	562123
AG	PCC 7942	22141	22141	PCC 11801	562126	562126
GA	PCC 7942	22134	22134	PCC 11801	562133	562133
TC	PCC 7942	22132	22132	PCC 11801	562135	562135
GT	PCC 7942	22131	22131	PCC 11801	562136	562136
TC	PCC 7942	22126	22126	PCC 11801	562141	562141
TG	PCC 7942	22123	22123	PCC 11801	562144	562144
GT	PCC 7942	22121	22121	PCC 11801	562146	562146
CA	PCC 7942	22119	22119	PCC 11801	562148	562148
GT	PCC 7942	22108	22108	PCC 11801	562159	562159
AG	PCC 7942	22096	22096	PCC 11801	562171	562171
TA	PCC 7942	22093	22093	PCC 11801	562174	562174
GC	PCC 7942	22081	22081	PCC 11801	562186	562186
GC	PCC 7942	22075	22075	PCC 11801	562192	562192
AT	PCC 7942	22072	22072	PCC 11801	562195	562195
TC	PCC 7942	22066	22066	PCC 11801	562201	562201
CG	PCC 7942	22065	22065	PCC 11801	562202	562202
CT	PCC 7942	22054	22054	PCC 11801	562213	562213
GA	PCC 7942	22048	22048	PCC 11801	562219	562219
AG	PCC 7942	22045	22045	PCC 11801	562222	562222
CT	PCC 7942	22042	22042	PCC 11801	562225	562225
CA	PCC 7942	22039	22039	PCC 11801	562228	562228
CT	PCC 7942	22036	22036	PCC 11801	562231	562231
AT	PCC 7942	22033	22033	PCC 11801	562234	562234
TC	PCC 7942	22030	22030	PCC 11801	562237	562237
GA	PCC 7942	22027	22027	PCC 11801	562240	562240
AG	PCC 7942	22015	22015	PCC 11801	562252	562252
CT	PCC 7942	22012	22012	PCC 11801	562255	562255
AG	PCC 7942	22009	22009	PCC 11801	562258	562258
GA	PCC 7942	22000	22000	PCC 11801	562267	562267
CT	PCC 7942	21997	21997	PCC 11801	562270	562270
GC	PCC 7942	21996	21996	PCC 11801	562271	562271
TC	PCC 7942	21993	21993	PCC 11801	562274	562274
GC	PCC 7942	21991	21991	PCC 11801	562276	562276
AC	PCC 7942	21987	21987	PCC 11801	562280	562280
GT	PCC 7942	21985	21985	PCC 11801	562282	562282
CA	PCC 7942	21982	21982	PCC 11801	562285	562285
GA	PCC 7942	21976	21976	PCC 11801	562291	562291
AG	PCC 7942	21970	21970	PCC 11801	562297	562297
GA	PCC 7942	21964	21964	PCC 11801	562303	562303
GC	PCC 7942	21952	21952	PCC 11801	562315	562315
GA	PCC 7942	21946	21946	PCC 11801	562321	562321
TA	PCC 7942	21943	21943	PCC 11801	562324	562324
CT	PCC 7942	21907	21907	PCC 11801	562360	562360
AC	PCC 7942	21904	21904	PCC 11801	562363	562363
GA	PCC 7942	21901	21901	PCC 11801	562366	562366
CG	PCC 7942	21900	21900	PCC 11801	562367	562367
TG	PCC 7942	21879	21879	PCC 11801	562388	562388
GA	PCC 7942	21871	21871	PCC 11801	562396	562396
AG	PCC 7942	21863	21863	PCC 11801	562404	562404
GT	PCC 7942	21848	21848	PCC 11801	562419	562419
TC	PCC 7942	21827	21827	PCC 11801	562440	562440
AC	PCC 7942	21824	21824	PCC 11801	562443	562443
AC	PCC 7942	21821	21821	PCC 11801	562446	562446
AC	PCC 7942	21818	21818	PCC 11801	562449	562449
TC	PCC 7942	21811	21811	PCC 11801	562456	562456
GA	PCC 7942	21809	21809	PCC 11801	562458	562458
AG	PCC 7942	21805	21805	PCC 11801	562462	562462
TC	PCC 7942	21794	21794	PCC 11801	562473	562473
AG	PCC 7942	21781	21781	PCC 11801	562486	562486
TA	PCC 7942	21773	21773	PCC 11801	562494	562494
TG	PCC 7942	21770	21770	PCC 11801	562497	562497
CT	PCC 7942	21761	21761	PCC 11801	562506	562506
GA	PCC 7942	21758	21758	PCC 11801	562509	562509
CA	PCC 7942	21755	21755	PCC 11801	562512	562512
GC	PCC 7942	21740	21740	PCC 11801	562527	562527
CT	PCC 7942	21737	21737	PCC 11801	562530	562530
CT	PCC 7942	21734	21734	PCC 11801	562533	562533
CT	PCC 7942	21733	21733	PCC 11801	562534	562534
[truncated: 421,865+ more rows]
