# Supplementary material for: Genome Features and Biochemical Characteristics of a Robust, Fast Growing and Naturally Transformable Cyanobacterium Synechococcus elongatus PCC 11801 Isolated from India
Source: Sci Rep. 2018 Nov 9;8:16632. doi: 10.1038/s41598-018-34872-z (PMC6226537; doi:10.1038/s41598-018-34872-z)
Supplement: Supplementary file 4 — Supplemental File S-3 [file 41598_2018_34872_MOESM4_ESM.zip]

Archive with 1 entries (1 files):
- Supplemental File S-3.txt
