# Supplementary material for: Genome Features and Biochemical Characteristics of a Robust, Fast Growing and Naturally Transformable Cyanobacterium Synechococcus elongatus PCC 11801 Isolated from India
Source: Sci Rep. 2018 Nov 9;8:16632. doi: 10.1038/s41598-018-34872-z (PMC6226537; doi:10.1038/s41598-018-34872-z)
Supplement: Supplementary file 4 — Supplemental File S-3 [file 41598_2018_34872_MOESM4_ESM.zip › Supplemental File S-3.txt]

>2771433979 Ga0255787_111 154..900(+)(Ga0255787_11) 
ATGGCTATCTCGATCGCACAAATCACCGACCTGCATCTGTTGGCTGATCC
TGAGGCTGCCCTGCGAGATTGCGTGACCACAGCCAGAGCGGCAGGGGTTT
TTGGTGCTTTGAAAGAGCGATCGCCCGACCTTTTATTACTGAGTGGCGAC
TTAAGCGAAGATGGCAGCCCCGCTAGCTATGAGCGGTTACGGGATTGGGT
TGAAGAACTGGGTTGTCTGGCCATAGCGATCGCGGGCAATCATGACCAGC
CTCAATGCTTAGCTGAAATTTGTGGGCGAACGCCTTTTATCAATGAGTCT
GTCTATACCGTCCGAGGCTGGCGAATCATCGCGCTGGACTCATACCAGCC
CAAACGAGTTGATGGGTGGTTAGGTGCAGAGCAGCTTGATTGGTTAGATC
GGCGCTTAGGAGAAGAGTCAATACCGACCTTGCTAGTACTGCATCATCCG
CCAGTCCCAACTGGTGTCGCCAAAATGGATGCGATCGGACTGCAAGATGG
ACCAGAGTTCCTCAATCTGATTGCTCGCCATAGGCAAGTACGCCTCGTCC
TATCCGGGCATGCTCACCAAGCCTTTATCCAGAGCCGTGGTTCCACGACA
TTTTTGGGTTGCCCAGCCACTGCTATGCAATTTGATCAGGCAGAATTGCC
GGCTGGCTGGCGATCGCTGGAACTCGAGGCTGATGGATCTTGGCGATCGC
AGATTCACTGGGTTCCGGCGTCATCGGCTCTTGCTCTTAACCAATAG

>2771433980 Ga0255787_112 1026..2252(+)(Ga0255787_11) 
ATGCGTCATCATCGTCGTTCGGGTCAGCGCCGGTTTTCAGTCCGGACTGT
TTTAAGTCATACCTTGGCTATTAGCTTGGGCGTATTAGTGACTTTGGGCG
GATTGCAAGCGCGCCCTTCTTTGGCTCAGGCTGCTCCCGTCGAAGTCGCG
CAGGCTAACCCCACAGCTGACACCCCACCGAGCAGTGGCACCAATAGTTT
TGTGGCGGCAGCTGTCCGTCAGATTGGCCCTGCTGTCGTCCGGATTGATA
CCGAGCGGACAGTGACGCGCCGAGCTGCACCGATGTTCGATGACCCTTTC
TTCCGTGAGTTCTTTGGGTCTGACTTCTTCGGCAACGTCAACCCGCCGGC
TCGCCAAGAAGTTCAGCGCGGCCAAGGTTCCGGCTTTATTGTCGATGGCA
ATGGCTTGATCATGACCAATGCCCATGTGGTCGCCAACGCAGATCAAGTA
CGAGTGACGATGCGGGATGGTCGGGAGTTTACGGGACGGGTACGGGGTGC
AGACTCCGTCACCGACTTGGCCTTGGTGGAAGTCGACACCAAAGGCGAAC
GGCTGCCCACCGCTCGGATCGGGAATTCCAGCAGTGTGGAAGTAGGAGAC
TGGGCGATCGCGATCGGTAATCCGCTTGGTCTCGACAACACCGTGACCCT
CGGCATTGTTAGCAGCTTGGGTCGCCGGAGTAGCGCGGTTGGTATCCCCG
ACAAACGGCTCGACTTTATCCAAACGGATGCGGCAATCAACCCCGGCAAT
TCCGGTGGCCCATTGGTTAATAGCCGGGGCGAAGTCATTGGGATCAACAC
CGCCATTCGCCAAGCACCGGGCGCAGGCATTGGCTTTGCAATTCCGGTCA
ATACGGCTAAAGAGATCGAGGCGCAGCTACTGAAAAACGGCAAAGTCTCA
CACTCCTACCTTGGTGTTCAACTGCTATCGCTGACGCCGCAAATGGCACG
GGATAATAACCGCGACCCCAACTCGACAGTGCGTCTGCCGGAAGTACAAG
GCGTCTTGATCATGGGAGTGCAGCGCAATGCACCAGCGGCAGCCGCGGGA
CTACGGCGCGGTGATGTCGTGGTAGCGATTGATGGCCAACCAGTCACCAC
TGCTGATCAGTTCCAGCGTCGTGTTGAAGCCAGCCAAGTCGGTCAGTCAC
TCAATCTGAGTTTGATTCGCGACGGCAACCGCCAACAGATTGCTGTGCGG
ACTGGCGAACTGCAGCAAGCCGGTTAA

>2771433981 Ga0255787_113 2347..3072(+)(Ga0255787_11) 
ATGTTGTTGAATGCCTTAAAGCCTGTTATGGATCCAGTCACCCGCATGAA
GCATGAAGTCGCGAAAGCAGCCGCGAGTCGGGTGCAATCCGGCATGGTGG
TCGGGTTGGGATCAGGCTCTACAGCAGCGCTAATGATTCAGTACTTGGGC
GATCGCGTCCGTAGTGGCGAGCTGACCAACATTCAAGCGGTGCCGACTTC
TTTCCAGTCCTCAGTCTTGGCGAATGAGTATGGCATTCCCCTGACGACGC
TGAACGAAGTCGATCGCATTGATATTGCGATCGATGGTGCCGATGAAGTC
GATCCGCAGCGCAACTTGATCAAAGGCGGCGGTGCTTGCCACACCCGTGA
AAAGTTGGTGGATGCCCGCGCAGAACAATTCATTGTTGTCGTCGATAGCA
GCAAGCTGGTGGAAGCACTGGGCACGACCTTCCTGTTACCAGTGGAAGTG
CTGCCAGAAGCCTATATTCAAGTCGGCAAAGCACTGGAAAAATTAGGTGG
GCAACCGACGCTCCGTATGGCCGTTAAAAAAGCTGGCCCAGTCGTGACCG
ACCAAGGCAATCTGGTCTTGGATGTGAAATTTGATCGCATTGACAATCCC
GCCGAACTAGAGAAAGCCATCAACAACATTCCGGGCGTGTTGGAAAACGG
TTTGTTTGTCGGTCTCACCGATCTGGTTCTAGTCGGTGAAGTGGATGGCG
ATCGCGTCTCGGTGCGCGAGTTCTAA

>2771433982 Ga0255787_114 3202..4296(-)(Ga0255787_11) 
GTGACTGCGACTCTTCCGACTGCGCCCCGCCGCACTGTTTTCCCCTTCAC
GGCGATCGTCGGCCAGGAGGAGATGAAGTTAGCCCTGTTGCTGAATGTGA
TCGACCCCAAATTGGGCGGGGTAATGATCATGGGCGATCGCGGCACCGGC
AAATCGACGACGATTCGCGCCTTGGCTGATCTGCTGCCTGAAATTGAAGT
GGTGGCAGAGGATCCCTACAACAGCCATCCCAGCGATCCAGAGCTGATGA
GTAATGAAGTCCGCGATCGCATTGCCCGCGGCGAAACTCCGGCGATCGGC
CGCGCCAAAGTACAAATGGTTGACCTGCCCTTGGGGGCGACGGAAGATCG
CGTCTGCGGCACGATCGACATTGAAAAAGCGCTGTCAGAAGGCGTCAAAG
CGTTTGAACCAGGACTGTTGGCTAAAGCCAATCGCGGCATTCTCTATGTC
GACGAAGTTAACCTGCTCGACGACCACTTAGTTGACGTGCTGTTGGACTC
GGCGGCTTCCGGTTGGAACACGGTTGAGCGCGAGGGCGTGTCGATTCGCC
ACCCTGCTCGTTTTGTCCTTGTTGGCTCCGGTAACCCCGAGGAAGGCGAA
CTGCGACCCCAGCTGCTCGATCGCTTTGGCATGAGCGTCGAAGTTCGTAC
TGTCAAAGATCCCGAACTGCGGGTACAGGTGGTCGAACAGCGATCGACCT
TCGACCAAAATCCTCAATCTTTCCTCGATCGCTACGCGACAGAGCAAGAC
AGCTTGCAAGCGCGAATCGTTGCAGCGCAAACGCTGTTGCCCAACGTTGA
GTTGGACTACGACCTCCGCGTCAAAATTTCCGAGGTCTGTTCCGAGTTGG
ATATCGATGGTCTGCGCGGCGACATCGTTACCAACCGTGCGGCCAAAGCC
CTGACCGCCTTTGAAGGGCGATCGGAAGTCACCCTCGAAGACATTCAGCG
GATTGTGGCGCCCTGCCTGCGGCACCGCCTCCGCAAGGATCCGCTGGAGT
CGGTGGACTCAGGTGCGAAAGTTGCGAAAGTATTCTGCCGCGTCTTTGGT
CTGCCAGAACCGACTGATACCAGCGCGTTCTCGCTGGTTAGCTAG

>2771433983 Ga0255787_115 4402..5406(+)(Ga0255787_11) 
ATGCCGCTCCTTACTGATCGCTTTGACTGTCCTCGTCTGTTGCGCCAAGG
CTGGCGAATGACGATCGCAGCTTCCTTGATGAGCGATCGCCAACTACCGG
AGCCGCAACCGATCTATCAAGGGCAGTGCCTGCTGGGTGCGGATGACGTA
CCGCTGTGGACAGAACGCGCGATTCCACCCAATCCACGTGGCACATTGAT
TGCGACCTACGGCATCACAGGATCACTAACAAATCAAGGTTTTCTGCAAC
GCTGGGCAACGACTGCTTATCAATCCGGCCTCGCCGTTTTACTGTTCGAC
TGGCGCGCCCACGGGCGATCGCTGGAATTTTCGCCCGTTCTGACCAGTGA
TGGACTACGGGAAGGTGATGATTTTCTGGCGCTAGCCGCTCAAGCTCGGC
AGTTGGGATTGCCAGAACCCTACATTTTCGGCGGCTACTCCTTGGGTGGG
CAGCTCGCACTTTGGGGGGCTTGGCGCGGGCTGCAGGAAGGTTGTCCTCC
AGCAGCGGTGCTGTCGCTCTGTCCCAATCTGGATGCGGAGCGATCGCTGC
CATGGTTACGCAGTACAAGACTCGGTCGCTGGATCGAGCAACGCATCTGT
CGTGAGCTGCGGCATCTAGCTATCGAAATTGCCGATCGCCATCCAGGCAG
CCTCGCTCCTGCCGCGATCGCCAAAGTCACCACCATTCAAAGCTTTGATG
ACTATCTTGTTGCACCCCGCCTCGGTTTTCGAGATAGCACCGACTATTAC
CGCGCCAGCAGTCCTCTGCCCTTTCTCGCCGATCTTCAAGTCCCCGGATT
AGTCCTTTACGCTGCAGACGATCCGTTCTTTCATCCCGCGATCGCTCCCG
AGCTCGACGCGATCGCACTGAGCAATCCTGTGTTGGACTTTGAAATCACG
CGCCACGGCGGCCATGTGGGCTATTGGCAAGGCCGCGATCGCTGGTGGGC
GATCGATCGATTCCAAGGCTGGTTGGAAGACTCCGGGACTTTGAACCAAC
GCTGA

>2771433984 Ga0255787_116 5441..5788(+)(Ga0255787_11) 
ATGACTGTCCTGACCCTCCAACTGAGCAATGGCTCGCTCAGCTTGCCACT
CAGTTTGGCGACTGGTCTCCAGCTCAAATCCGTTTTGCAGCAGCTGCTTG
ATCAGCTACGACAAGCCAGTACCCCACTCAGCCCTGGGCAACGCCCCACG
CCACAGCCGAGCACGGATCAACGGCTGAATGTTGGCGATATCAGTTTAGA
AGTCTTCTGTAATCCCAATCTTTGGCCGAGTCCCTTTGCCGCCAAAGTTC
TGCTGACTGTACGGCAGGGTGAACTGCGGCTCAGCCTTGAAGTAGAACTG
AGTCGCCTGCTCGAAGATCTCGATCAGTACTTGGAGTCGATTCGCTAG

>2771433985 Ga0255787_117 5884..7701(+)(Ga0255787_11) 
ATGGCGAATCCCCCCTTTAGCAATCGCGACTCAGGCCGCAGTGTTGGCCG
TTCCTACCAGTCGCTTTGGCTTTTGCTGGGAATTACCACGATCTTCTTTG
GGGCGTTGGGTGGCCGACTCGCCTACATGCAAATTCAGCAAGGCGAGCGA
AATCGCGAACTCGCGAACGAAAATCGCATCCATTTGCTGCCACGCTTACC
TGAACGAGGGCGCATCCTCGATCGGGAAGGGCGCGTTTTAGCCAGTAGTC
GCCATGTCTACTCGCTCTACGTCTGGCCGCTGGCAATTAAAGACGAGCGC
TGGCCCGACACCCGCAAGCGGCTCGCCAAGCTGCTCAATCTGCCGGAAAG
CACCCTCCAAGCCCGTATCGATCGCCAGAAAGAGAATGCTGCCTATCGCG
TGCGACTGGCGCAGAACCTCAGTCAACCCCAAGTCATTGCCTTTGAAGAA
AATCGGCGGGACTTCATTGGTGTCGAAATTGACTACGACAGCGTGCGCTA
CTACCCCAATGGCTCTGTGGCTGCACACGTTTTGGGGTACACCGGCGAGA
TTTCTGACGAGGAGCTGAAGCGGCGGGAAGGCCAGGGCTATCGACCCGGC
GATGTGATTGGTCAAGCTGGGCTAGAAGCTGCTTTTGAGAAACAGCTGCG
CGGAGAATGGGGCGGTCAGCAAGTAGAAGTCGACGCTCTCGGCAACGTGG
TTCGCATCCTCGGTGATAAAAAAGCGAGGGCAGGCCAAGACGTCAAAATC
ACCCTCGATCTCGATCTGCAAAAAGCTGCAGAGGCCGCGATCGGTGACAC
CATGGGCGCGATCGTGGCGATCGATCCTCGGGATGGCAGCATCTTGGCCA
TGGTCAGCCGCCCCACCTACGATCCCAACGTCTTTGCCACCGAAATCAGC
CAAGCCGAATGGGATCGGCTGCAACAGCTAGAGTTTCCCTTCGTCAACCG
CGCACTCCAAGCCTTCCCACCCGCCAGCACCTTCAAAATCGTGACGACGG
CAGCAGCCTTGGAATCCGGCAAGTACTCGCCTGACACCGTGCTGCAGACC
TTTCCCTTCTTGCGGGTCGGTGGCATTCAGTTTTGGGACTGGAATAACGC
TGGGTTTGGCCCTCTTAGTTTTGTCGGGGCAATGCGCTACAGCAGCGACA
CCTTTTTCTACCAAGTAGCGCAACGAATTGGGGGTGAAGCGATCGCCACC
ATGTGTCGCCGTTTTGGTATGGGTGAACGCACGGGGGTGGAGCTCGCCAG
CGAAGAAAGTCGTGGCCTTGTGCCCGACAACGAGTGGAAAGTCAAAAACC
TTGATGAAGAGTGGACAGTGGGCGACTCGATCAACATGTCGATTGGTCAG
GGCTTCCTTTTGCAGACCCCCCTGCAAGTCGCAGTGATGTTTGCGATTCC
GGCCAACAACGGCTTTCGCGTCAAACCGCACTTCCTCAAGGACGATCGCG
ATAGCAAAGAATGGCGCGAAGACCTCAAACTCAAGCCTTCAACCATGAAG
GTGATTCAAGATGGATTGGTCTCAGTTGTGACTGAGGGCACCGGCAAGGC
CCTGAATGTACCTAGCCTGCCACCCAATGCCGGCAAAACGGGTACAGCAG
AAGATCCCCCGCGGCGATCGCACACTTGGTACGGCGGCTATGCCCCAGTC
GACAAGCCCGAGATTGTTGTCGTGTCTTTCAATGAGAACTCCGGCGGCGG
CGGCGGCAGCCTTGCTGCCCCAAAAGTTCGCCAGGTGTTTGAGGCCTACT
TCCGTAAGAAAGCCCTTCGTGCTCAGGCGGCTAAGGGCAAGCAACCACCC
GCCACGACTTCGCAGTAA

>2771433986 Ga0255787_118 7656..8789(-)(Ga0255787_11) 
ATGCGCATTGCTCTCTTTACCGAGACGTTTCTGCCGAAGGTGGATGGCAT
TGTCACGCGTCTGCGACACACGGTCGACCACCTGCAGCGTCTCGGTCACA
CCGTCATGGTCTTCTGTCCAGATGGAGGCATCCGGGAGCACAAGGGAGCC
CGCGTCTATGGTGTTCAGGGGTTTCCGCTACCGCTCTATCCAGAGCTGAA
GCTGGCCTTCCCATTGCCCAAAGTCGGCAAAGCCTTGGAGCGGTTTCGTC
CAGATCTGATCCATGTGGTCAATCCGGCAGTGCTAGGACTGGGTGGTATC
TACTACGCTAAGGCGCTGAATGTGCCGCTGTTGGCCTCTTACCACACACA
CCTGCCGAAGTATCTGGAGCACTACGGTTTGGGCGTCTTGGAAGGGGTGC
TTTGGGAGTTGCTCAAACTCGCTCATAACCAAGCGGCGATCAACCTTTGT
ACCTCCACGGCAATGGTGCAAGAACTGACCGAGCACGGCATCGAACACTG
CCAGCTCTGGCAGCGAGGGGTTGATACCGAAACGTTCCGACCAGACTTAG
CTTCCGCTGCGATGCGCGATCGCCTCAGTGGGGGCAACCCAGAGGCACCG
CTGTTGCTCTACGTTGGTCGTCTCTCAGCAGAAAAGCAAATCGATCGCCT
GCGGCCAATTTTGGACGCCAATCCAGAAGCTTGCTTGGCCTTGGTGGGCG
ATGGCCCTTATCGCGCTGAACTGGAGCAATTATTTGCGGGTACCAAAACC
CGTTTCATAGGCTATTTGCATGGCGAGCAACTCGGAGCGGCCTATGCATC
TGCGGATGCCTTTGTCTTCCCCTCGCGGACTGAAACCCTCGGCCTCGTCT
TGCTAGAAGCGATGGCAGCGGGCTGTCCAGTAGTCGCGGCCAATTCCGGC
GGGATTCCTGACATCGTCAGCGATGGCGCCAATGGTTTCCTGTTTGATCC
AGAGGATGAACAAGGGGCGATCGCTGCAGTTCAGCGGTTGTTGGCCAATC
CCATGGAACGCGAAACGCTACGAATGGCAGCTCGCCAAGAGGCTGAGCGT
TGGAGTTGGAGTGCTGCTACTCAACAACTCCAAGACTATTACTGCGAAGT
CGTGGCGGGTGGTTGCTTGCCCTTAGCCGCCTGA

>2771433987 Ga0255787_119 8804..10012(-)(Ga0255787_11) 
GTGAAGATTCTTGTATTGGGTGGCGATGGTTTCTGCGGGTGGCCCTGCGC
TCTCAATCTGGCTGCTGCAGGCCATACCGTCACCATTGTGGACAACCTCG
TTCGCCGCAAGACGGATGTGGAATTGGGGGTGCAGTCCCTCACGCCGATC
GCCACAATCGAACGCCGGTTGCAAGCCTGGCAAGAGACGGGTGGGCAACC
CATTGGCTTCGTTAATCTCGATCTGGCTGCCGACTACGATCGCCTCTGCG
CGTTGCTGTTAGAGACCCAGCCCGATGCGATCGTTCACTTCGCAGAACAG
CGTGCTGCTCCCTACTCGATGAAGAGTGCTTGGCACAAGCGCTTCACGGT
TAATAACAACGTCAATGCCACCCACAACCTGCTCTGTGCCTGCGTGGATG
TCGGCTTGAAAGCCCACATTGTCCACTTGGGCACCATGGGCGTTTATGGC
TATGGCAGCCATCGCGGGGCCACGATTCCTGAAGGCTATCTGGAAGTTGA
AGTGATTCAACGGGATGGCCAACGCTTTGAGGAGAAAATTCTTCACCCCG
TTGATCCGGGCAGTGTCTATCACATGACCAAGACGCTGGATCAGTTGTTG
TTCTACTACTACAACAAGAACGACAACATCCAAGTCACTGACCTTCACCA
AGGCATCGTTTGGGGTACCAACACGGATCACTGCAACCTCCATCCTGATC
TGACCAACCGGTTTGACTACGACGGTGACTACGGCACGGTTTTGAACCGG
TTCTTGATGCAGGCGGCGATCGGTTATCCCTTGACTGTGCACGGGGTTGG
CGGTCAGACCCGCGCCTTTATCCATATTCGCGACTCAGTGCGCTGCGTTC
AGCTGGCGATCGAAAATCCACCCGCCGCCAATGAAAAGGTCCGTATCTTC
AACCAGATGACGGAAACCTATCAAGTCAAAGACTTGGCAGAGAAAGTAGC
AGCGCTGACTGGGGCTGAGATTGCTTACCTCCCGAATCCTCGCAAGGAAG
CGCCGGAAAACGACCTGATTGTTGATAACCGCTGTCTGCTAGATCTCGGC
CTCAATCCGACCACGTTGGACGATGGCCTGATGAGTGAGGTCGTAGAAGT
CGCTCAAAAGTTTGCCGATCGCTGCGATCGCGCCAAAATCCCCTGCGTTT
CGGCTTGGACCCGCAATCAAGCGGAAACACTCCAGGCTCCTGAAACCGCC
CTGCGCTAA

>2771433988 Ga0255787_1110 10106..10276(-)(Ga0255787_11) 
ATGCCCTACACCACAGAAGAAGGCGGCCGGCTGAATAACTTCGCCAAAGA
GCCCAAGATGTACCAGGCAGAAGCCAGCCCTGATCAGGGCAAAAAATGGC
TCTGGACGGCGGGTGCAGCCATCCTCCTGATCGTTGGCCTCCTTGTGATT
GCAGTGTCGGCCTCGCACTAG

>2771433989 Ga0255787_1111 10382..11212(-)(Ga0255787_11) 
ATGGTCGCGCCCCCCGACACCACCGCCGATGTTTTGACGATCGCCGGCCG
GTCTTTTCGATCGCGCCTGATGACGGGGACGGGCAAATACCGCACCTTTG
AACAGATGCGTGCCAGCATTGCGGCCAGCGGCTGCGAGATTGTTACTGTT
GCAGTGCGGCGGGTTCAAACCAATGCTCCTGGTCATGAAGGCTTAGCCGA
GGCTTTGGACTGGCAGAAGATTTGGATGCTGCCCAACACCGCCGGTTGTG
CCACCGCGGAAGAAGCAGTTCGGGTAGCGCGCTTGGGTCGTGAAATGGCC
AAATTGCTGGGACAAGAAGACAACAACTTCGTCAAACTCGAAGTCATTCC
TGACAGCCGCTATCTACTACCTGATCCAATTGGGACGCTGCAAGCTGCTG
AGCAATTGGTTAAAGAAGGCTTTGCAGTCTTGCCCTACATCAATGCCGAT
CCGCTCTTGGCGAAACGCCTTGAGGAAGTAGGGTGCGCCACGGTGATGCC
CCTCGGCTCTCCGATTGGTTCCGGTCAAGGCATTCGCAACGAGGCGAACA
TCCGCATCATCATCGAAAATGCCAAGGTGCCGGTGGTAGTCGATGCGGGT
ATTGGGACAGCCAGCGAAGCAGCGCAAGCCATGGAACTGGGGGCCGACGC
CCTGCTGATCAACACCGCGATCGCGCAAGCTGCTGATCCTACACGGATGG
CGAAGGCCATGGCCATGGCAACAACGGCGGGGCGCCTCGCGTTTCAGGCA
GGCCGCATTCCTATGCGATCGGAGGCGATCGCCAGCTCTCCCCAAACGGG
TTTAGTGGGGCAGTCGCCAGCGACGGTTTAA

>2771433990 Ga0255787_1112 11490..12032(+)(Ga0255787_11) 
ATGCGATCGCTGTTTCTGTCTGCCCTGCTCACAGCCGCAACGGTAACAGC
CGGAGCGCTACCGGCGATGGCTCAAAGCATCTTCAATCGCGATGCTTTTT
TCAATCGCGTCACCCCTGAGCTTTCCCCTTGGGCTTCCCCTCAAGTATTG
CTAGAACGACTGCCTCGCAACTGGCAGGGCAACTTTACTTACGAGGCGTC
CACGCAGGCTCAAAACTATCCGACGGGGCTGCAGGTCACAGGCTATTCCA
TTTCAGGACGGGTGTTGTCGTTCGCAGGTCTGCTGAATTGGGGTGGCGAT
CGCCAATCGGAAGTTTTTGGCTATATCGACAGCCAGACCGGTCAAATTGA
GTTCTACGAGCGGCAAAACGTGGGTCCAACCGCTGAGAGTGGTGCCGGTG
GTAGCTTCATTGGCTTCCTCGCGCTCCCGGATGAGCAACGCATTCCCGGC
CAAGCGCTGTTCTACTGGGTGCCCAACAGCATCATTCAGCCGACGGGCAT
TCTCGCGATTAAACCAGCGACAGGCACAGGCATTAATCGCTAA

>2771433991 Ga0255787_1113 12022..12834(-)(Ga0255787_11) 
ATGAAATCAGTCTGGAATTGCTTGCTGGAAAATGTCGGTGAATGGCGGGG
CAGCTTTGCCAGCCTCAATCTGCAGGGCGAAATTCTGTCTGAACAGCCGA
CGATCGTCACCCTCACTGCCAGTGATGATCGTCAGCAGGCCAAAATCGTT
GTCGACTATCAGCGGGAACCGGAGCGACGAGTCGAGATTCCCTTTGCCAG
TGTTAGTCGCGCCTATATCGGCTTTGATGATGGGGCCTTTTCCCAAGGCA
GTATGCAGCTTGCACCCTTCGGGGAGTTCGGAGCAGAGCAGGGTCTCCTC
GCTGATCAACAACGTCGCCGCCTGGTCTGGCAGTATCGCGATCGCCAGCT
CCAAGGAGTGACCCTGATTCGGGAAGCCCAGCCTGGCATTGATGCCTTTC
AGCAACCAGCCCTTACCGTTCAAGACTTACTGGGCACTTGGATCGGAGAG
GCTGAAACTCGCTATCCCGACTGGCGATCGCCTGATCGGATGACCACCCA
ACTGCGGTTAGAGCAAAACGGTGACCAGCTCCGTTCTCAGCTCTCGTTTG
GCGATCTCACGATTGAATCCCTCGCCCAAATTCAAGGATCGCAACTGGTC
TTTACTGGCAAACAACAGGAAGTTACCGTCTGGTTATTACCGGGTGGCGT
GAGCTGTGCTTGCCCGACAGAATTGACCCTGCGATCGCCCTTTCAGCTTG
AACTGGGTTGGTGGATCAGCCGCGATCGCCGGCTTCGTTTGATGCGCAAC
TTCGATGCCAGTGGTGCTTGGACGAGTGTGACCCTAGTGACTGAGCAACG
GGTTAGCGATTAA

>2771433992 Ga0255787_1114 12910..13146(+)(Ga0255787_11) 
ATGGAACGCGAAACGACCCAAGAGCTAACCGCTGAGCAAGAGAGCGAGCT
GCAACGTATTCTCCAAGAGATTGAGCAGAGCTATCTCAGCGACGGCAAAA
TCAACTTGCAAGAAGCGCGAGCGATCGTGCAACTCTCCAAGCAGCTCGCC
CCCGTGCAAGCTGAAGCACTCTATCGGATCCGCCAAGCGTTACGACAGCG
CTGGGGGGACCGGCTGGAGGTGGAATTTGAAGACTAA

>2771433993 Ga0255787_1115 13155..13225(-)(Ga0255787_11) 
GCGGGCTTAGTTTAGTGGTAAAACCTTAGCCTTCCAAGCTAATGATGCGG
GTTCGATTCCCGCAGCCCGCT

>2771433994 Ga0255787_1116 13309..13749(+)(Ga0255787_11) 
ATGGCGATCGCCCGTACTCAAGGCTGGCTGAGGGGCATCCACCACGTCGC
GCTCCATGTACAGGATTTGGCGCGATCGCGGCAGTTTTACGGCGAGATTT
TGGGACTGGCAGAACTGACGGATGATCAGGTGCCCAGCACCCTGCGATCG
CTGGTTGAAACCGGTCAAGTGGCCAACTTTCGCCTACCGGATGGCGTGAT
TTTGGATCTATTTGCGGCACCCGAGCTGCAGCCGCCTGACCCCGACCCCA
ACCGAGAATTTACCCGCTTTGCCCATCTGGCCTTCGACATTGCCCCCGAA
CAGTTTGATGCGGCGGTGCAAGTCCTACAGGAAAACAATGTGGCGATCGC
CCAAGGGCCAGTCAGCCGTCCGACCGGTCGCGGTGTCTATTTTTACGACC
CTGATGGCACCCTGTTAGAAATTCGCTGCGACCCTTCATGA

>2771433995 Ga0255787_1117 13746..15119(+)(Ga0255787_11) 
ATGATTCCTCAACTCGACCTGCGCACCAAACTCAGCTTCGGAGTGGGTGA
CTTTGGCACAGCGGTCATGGCGAATTTGCAGGTGTTCTTCCTGCTCTTTT
TCCTAACAACAGTGGCCGGTTTGGATGCCGCTTGGGCGGGCAGCATCCTG
ATGATTGGCAAGGTTTGGGATGCCGTTAACGACCCCTTGATTGGTTGGCT
GAGCGATCGCACTAACAGTCGTAACTGGGGCCGCCGCTACCCTTGGATGC
TCTGGGCGGCGATTCCCCTTGGGCTGACGTTCTATTTGCAGTGGATTGTT
CCGACTCAGAATCCGACGTGGCTGTTTATTTTCTATGTCGTCGTTGCGCT
GCTGTTTAACAGCTTCTACACAGCGGTCAACTTGCCCTACACCGCCCTAA
CGCCGGAGCTGACCCAAGACTACGACGATCGCACCAAGCTCAACAGCTTT
CGCTTTAGCTTTTCAATTGGCGGCAGTATCCTCTCGCTCTTGCTTGCCCA
AGCGATTTTTAGCCTCATTCCCAATCCTCAGGAGCAGTACCAATGGCTAG
GGGCGATCGCAGCGATCGCATCAGTCCTCCCTGTTTTTATCTGTGTTTGG
GGCACCCGTCGCCGCTATCAGTTCATGCGGCCATTAGTCGAAACCACACT
ACCGCCGCGCCAATCAATTGCTGAAGAATTGCAGGTTGTCAAAGGCAACA
AACCCTTCTTGTTTGTGATTGGCCTATATCTCTGCTCTTGGCTGGCGGTA
CAGGCAACTGCATCAGTCATTCCCTACTTTGTCCGCTACTGGATGCGACT
ACCAGATACTGATCTGACTTCGGTCATGCTGGCGGTTCAAGGCACAGCAC
TCCTAACACTGTTTGGCTGGAGTTGGCTCAGCAATCGTATTGGCAAACAG
GCGGTTTACTACTGGGGTACGGGTCTGTGGTTGATTGCTCAAGTCGGCTT
GTTTGTCCTGCAACCCAACCAAGTTGGCCTGATGTATGTCATGGCAATCT
TGGCAGGTTGTGGCGTTTCTGTTGCCTACCTGATTCCTTGGTCGATGCTG
CCGGATGTGATCGAATGGGATGAGCTACAGACCGGCCAACGCCGCGAGGG
AATTTACTACGGCTTCATGGTCTTTTTGCAGAAACTGGCGCTGGCCTTGG
GCTTATTTGTGGTGGGGCAAGCGCTGTCGTGGGCCGGTTTAATTCCTGGA
GATTCAACCGTTGTTCAACCAGATAGTGCCCTCTGGGCAATTCGCATTGC
GATCGCTCCATTTCCTACTATCTGCCTGATTCTGGGATTACTCTGCGCCA
AAGGCTATCCGATCACCCGCGATCGCCATGAAGCCATGCTGTTGCAATTA
GCTGAGCGGCGAGCAAAGGTCTAG

>2771433996 Ga0255787_1118 15183..16565(+)(Ga0255787_11) 
GTGTGGCACGATCGACGCAATGGATTGAGTCAGCAGCCTGTGGTCAAGAT
TGTTCGGCGGCGTTCCTTGGGTGTGCAGCCCGTCTACGACATTGGCGTGG
CAACCGTGCACAATTTTGTGCTGGCCAATGGTCTGGTGGCCTCCAACTGC
TTCAACAAAAGCCACTCGACCGCCTACGGCTACGTCACCTTCCAGACGGC
CTATCTCAAGGCCAACTTCCCTGTTGAGTACATGGCTGCGCTGCTGACGG
TTAACAGCGGCAACGCAGAGAAAGTGCAGAAGTACATTGCCAACTGTGCT
GCGATGGGCATTGAAGTCCTGCCCCCCAACATCAATGCCTCTGGGGTGGA
CTTTACGCCGGTTGGCGATCGCATTCTGTTTGGGCTGTCGGCGATTCGCA
ACCTGGGGTTAGGTGCGATCGAGTCGATTTTGGCGGCCCGAGAAGCCGGT
GGTCCTTTCCAATCACTGGCAGATCTCTGCGATCGCGTGGATACCGGTTC
AATCAACCGGCGAGCGTTGGAATCCCTGATCCATGCTGGCGCGCTAGATG
TGCTGGAAGCTGGAGGCAACCGTCAGCAACTGGTCGCCGATCTGCCGTTG
GTCATTGATTGGGCCAACAGTCGCGCCAAAGATCGAGCCAGTGGTCAGGG
CAACCTCTTCGACATGTTTGGCGGCAGTGAGAGCAACAGTAGCCCACTCG
ATACAGCGCCGCGTGCTGCTGCCACACCAGACTACAGCCCGGACGAAAAA
CTCAAGCTGGAAAAAGAGCTGCTTGGTTTCTATCTCTCTGATCACCCACT
CAAGGTGGTTCAAGAACCGGCAAGACTTCTCGCCCCAGCCAGCATTAGCG
ACTTGGAGGACTACAGCGATCGCGGCTTGATCAGCACGATCGCCCTGCTA
ACAGAAGTCAAACCCGTCGTCACCAAAAAGGGCGATCGCATGGCAATTCT
GCGGATCGAAGATTTGAGCGGCAGCACCGAAGCCGTTGTCTTCCCGCGTA
GCTACGAGCAGATCGGCCACTACATCGAGGCTGATGCGCGGTTGATGCTC
TGGGGCAAAGTCGATCGCCGCGACGATCAGGTGCAATTCATCGTTGAAGA
TGCGGAGCCGATCGACCATGTACGCCTGGTGCTCGTTGAACTCAGCGCCG
ATCAAGCCAGCGATATCGTCCAGCAGCAACGCCTCAAAGAGCTGCTCTTG
CAGCAAAAGCGAGAGGAGGAGCGCTCGAAAGTGCCTGTCGTTGCCGTGAT
CCAAGCAGGCAGCGATCGCTACTTTGTTCGCTTGGGGGCTCAATTCCGCG
TCGATGATCCTGAACAAGCCGTGCAAGCGCTACAGGCTGAGAATTTTCAA
GCCCGTGCTGAAGCATTGCTCTCTTCAACCTGA

>2771433997 Ga0255787_1119 16791..17726(+)(Ga0255787_11) 
ATGAACGGACAGGAACGCCGAAACCTGAACGCAGCGGTTGAGCGACACAC
CAGTGATCATGTCAGCTGGTATCTCAGTTCAATTGGTAGAATTCCGCTGC
TCACTGCCGAGGAAGAAGTCGAACTTTCTCGCAAGGTTCAACTGATGATG
ACCTTGCTGGAAAACCCAGACTCCGAGAGCAATCCCGAGAATCAAGCCGT
TCTAAAAGCAGGCCAAAGAGCCAAGGCAAAAATGCTCAAAGCCAACCTTC
GGTTGGTGGTTAGCGTTGCCAAGAAATATCAGAACCAAGGTTTAGAACTC
CTCGATCTGATTCAGGAAGGGTCGCTCGGTTTGGAGCGCGCTGTTGAGAA
ATTCGACCCAGCCTTAGGTTATAAATTTTCGACTTACGCCTATTGGTGGA
TTCGCCAGAGCATGACGCGGGCAATTGATAATCATGCCCGTACAATCCGT
CTGCCCATCCACGTGAGCGAAAAGATTAGCCGCATCAAAAAAATGACGCG
GGAGCTGACCCATCAACTGCGGCGGCTACCGAGTCGGGCGGAAATTGCTG
AGGCTTTAAAACTGCCGCTGCAGGATGTGGAAATGCTGCTCAGCCAATCT
ACGCCTTGCACGAGTCTCGATGCCCAAGCCCGGGGTGATGATGGGCGCAG
CTTCTTGGGTGACTTGATTCCAGATCCCAAGAGCTTAGAGCCGATGGATG
CCATGGATCGCCACATCCAGCACGAGCAAATCTCGACTTGGTTGGCGCAC
CTGACCGAACGGGAGCAGCAAGTGTTGCAACTGCGTTTTGGTCTGCATGA
CGGCGAGCAACATACGTTGGCTGAGATTGGGCGGCGGCTCAATGTTTCTC
GGGAACGGATTCGCCAAGTGGAAGCGCGGGCCTTGCAAAAACTGCGGGTC
TTAAGTCAGCAACCGCTTTGTCCTGAGGCTTGCTAG

>2771433998 Ga0255787_1120 17758..19077(+)(Ga0255787_11) 
TTGACGCTTTCTCTTGCATTTCCTGAGAGCGATCGCTATTGCCTGCGCCA
AGCACGAGTTCCGCAAGCAGTCTTAGACAACTGTGACGGACTTGGGCGGC
CTGATCCAGAAGGCAGTTTTCTGCTCGATTTGAGCATTGAAGCCGGTCGA
ATTACCGCGATCGCACCGACTAGTTCCAGCCCAAGTGATGCTCTGAGTCT
CGACTTACAAGGTCGGCAACTCTGGCCAGGTTTCATCGATATCCATACCC
ATTTGGATAAGGGACATATTTGGCTCCGCAGTCCCAATCCTGACGGCAGT
TTTGAGGGTGCCTTGGCAACCGCGATCGCAGATTCCAGTCAGCATTGGAC
GCCAGACGAACTCTTGGCACGTATGGATTTCAGTCTGCGCTGTGCCTATG
CCCACGGTACGGTGGCGCTGCGGACGCATTTGGATTCTGCTGGCGAGTTG
GCCGCGCGGGGCTTCGCCGTCTTTCAAGAATTGCGGCAGCGCTGGAGCGA
TCGCCTCACCCTGCAAGCTGCTTCATTGGTTTCGCTTGATCACTATCAGG
GCGCAGCAGGTGAGCGGTTAGCCGATTTGGTTACTGAAGCAGGTTGCCTG
CTTGGGGGGGTAACTTTCCCATCACCTGAATTGGATGAACAGCTCGATCG
CTTGTTGGATTTGGCTCGCGATCGCCAGCTCGATCTAGACTTACACGTGG
ATGAAAGCCTTGAGCCCAGCGATCGCACGTTGCAGCAGGTTGCAGCAGCG
GTTCAACGCAAAGGCTTTACCGGCAAAGTGCTCTGCGGCCATTGCTGTAG
CTTGTCGGTGCAACCCGAGGCTGAACTACCAACTCAGTTACAAGCTGTAC
AAGCGGCGGGTTTAGGCATTGTCTCGCTGCCACTCTGCAATTCGTACCTG
CAGGATCGGCAAACAGGACGAACTCCTCGACTACGGGGCATTGCACCTGT
TCAGGAAATTCGCACTGCAGGGATTCCGCTGTGTTTATCCAGTGACAACA
CCCGTGATCCCTTCTATGCCTATGGCGATTTGGACATGGTTGAAGTCTTC
CGCGAGTCGGTGCGCATTGGCCAGCTCGACCACCCTTGGCTGCCTTGGCC
CGCTGCCGTCACTTGCACACCCGCCGACTGGATGGGACTGGTTGATCAAG
GACGAGTTGCAATCGGGGCTCGTGCTGATTTCGTGATTTTCAACGCCCGC
TCTTTCACAGAACTGCTGGCCCGTCCCCAAAGCGATCGCCTGATTGTCCG
CAATGGCCGTGCGATCGCCCCTAAATTACCTGACTATGCTGAGTTAGATG
CAGTTCTGATGCGGCACTAG

>2771433999 Ga0255787_1121 19080..20435(+)(Ga0255787_11) 
ATGGTGGATTGGACAGCGGTAGATCACGCTCTCGCAGGCATTGAGAGCGA
TCGAGATCGCGCAACCTGTCAGCGGCTTTCGCTGGACTATGCCCACTTCA
GCCCGATCCTCTGGCCGCAATTGCAAGATCGCGCCGCCGATCGCGTGCTC
TATCCCCACACTAAAGCCGATTTACTGGCGATCGCGCGCGTCTGTGTGCA
AGAGCAAATTCCTTTGACGGTGCGCGGGGCAGCGACGGGTAACTACGGTC
AATGCACACCGCTGCAGGGCGGGATTTTAGTCGATCTGACAGCCTTTGAT
CAGATTGTTTGGCAGCGTGGTTCACGGTTGCGAGTTCAAGCCGGTGCAAA
GCTCGCTGCAATCGATCGGGCGATTCGCCCGAGTGGCTGGGAGCTACGCT
GGGCACCGTCGACTTACCGGACGGCGACAATCGGTGGTTTCTTTGCGGGC
GGTAGCGGCGGTATTGGATCCATTACCTATGGACAACTACGCGATCGCGG
CAATCTGCTGGGTGCACAAGTGCTGACCTTGGAAGCAGAGCCGCGTTTTG
TCGAACTGCAAGGTGAAGCAGCCCAAGCGATCAACCATGCCTACGGCTGC
ACTGGCCTGATCACCGAGCTGGAGATTCCCCTTGCTCCGGCCTATGACTG
GCAGGAATGCATGGTCAATTTCCCAAGCTGGTCAGGGGCTCTGAGTTTTG
CCCAAGCGATCGCCGAGGCGGATGGCCTGATCAAGAAGATGGTCTGTGTT
CTTGCCAACCCGATTCCTAGTTTTTGCAAAGCAATCAAAGATGCTTGTCA
CGCTGGGGAAACCGCCGTTCTGCTGTTGCTGTCGGAGTCAAGTCTGGAGG
TAGCAACGGCGATCGCCTCGGAAATCGGCGGACGGATCAGTTGGCAGCGA
TCGCCGCAGGATCAACCGCTCACCACCTTGATTGAGCAGAGCTGGAATCA
CACCACCCTCCATGCCCGCAGCGCTGATCCAGCTTGGACTTACCTGCAAA
TGCTGCTGCCCTTGGGACAAGAAGCGGCTCTGATTGATGCGTTTCAGTCT
CGTTGGGGTGACAGTGTGCTCTGGCATCTGGAACTGTTGCGCAGCCATGG
TCAAGTCCGAGTTGCAGCACTGCCGCTGGTACGTTTTGAAGGTCGCGATC
GCTTGCAACAACTCACTGATCAGTTGACCGCTGCCGGCGCGATTCTCTTT
GATCCGCACACCTACTGTCTTGAAGACGGTGGCATGAAGCAAATCGATGT
TCAGCAACTGACTTTCAAAGAGCAGATCGACCCGCAGGGACTGTTTAATC
CTGGCAAGATGCGGGCGTGGTCGGAGAAATACGGCGATCGCAGTGCTGTG
ACTTAG

>2771434000 Ga0255787_1122 20432..21151(-)(Ga0255787_11) 
GTGCGACTAGTTGCCAGTGATCTCGACGGAACCCTTACTGCGGGCGATCG
CTTTTCACCGGCGCTGATTCAAGCCCTTGAGCAGTTAGCAGCAGCCAAGA
TTGCAGTGTTGATCACAACAGGGCGATCGGTGGGCTGGGGCATGGCCTTG
GCGCAATATCTGCCGGTGGCGGGGGTGATCACAGAGAATGGCGGCGCAAT
TTGCTGGCCTGAGCAAGCACCGATTATCCTGAGCCCGATCGCGGCGATCG
CTGACCATCGCCAGCAGCTACAACACTGTTTTCAGCAGATTCAACAGCAT
TGGCCGCAGTTACAACCGGCGGCTGATAATGCCTTTCGGCAAACGGACTG
GGCTTTTGATGTGGCGGGGCTCAGTCCAGCAGATCTCGATCGGATTGCTG
CGATCGCTACTGAGCAAGGGCTGGACTTTGTTTACAGCGCTGTTCAGTGT
CACTTGCTGCCACGCGGCCAAAACAAAGCGCGATCGCTCTGGCAAGTGTG
TCAGGCTGCTTTTCCTAATCTCACTCCTGACCAAATCGTGACGGTGGGCG
ATAGCCCCAACGATGCCAGCCTCTTTGCTGAGTTTCCGCTGAGTGTGGGT
GTCGCGAATTTAGCGCCATACCTGGATCGTCTGTCCCAGCCACCTCGCTA
TCTCTGTCAACAGCCTGAAGTGGCAGGCTTTCTGGAACTGGTTGAGGCGC
TACTGCGCGCTCGCGCCTAA

>2771434001 Ga0255787_1123 21198..21860(-)(Ga0255787_11) 
GTGTCGATCATCAGCCTCGATACTCGGGTCAAAGTTGGCAACACCGACTA
TGCGCTCTCAGAGCTGTTCGAACTTGTTGATCAGCAGACCAGTGGCTACA
GTACGGCGCTCGAAACACTGAAGAAGGCAGTTGTTGCCGGCGAACTTGCG
ACGACTCAGCAAGCCCTTCAAACCTGTGCGGCAGCATTGCGGAGTTTAGC
CTCCTTGCAAAACACCTTAGAAAAGGTGTTGACCCTCGACTTGGCCGATC
CCGCACAGCCCGAACATGTCTTCATCGTCGAAGACTCGCGCGGGGCCACC
GAGCTGAAGCTCTACAAGTCGCACTACACGATTGGCAAGGCCGACTCCTG
CGATATCCGCCTGCATTCGATCTATGCCTCTCGCCAGCATGCAACCCTCG
TTCGCTTCTTGACGGAAAACGGTGAGGTCCGCTATCGCCTGATTGATGGT
GACCCTGAAACCGGCCGACGCAGTGCCAATGGCACCTACGTCAATAATCG
CAGTGTGACAGAGTGCGACCTCAAACACTATGACCAAATCCTGTTTGGCG
CCGATGTGAAGGCGACTTATTTCTATCTCAGTCCACAATTCCGGAGTTTG
TCGGGGCTGCAAGATCCAACGGTGAGCTTGTCGCCAGAGGACACAACCGA
ATTTGAGGCGTGA

>2771434002 Ga0255787_1124 21963..22676(-)(Ga0255787_11) 
ATGAGCAGCGAACCAGTGGTCTCCATTCGGAACCTTGACCATTTTTATGG
CCACGGCTCACTGCAAAAACAGGTCTTGTTCAATGTTGGTTTCGATCTCA
ATCCTGGCGAGATTGTTCTGCTGACTGGACCCTCCGGCTGTGGCAAAACC
ACCCTTCTCACGTTAATTGGAGGGTTGCGATCGGTGCAGACCGGCACCCT
GACCGTGCTGGGCCAAGAGTTACACGAAGCCAACCAACGCCAACGCGTCG
AGGTGCGGCGCAATATCGGCTACATCTTCCAAGCCCATAACCTCCTACGC
TTTCTGACAGCGAGCCAGAACGTGCAAATGACGTTAGATTTGCAGGCTGA
TCTAAAGTGGGACGAACGCATCGCCCGATCGCAGCAAATGCTGACAGCGG
TGGGCCTTGGCGATCACCTCGACTACTACCCTGAGAACCTTTCTGGGGGG
CAAAAACAGCGTGTGGCGATCGCCCGTGCTTTGGTGGGTCGTCCCAAACT
GGTGCTGGCCGATGAACCGACGGCTGCCCTCGATCGCCAATCGGGTCGGG
ATGTGGTGGACCTGATGCAGCAGCTGGCGAAGGAACAGGGCTGCACGATC
CTGCTGGTTACCCACGACAACCGCATCCTCGATATCGCCGATCGCATCTT
GGAGATGGAAGATGGCCACCTTGTCAAAGGGGGATTAACCAGCCCTATTC
TCCAGAAAGCTTAA

>2771434003 Ga0255787_1125 22797..24797(+)(Ga0255787_11) 
ATGACGCCCTTTCAACTGCAAGCCCGCTATCAACCAATGGGAGATCAGCC
CACTGCGATCGCGCAGTTGGTGCAGAAAGTTCAGGCAGGGATTCCCTATC
AAACGTTGCTGGGTGCAACCGGAACTGGCAAGACTTTTACGATCGCTAAT
GTGATTGAACAGGTGGGGCGACCCGCGCTAGTTCTCGCTCACAATAAAAC
GTTGGCGGCGCAGCTTTGTAATGAGCTACGCGAGTTTTTTCCGAATAATG
CAGTTGAGTATTTCATCAGCTATTACGACTACTATCAGCCCGAAGCCTAC
ATCCCCGTCACCGATACTTACATCGCCAAAACAGCGTCGATCAACGAAGA
GATCGATATGTTGCGGCACTCCGCCACTCGCAACCTCTTCGAGCGGCGCG
ATGTGATTGTTGTTGCCTCTATTAGCTGCATCTATGGCCTCGGCATCCCC
AGTGAATATTTGAAGGCAGCCATCCCCCTAGAAGTCGGGGCTGAAGTCAA
TATGCGCGAGGTGCTACGCCAACTCGTCGATGTCCAATACAGTCGCAACG
ACCTAGAGTCAGGTCGTGGTCGGTTTCGGGTCAAGGGCGATGTTCTGGAA
ATTGGCCCTGCCTACGAAGATCGGATTATTCGAGTTGAGTTCTTTGGCGA
TGAAATCGATGCCATTCGCTACATCGATCCCGTGACTGGTGAAATTCTCC
AAAGCCTCGATCGCCTCAACATTTATCCGGCCCGCCACTTTGTCACCCCT
GAGGAGCGACTAGAAACCGCGATCGCCGAGATTAAAGCGGAGCTCAATCA
ACAGCTGCTGACCTTACAAGCCGAAGGCAAACTAGTTGAAGCCCAACGCT
TGGAGCAACGCACCCGCTATGACCTCGAAATGCTGCAGGAAGTAGGCTAT
TGCAACGGCGTGGAAAACTATGCCAGGCACCTCGCGGGCCGCGAACCAGG
ATCACCGCCGGAATGTTTAATCGACTATTTCCCCAAAGATTGGCTCTTGG
TGGTTGATGAATCCCACGTGACGGTACCCCAGCTACGCGGGATGTACAAC
GGCGATCAATCCCGCAAAAAAGTGTTGATTGATCATGGCTTTCGACTGCC
TAGCGCGGCGGATAACCGCCCTTTGAAGTCGGAGGAGTTTTGGGACAAAG
TGCGGCAGTGCATTTTTGTCTCAGCCACGCCCGGCGATTGGGAAGTGGGG
CAATCGGAAACCCATATTGTCGAACAAGTCATCCGACCAACAGGGGTGGT
TGACCCTGAGGTTTTTGTCCGACCCACAGAAGGCCAAGTTGATGATTTAC
TCACAGAAATTCAGCAGCGGGTCAGCCGTCAAGAGCGGGCTCTGATTACA
ACACTGACCAAACGGATGGCCGAGGACTTGACTGATTACTTGGGCGATCG
CGGTGTTAAAGTTCGCTATCTCCACTCCGAGATCAATTCGATTGAACGGA
TTGAAATTCTTCAAGATCTACGCAACGGCGATTTTGATGTCTTGATTGGC
GTCAATTTACTGCGGGAAGGCTTGGATTTACCTGAAGTCTCATTGGTCGC
AATCCTTGATGCTGACAAAGAGGGCTTTTTGCGGACTGAGCGCAGCTTAA
TTCAAACGATCGGTCGTGCGGCTCGCCACATCAACGGCCAGGCAATTCTC
TATGCCGATCGCCTGACCGAAAGCATGGAAAAAGCGATTGGCGAAACCGA
GCGACGGCGACGCATCCAACTGGAATATAACCAACGCCATCAGATTACGC
CTCAGCCGATCAGCAAGCGATCGAGTAATGCCATTCTGTCGTTCCTCGAA
GTCTCGCGGCGACTGAATAAACAAGAACTAGAAGTTGCCGTCAGCCAAGC
GGATGATCTTTCCTTGGAGGAAATTCCAAATCTGATTACTCAGCTAGAAG
CACAAATGAAAGAAGCCGCCAAAAATCTTGAATTTGAAGAGGCAGCTCAA
TATCGCGATCGCATCAAAAAGCTGCGTGAGCGACTCGTCGGTCGTCACTG
A

>2771434004 Ga0255787_1126 24859..25251(-)(Ga0255787_11) 
GTGCCGGCACCGCTCGAGCAGCAATATCTCGAGGAAGTTTTTGACTCATG
GTTTTTCCTCGGTAAGCTCGGTGGCTTCAATGCCGAGAACTTGCAGGCTC
AAGATGAAGGACTTGAGCTGAGCTACATGAGCTATCAGTCAGCTCAGGAG
CGGAATAGTCTGCCAGCCCTGATGCACAACATGGGAGAAGTGGAGTATCA
GGGCCGTTGGGCTCGCTGCTGGTTTGATTTGGGTACGAGTGATGCGATCG
CGCTGGACGTGTTGCTCAACGCACTGCAGCGGCTGAGCGAAGAAATGGTC
GGTTTAGAGCGGGTCTTTATCGGCGGTGAAAATGCCGATTGGCCCTCACC
AGGACGCCGCAATCTTGACTTTGCGGCAGATGACTGGAACTAG

>2771434005 Ga0255787_1127 25317..26312(-)(Ga0255787_11) 
ATGAAAATTCGCTTAATCCATCGTTTGCTGGCTGCGAGCTGTGCAGCCGT
TCTCTGCAGTACGGTTGGCATGCCAGCTGGCCGAGCTGTCGACCCCTTCC
GCAGCAGTAATCCCCAACCGATCAATGCTGCAACGGCAGCAGCATTTACG
GCTGCTTTTCAGCAGGGCAATTATCCAGCTGCTGAACGGGCCCTTCAACA
AGCTCTGCAGCAGGATTCCTCTGATCCTCTGGTGTTTGCTTTGGCAGGGA
GTTTGGCCTTTGCCCAGCAAAACCGCCAAGCCTTTGCGGACTACGCTCGC
CAAACGAAGAGTAAGGCGCAGGCGATCGTGGCTCAACAACCGCTGCGTGG
CCAGATCTACATTGCGGTGGGTGAGTTGATGACCGCAGCTGCTAGCCTCT
TACCCCAACTGACGGGTGATGGCGGCGTGCCCTTATCGGCTGTGCCTCAA
GCCTTGCAATCGCTCCAATCGGTCTATGGCAGCTTGCGAGCAGCCGCTCA
GATCAACCCCAATGATCCGGAGTTGAATTTGATTCAAGGTTTTGTCGATT
TGATGGTGGCGACCAATTTGCCTTTGGCAAATCCGGATGGGGCGATCGCC
AAGCTGGAAAAAGCGAGTCCGCGCTATTTGGCCGATCGCGGTATTGCTTT
GGGCTTGCGTAATCTCAAACGCTATTCCGAAGCCTTGCGCTACGTAGATC
GAGCGATTACAGCCGCCCCTGACAACCCAGAGCTTTACTACCTCAAAGCG
CAGATTCTGGTTGAGCAAAGTAAAGCGACTGGGGATGCGAATTTACGGCG
AGCGGCGGCAGCAGAATTCCAAAAAGCCCTAGCGAAATCTGCACAACTGC
CGCAACCGCTAGTTTGGCAGCTCTTTTTTGAAGCCTGCAATAACCAAAAA
ACCTTCGATAATCGCGGTCAAGACTGCGTCGCTCTGCGCGATCAAGTCAC
CCAAGCGCCAGGTCCTTGGGGACCATCCACCTTGCCTTCGCTGTAA

>2771434006 Ga0255787_1128 26388..27092(+)(Ga0255787_11) 
ATGGAACGGTTGCGATCGCTTAAGCCTTTGACCCTGCAACTGGACGGCAT
TTCATACCATCCTCCCGCGAGTTCACGGCCCATCTTAGACAATATCAGCT
TCGATCTCGGCTTCCCGGAACTGGGCTTGATCGTCGGTCCCAGCGGTTCT
GGCAAAACGACACTCCTGGAACTCCTCGCCGGTCTCGTGATTCCGCAGCA
GGGACAGGTCAAATGGCATGACCAGGAGTTGAACTATCTCCAGCTCCGAC
AGTTAGCTGGTCTAGTCTTTCAATTTCCCGAGCGTCACTTCTGCGGCCAT
ACCGTGCTGGAAGAACTGCGCTTAGGACATCCCGAAATCAGTCGTGAACA
GGTCAAAGCAGCGCTCGTCTCTGTCGGATTGGGCGATCTTCCCTTTTCGG
CCTCGCCCTATCAACTCAGCGGCGGTCAACAGCGACGGCTTGCCCTCGCG
GTGCAGTTGATTCGGCAGCCTTGCATCCTGCTCTTAGACGAACCTACAGC
TGGTTTGGACTGGTCGATGCGGCGACAGTTAATCCAGCTCTTTCAGGAGT
TGAAAAAAACCTGGGGGCTGCTGATTGTCACTCACGAACCGCAGGAGCTA
GCCGCGATCGCCGATCGCCAGTGGGCAATTGTGCAAGGCCAGCTAGAACC
CTGGCAAGCCAGTCAGCCCGCCCAGGCTTTGAGCCAGCAGACTACCATTT
GTTAA

>2771434007 Ga0255787_1129 27127..28020(+)(Ga0255787_11) 
ATGGCAGACCAATTGATTCGAGCCACTGCCGCGAGTGGCGGCATTCGTGC
CGTGGGGGTGATCACCACCGATCTCACTGCTGAAGCTCAGCGGAAACACG
GTCTGTCTTTTGTGGCGACTACGGCTTTAGGACGCAGTATGGCTGCAGGG
CTGCTGTTGGCCTCCAGCATGAAGAAAGAAGGATCTCGAGTGAATCTGCG
GATTCGCAGTGCTGGGCCTCTTGGGGGCCTGATGGTCGATGCTGGCTTGG
ATGGCACAGTGCGTGGCTATGTCGAACATCCAGCAATCGAAATTGAACCC
AATGCGAACGGCTTACCGGATGTTGGCCGCGCTATTGGCCCCGGCTATCT
GCATGTGATGCGGGATGTTGGCTACGGCCAGCCCTACACCAGCACCGTGG
AGCTGGTGAACGGCGAAATTGGTGACGATGTCGCTTACTACTTGGCCAGC
TCTGAGCAAACGCCTTCGGCAATCATGCTGGGGGTCTACCTCGATCGCCA
GGGGGTAGAGGCGGCTGGAGGGCTGTTGATTCAGGTACTGCCCCAAGCTG
CCCGCGATCCTGCTCTCGTCAGTTTGCTGGAATCACGAATTAGCCATCTA
AAGGGTTTTACGCAACTCCTGCAGTCGGGCAAAGACCTGCCTGAAATTCT
CAATGATCTTCTGGGTGACCTCGACCTCACGATTCTGGCCGAACCGCGAT
CGCTGCGTTTCTTCTGCCCCTGCACACATCAGCGGATGCTGGGCGCGCTC
AAAATTTTCGGTGCACCGGAACTGCGGGACATGATCGCTAAGGATCAAGG
CGCTGAAGCCACCTGCGAATTTTGTAGCGAGGTCTATCAAGCCAGCGTCG
AAGAGCTGGAAGGACTGATCAGCGACTTGGAAACCGCCGCTTAA

>2771434008 Ga0255787_1130 28072..28686(-)(Ga0255787_11) 
ATGGCAGACCAAACTCCTTACGAACGGCTGGGCGTGGCAGAATCCGCCTC
GTTTGAGGAAATTCAGGCAACCCGCGATCGCCGACTGGCTGAACTAGAGC
CCGATTCACCGCAGCGTACTGCCATCGAAACTGCCTACGACGCCATTCTG
ATGGAGCGCTTGCGGCTGCGCCAAGAAGGCAAAATCAAAGTGCCCGAGCG
GATTCGCTTTGCAGAAAAGCCGGTCACTGAACCCAAGAAAACCCCCGCCT
TTCCAACACCGACCGCTCCTGCTTGGGCAGGACGCCTGTTTGACAAGCCT
CAACCGCAGGAGTTACTGACCAGTTCAGTGGTGTTTGGCAGCTTGATGGT
GGTGGCACTGCTGCCTCGATTGCAGCCAACGGTGCTGCAACTGCTCTTGG
TGGCAGGGATTGGCGGTTCCATCTGGCTGGTGACACGCAAAGAAAACCAC
TTTGGCCGCGCTGCCCTCTTTTCCTTTGTTGCCTTGCTAATCGGGTTGTT
GTTGGGGACTGCGATCGCGGGCTTGATTCCTGTTCTAGGACCCCTCAGCG
CCGAGCAAATTGCCACCGCCTTTGCACTACTGCTGCTCTGGGCGATCGCC
ACGTTTGTGCATTGA

>2771434009 Ga0255787_1131 29147..29860(+)(Ga0255787_11) 
ATGGAGACAGCCAAAATATTGGTCGTGGATGACGATAGCGCTGTGCGAAC
CCTGCTAACACGCTTCCTCTCGCGCCAAGGTTACCAAGTGGAAGCCGCGA
TCGATGGCAGCAGCGCTCTGGCTCAGTTCGAACGCTTCAGTCCAGATTTA
CTGATTCTGGATGTCAATTTGCCGGATACCAACGGCTATCAACTCTGCGA
AATCGTCCAGAAACGCACCGGCGTCTATGTCATTCTGCTGACCAGCCGCG
ATGATGAGACCGATATTCTGACTGGCTTTGCCAAAGGGGCCGACGACTAC
ATCACTAAGCCCTTTTCGTTGATGAGTGTGGGCGCTCGCATTGCTGCGAT
CCTTCGGCGACAACGCCATGTGGAAGCTGCCAGTCAGCCAGCCCTGAGCT
ACGAACAGCTCCAAATTGATCCGGCACGGCGGGAAGTTTGGTTTGCAGGT
CAACCGATTACTTTGACGGCCTTAGAATTCGACCTACTGCATTTTCTAGC
AACCCATCCCGATCGCGTCTGGCGCCGGAACGAACTCATTCAAGAAGTCT
GGGAATACGACTACGTTGGCGATCAGCGCGTGGTCGATGTTCACATTGGT
CAGATTCGTAAAAAGCTGGAGATCAATCCCAATCTCACTTGTCCTATTCA
AACCGTGCGCGGTGTCGGCTACAAATTTGAATCAGCGGCCATGTCGCTGG
CCTCTAGGCCTTAG

>2771434010 Ga0255787_1132 29884..30606(-)(Ga0255787_11) 
ATGGGCATGAGGCCACCCGTATCGACCTGGATTAGTTGTGATCGCTTATC
GATCGAAGTGCTACGCAAGCCGATCAAGCACGTCTATTTCCGGGTTTACG
CTCCCGACGGTCGGATTCGAGTCACGGTGCCGTTGCAACTGAGTGAAGCG
AAGCTCCAGCAACTGCTGCAGCAAAAACAGCCCTGGTTGCTGCAACAACA
AGAAAAAGTGCGATCGCGTCAGCCGGCACAGCAACTGATCAGTGGTGAAA
TTTATCCGTTGTGGGGCGTTCCTTATCGACTCGAGATTGACACCCAAGCT
TCAGTGCGCGCGATCCAGTTGACCGATGCAGGGAGGCTGGTGCTGCAAAC
TCGTCCCACAGATTCATTGGCCGATTGCGATCGCTGCTTGCAACAGTGGT
ACCGCCAGCACTTGCAGACGCAGATCCCACCCCTGCTCGATTGCTGGCAA
CCGCAGCTTAACGTTGCGGTGTCCGAATGGCGGATCAAACGCATGAAAAC
GCTTTGGGGGAGTTGCAATATCTGCGATCGGCGGATTTGGCTCAACCTAG
AACTGGCGAAGTATCCGCTGCACTGCTTGGAATCGGTGCTGGTGCATGAA
TTAGTCCATCTCCTTGAGCGCAACCACACGCCGCGTTTCTATCAGATGCT
CGATCACTTTCTGCCCACTTGGCGAGCAAGTGCTGATCGCCTCAAACAGC
CGCCCGCTGTTCTCCTCCCTTGA

>2771434011 Ga0255787_1133 30875..30997(+)(Ga0255787_11) 
ATGATGTTCTCCATGAGGATTACAGTGATTTTTTATCTCAAATTTATACA
CACTCGCTTCACTCTGACTGAAATTGAGCTTGTAGACTTCGACTCAGTCC
AAGCCGAGAAGCTGACAGGCTAA

>2771434012 Ga0255787_1134 31173..32477(+)(Ga0255787_11) 
ATGAGCCTTGCTGCAATTGTGGCGATCGCGATCTTTTTGGCTGTGATTAT
CGCGGCCGCCTTGGAGCTGACCGATCTGACCGTCGTCGCGTTGGTTGGCG
CGATGCTGTTGGTCATCACGGGCCAGCTGACCATGCCTGAAGCAGTCGCC
AGTATTGCCAAAGCACACGGCACACTCGCACTTCTCTTCGGGATGATGGT
TCTCGTGCAAGCCCTTGAAGCGACTGGCGCGTTTAACGGCTTGGCTCACC
GAGTCGTCTTGGCCTCGCGGGGAGATGGTCGGCGATTGCTGTTAGGGATC
ATGCTGCTGACCAGCCCGATCTGTGCGGTCTTGCCCAACGCCACCACTGT
GATGCTACTGGCACCGCTCTTACCCCCCCTGGCCAAAGAGCTGAAACTGG
ACCCGCGGCCCCTCCTCATCCTGCTGGTGCTGACAGCCAATAGTGCTGGT
CTGTTGACCTTAGTCGGCGATCCCGCCACTTATATTGTGGCAACAGGCGT
GGGCTTCACCTTTAGTCAGTATCTATCGCAGTTGAGTCTGGGAGGATTGC
TGAGTCTAGTCGTCCTGTTGCCAACACTGCCTTGGCTCTACCGCAAGATT
TGGACAGCACGCTTCACAGTGCCAGACTTGACGCCACCCCGCCCTCACCA
TCGCCAAGCCATGAAGATGCTGTTGGTGGTGACCTGTCTGATGCTGGTGT
TATTTACGACCGGTGAGCGCTTGCCTGTTCCCCTCAGTCCCGACGCAACA
GCTCTGGCGGGTGCCACCGCAGCGCTAGCCATCTGCCATCAAAGTCGCCT
GATCAGTGTCGATCGCCTCTTTGCCGCGATCGACTGGTCAACCTTGGTCT
ACTTCATGGGTGTGTTCGTCCTGATTGGCGGGCTACAAAGCAGTGGTGCG
ATGGCCGCGATCGCTCAAGGGTTGACCACCTTGATTGGCACCAATGTGTT
GCAGGGCAGTCTGTTGCTCTTGTTGTTAACAGGCGTGCTCTCAGCGTTCA
TCCCCAACATTCCGCTAGTGGCTGCCTTGACGCCCATCATGGTTAGCTAC
TGCCAAACGGCTGGCCTGACAATCGCCGGTGATGCGATCGCTCCTCAGGC
TTATCCGCTTTTCTTTGCCCTGATGTTTGGCGGGACCTTGGGTGGCAATG
CCACATTGATTGGTGCTTCAGCCAACCTAGTCGGCGCTGGGATTGCTCGC
CAGCACGATACGCCCATTCACTTCCGCGACTGGTTGCCCTACGGCGTTCC
AACCGTCGTCTTGCAACTCTCGGCGGCGCTGCTCTACTGCTGGTGGCGCT
CCTGA

>2771434013 Ga0255787_1135 32650..32886(-)(Ga0255787_11) 
ATGTCTCGCGTCTGTCAATTGACCGGCAAAAAGGCCAATAACGCCTACGC
CATCTCCCACTCGCACCGTCGCACCAAGCGCCTGCAAAACGTCAACTTGC
AAGAAAAACGCATTTGGTGGCCGGAAGGAAACCGCTTCGTCAAGCTGCGG
TTGTCGACCAAAGCGATCAAAACCCTGCAAAAGAAAGGCCTCAGCGCCTA
CGCTCGCGAGCTGGGAATCGACCTCAAGCGTCTGTAA

>2771434014 Ga0255787_1136 32926..33192(-)(Ga0255787_11) 
ATGATGCCTCAAGCGATCGCCGCACCTTGTCGCACGATCGCGGGCGATCG
CATTTGCATCGAACAGATCACGCGCAGTGCCAAAAATTACTGGGAATATC
GTCTGACGCTGAGCCGCAATGGCCAACGGCAAGCACCAGCAATCTACAAC
TGCCGCGATCGCTACTGGCAACAAGCCGGTCAGAGTCAGGCGTTTGCTGA
GGATGGTATTGGGGATTGGCTTTGTCGCACCCTCTCAGCTCGAAGCTCGG
AAGGCAAGAAGGTATGA

>2771434015 Ga0255787_1137 33296..35275(+)(Ga0255787_11) 
ATGGGTCGGCCAATCAGGCTCTGGATCAGCAGTATTGGACTTGCAGTGAG
TCTGGGTTCTGCCGCGATCGCTAATGCCGCTACGCAGTCCACACTTACCT
GTGAAATTTTAGTCGTGGGCGGTGGACTGTCTGGGGTAGCTGCTGCCGAA
GCGGGGCTGTTGGCTGGGCGCACGGTTTGTCTGACCGAAATCACTGATTG
GCTGGGTGGACAAGTCTCCTCGCAGGGCACCTCAGCCCTGGATGAAGCGG
GTCTGCAGCAGACATTGCAGGTTTATCCCCAAGGCTACCAACGCTTTCGC
GATCGCCTGCGTCAGTTCTATGGGCGTGAGAATCCTGGTGATTGTTGGGT
TAGCCAGATTTGCTTTTTGCCCCGTGATGCGGCGCAACTCCTGGAAGCGC
AACTGCGCGAGGCAGAGCAACGTGGGCAAGGCAAGCTACATTGGCTCCCG
AATACCGTCGTTAAAGCACTGAATTTTGATCGCGATCGCCGCTGGATTGA
GTCAGTGACGGCGATTCAGCATCGGCCTGCGATCGGTGCACCCCTCAACA
CGCTGCCCCTCTCCGCTTGGATTGAGGATGCCTATCGGCCCGAAGACTCC
GCTTTGCTTCAGAAAAACGTTCTGCAACTGCAACCACCTGCTGGTCAGCC
ACAGCGCTGGATCGTGATTGAAGCCACCGAAACAGGAGAACTGTTGCCGC
TAGCCGATGTCCCTTATCGCCTGGGCCTCGATCCGCGATCGCCGGGGAAT
CCTTCCTCGCCTGTGACTCAGCCTGACTCTTACTGCACTCAAGGCTTTAC
CTACACGTTTGCCATGGAGCAAACGCCAGCATCCTATCAACCCGATCGCC
CACCTTTCTACGATCGCTACGCGCCTTACTTCAGTTATGAACTGTCGCGT
TTTGCTAACCCTGATACTCTCTTTACCTATCGCCGGATTTGGGCACCCCA
ACCGCGATCGCCTCAACTGCAGCCCGGACGCAATGTCACCATTCCGCAGC
CCGGTGATTGGTCCATGCAGAACTGGACGTGGGGCAATGACTATCGACCA
GGGACTGCTGCCGATAATCTCATCCTCAGCGCCGAGCAATTGCGGGCCAG
TGGCCAACTGGAACCGGGTGGCTGGCTAGGCGGTCTGCGCACCGAAACCC
TTCAGCGGGGCGAAGAACATGCCCTCTCCTTTTTCTATTGGCTGTCCCAG
GGCAATACCGACTCTCAATTAGGGCCGAACGTCAAACAGCCCTTTCCTTT
CTATCGACTCTTACAAGGCATTGAGCAGCCGATGGGCACGGCGCATGGGC
TCTCCAAATATCCCTACATCCGCGAGGGCCGGCGGCTTATTGGTCGTTCG
TCTTCGACCTATCCCCAGGGATTTTCCTTGGTTGAAACGGATATTGCCCG
CCCCGACTATGCGGATCCGATCTATCAAGAGACCCTGTCGCCCCAAGACT
ATGAGGCCTTGCGGCAGCGGCTGGCGCGAGAAGCGTTTTTGCAAGGCAAC
GCAGCGACGGATCTACCGATTGTGCCTCGGCCGCGCCTTTTCCCTGACTC
CGTGGGCATTACGCAGTACGCGCTCGACTTTCATCCTTGCCTGACCGAGT
CGCCGCCCGAAAAACCTGGCAATACGGAGCGGGCTGGCGTTCGGCTACCG
CAAGGCTTGGCTTATCCCGGCCAAATTCCCCTGCGAGCCATGATTCCGCA
GCGAGTCGATAATCTGCTCGTCACTGGCAAAGCGATCGCTTTTAGTTACA
GCGTGGCAGCAGCCTACCGCGTCCATAGCTTTGAGTGGTCAGCGGGGGTA
GCAGCCGGGACTGTGGCGGATTTTGTGCTGCAACAGCAAATCACTCCAGC
TGAATTGGTGGATGAACTGCCTCGCCAAGAACCGCAACTTGAAGCCCTGC
AACGACGACTAGTAAATGCGGGTAATCCGATCGCGTTTCCTGGAACCACC
CTGCTCGATCGCAATTGGCTACGCCCTTGA

>2771434016 Ga0255787_1138 35298..36743(+)(Ga0255787_11) 
ATGAAAAGGTTGAAAGAATCGCGATCGCAATTGATAGAGCTTGCTCTTGG
TGATCTTGAAACCGCATCTGTAACGCAGTTGCAGCAGTGGGCTGAACAAG
CCGCGAGTCAGCAAGACTGGTCAACAGCGCTGCAACTAATCGAACTAGCC
GCTTGGCAGGAGCCAGAGAACTCTGCGATTTTGCGCCGCTGGGGAGATTG
GCTAGCGGCGGCTGGGCAAGTGGAGGAAGCGATCGCAGCCTATCAAGCAG
CGTTGGAATCCCAGCCCGGTTGCCCTCAGGCGATCGCAGCTTGGGCGGCT
GTCCTCAATGAGCAAGGCCGATATGCGGAAGCGATCGCTCTGCTTGATCA
GGCTGTAGAACAAACAACAGACCTCTGGCATCACCGAGCTGTGGCCTTAC
AGAGTTTGGGGGACTGGCCAAAAGCTTTAACGAGTTGCGATCGCGCTTTG
CAGCTTGATCCAACGATGGCTGAGGCACAGTTCCTGCGCAGTAAGTTGCG
ATTAGGACTGGGGGATTGGTCGCAGGGTTGGCCAGAGTATGAAAGTCGGC
TATTGGTGTTTCCAGAGTTACGCGATCGATTGCCCAGTTTTGGTCGTCCG
CTCTGGCAAGGCGAAGACCTGACTGATAAAACACTATTGATTTGGGGTGA
ACAAGGTTACGGCGATCAGATTCAGTTTGTGCGCTACCTATCCGTCTTGC
GCGCTCGCTGGCCCGAAACACCTTTATTGCTGCTGGTTAGTGAGCCATTA
GCAGCACTCTTTCAACAACTCGCGATCACCAATCTACAAGTCGCCACTCA
ATTCACTTTTGAGGTTGAACCGGCCTACGACTTTCATCTGCCCCTGTTGT
CATTGCCTGAACGACTTGGGGCAACAGCTGAAACGATTCCACTCGCTCAG
GGTTATCTGCCGCGATCGCCTCAATTTGGTGGCAGCAAATTGAAGGCAAA
TCCTCATCTGCTTCAAGTTGGTTTTGTTTGGCAGGCTGGTGAGACAAGCG
ATCGTCGTTTTCAATGGCGACAAGCCGATAAAAGTGTGCCGCTTGAGTAT
TTTCTCCAGTTGCGATTGAAGCTGGAGGATTGTCAGTTTTGGAGTTTACA
ACTTGGCTCTGCAAGTCAGGCACTACAACAGAATCCGGATTGGACAGATT
GTGACCTCTCCGATCAAATCCACTCCTTTGTAGATACAGCCGCTTTACTC
AGTCAGCTAGATCTCCTGATCACGGTGGACACCGCGATCGCGCATTTGGC
TGGTGCTTTGGGTGTTCCGGTTTGGGTGCTGTTGCCGAAGGTTGCGGATT
GGCGCTGGAGACAAACAGGAACGACAACCCCTTGGTATGACTCTATGCGA
CTCTATCGGCAGGCGATCGCGGGGGATTGGCGATCGGTCTTTGAGCAGCT
GCAACGGGATTTGGACTCAGACCCTACTAGACTGCATCCTTACTGA

>2771434017 Ga0255787_1139 36966..38309(+)(Ga0255787_11) 
ATGTCTTCGCTGTCGCCTGAGGCTTTGGAACGGATTCGCGCTCAGTTTGA
CTATGGGCCCTATCCGCGAGTGCCGTTGGAGGCAACACCCAAGGAAAACT
ACGGGGCGCTAGCGATTCATGATATTCGTTCAGCATTTTATCGGCGCGAT
CGCAAGCTGAGATCCACAGAGGGAGCCTGCATTTTAGATGTGGGTTGTGG
CAGCGGCTTTAAGACGTTGATGTTGGCGCTAGCCAATCCGGGAGCCACCA
TTGTTGGAGTCGACCTGTCGCCTAAGTCGGTGGAGTTGGCACAGGAACGA
CTGAAGTTTCAGGGGTTTCCAGCAGTCAAGTTCTATGCCCTAGGGCTGGA
TGAAATTGGTCAGCTAGGGCTGGCGTTTGACTATATCAATTGTGATGAGC
TGCTCTATTTCTTTGATGATCCGGCGGCAGCTCTGGGACAAATGAAAGCT
GTGCTGAAGCCTGATGGCATTATTCGCACCAATTTACATTCCAAGAATCA
ACGGATTGCTCATTACCGCTTACAGGAACTATTCAAGTTTTTGGGCTTTT
TGGATGGCAATCCAGAAGCAGCGGAAATGGAAGCGGCGACGGAGTTGATG
AATGCGCTGCAACCGGGGATTTTGAGTCGGGCGGCGGTTTGGAATATGCC
GCTGCAGCTACAGAAGGAAGAGAAGCAGGACGAGCTAGAGCAGTGGCTAT
TGGCAAATTTGCTGTTGCAAGCAGATAAAGGCTATGGCATCCCAGACCTT
CGACAATACCTAGAAGCTGCAGGACTTGAGTTTTTAGGAATGGTGCAAGC
ACCACTGTGGCGACTGAATGAGTTGTTTGGCGATCGCGACCAGATTCCGG
CGTTTTGGGCGTTGGGAATACAGGAGGCAAGTTTACTGGATCAGGCTTAT
CTGTATGACCTGTTGCATCCGGTTAATCGTCTATTTGATTTTTGGTGTAG
TCCGCAGCCGTTGCGATCGGCAGATGATTGGGAGGAGTGGCCATTGGAGC
AGCGCTTGGGGCTGACGGTGCAGTTGCATCCGCAGTTGGCACAACCAGGG
ATTGAAAAGCAGCTCCAGGAGAAGTTGAAGCTGCGGGAGCGCTTTAGTTT
GGCGCGGGCGTTGCATGGTGAGTTTTTGGGGATGCTGACCTATGAGCCGC
TGTTTGGGGCGTTGATTCGACCGTTGTTTGAGCGATCGCTACTGGTGAAG
GATTTGGTGCAGCGGTTCCAGCAGTTGCAACCGTTGGATTATGCAACGGG
TAAGCCCTGGGAATTAGAGGCAGTAGCTGAGTTGGTTTGGAATTTCTTAG
CCGAATTAGAACGCGATCAGTGCCTGTTCTTAACGCAGGCTTGA

>2771434018 Ga0255787_1140 38317..40683(+)(Ga0255787_11) 
ATGGCTACCTTTTATCTAGCTGAGGCTGAGAATTGGTCATTCCGGACTGT
TTGGCACGATCGCTTTTTTACGGTTCTCAAGTACCATCCAGCGCGGGCTG
AGGATTTAGGGCAGGCTGATTATATTTTTCTAGATGCAGATTTTGCCCTA
GAAACGAACTGGCCTTACTACGGGGCGCAGACCAAAGCAATCTTAAAGGG
CGATCGCTTTCCGACGGATGAGGAAATTTTAGAGTATCTCTTCGAGCATC
CGGTCAGTGGCTACGGGAAGCCCTTAGTGTTGATCAATATGAATCCGTTG
GCAAAATGGCCGGCGATCATGCAGGCGCTACCGGATGTGTTGGTGGTCAG
TCATTGCCATACAACTGAGAATTATCGCGCTGGGATTGATATTAGTTTTC
CGGCGATGCCGCTACTCGATCGGCAGTGTTATCCAACCCGAGAGCGATCG
ACTTTACTGAGCTTTCGGGGAGCCAATAGTCATTCAGTGCGAGAGCAATT
GCAACTGCTTCATCAGCCGCCAGAGATTGAGGTTGAGTTGATTCAGCAAA
GCTATTGGGGGGCGTTGAATTATGCCGATGCTCCTCAAGGATTGAGTGCT
GAGCAACAAATTTATACGGAGTTAATGGCTCGATCGCGCTTTTCAGCAGC
ACCGCGAGGCCATGATGTTTTTTCCTATCGGCTACTGGAGGTAATGGCGG
CGGGTGCGGTTCCAGTCGTTTTAGCTGATGACTGGGTGTTGCCCTTTTCG
GAGTTGCTGGATTGGTCTAAGTTTTCGCTGCAGGTGGCTGAGGAGCAATG
TTTAGAGTTGCCGCAGAAGCTGCAAGTGATTTCCACTGAGCAATGGCAAG
CAATGCAGCAGCGATCGCAGCAGGTCTATCAGCAATACTTTTACTCTCTG
GCGCAGCAGGTCAATACGCTATTGCTGATTCTGGATCAGCGATCGGGTGA
TGACCCTACGCCAGAAGTTGAGATTGAGGCCGTGTTGCTCGATCGGGCGC
AGCAGTACCGACTCTCTGAGGACTTAGTCGCAGCGGAAACTTGTCTGGCG
ACGTTACCCCGATCGCCTGCCTGTGTTTTGGAGCAAGTACGGCTAGTTTT
AACGGCGCAGCAGCCAGAGACAGCGCTAGCACTATTAGATTCTGTGAAGG
TACCGGAGGAAGAACGAGCAGAGTATTACAACTTGTTAGGAGTGGCGCAA
ACGCAGTTGGGGCAATGGGAAGCAGCGATCGCAACTTATCGACAGGGACT
TGAACTGTTTCCGTTGCAGCCGAAGCTCTCTACTAATCTTTGTTTGGCGT
TACGTCACTGCGATCGCCTACCGGAAGCGCTAGGGATTAGCACAGCATTG
CTGACAGAACAACCGGAGAACGTCGATCGCATTCAGCTCCAGGCCGATAC
GCTCAATCTGTCGGCTGTCTATGACGAGGCGTTGGTGCTGTATCAACAGG
TGTTGGCACAGGCTCCAGAGCGGGCGAATGCGCAACTGGCGATCGCAGAA
ATATTATTGCGGCAGGGAAAGGCTGATGGCTGGGAGGCCTATGAGGCGCG
GTTTGCAGCAGAGCCAAGTTTAGCGGTATTGGCGGCTTATTATCCGCAAC
CGCGTTGGCAAGGAGAAGAACTGGGATCGCGATCGCTGTTGGTGTGGGGA
GAGCAGGGCTATGGCGATCAGATTCAGTTCAGTCGTTATTTGTGGGTGCT
GCGCGATCGCTATCCACAGGCTCGGATTCAGTTTCAAACGGATGCGGTGT
TGGTGCCATTGTTTGCAGAGCCGCTCGCCAGTTTGGGAATTGAGGTGATT
GCGGCGCAGGTCACAGAGCAAGTGTTTGATTTTCAGGTGCCGCTGTTGTC
GTTGCCTCGGTTGGTGTGGCCAAGCTTGCAGGAGATTCCCTACAGTGCAG
GTTGGTTGCCTTGTCCGTTGCCACCACCTCAAGAGGAAGCGAACCGCAAG
TTTCGAGTCGGGATTGTCTGGCAGGCAGGTCGGCGGGCAGGGGTACAGAA
AAGTGCGACGGCAGATCGGCGCAGTTGTTCGCTAGCGGCAATGTTGGAAG
CAGTGCAAGAAGTTGTGCAGAGGCCAGATCTAGAGGTGGTGAGTCTGCAG
TTGGGGTATGAGGGGGTGTTGCCGGAGGGGGTTATGGATTGGAGCGATCG
CTTAGTCGATTTCGCGGCGACGGCTCAAGTGCTGATGGAACTGGATTTAT
TGGTGACGGTTGATACGGCGATCGTGCATTTGGCAGGAGCAATGAAGATA
CCTACAAAAGTTCTTCTTGCTTACCCAACAGATTGGCGATGGCAGCAAGA
CTTAGGAGTATCTTGGTACTCTTCCGTAGGGTCTTGTCACTTTGTCCATC
TGCCTACCATATCTTAG

>2771434019 Ga0255787_1141 40844..41203(-)(Ga0255787_11) 
ATGACCAGCATTCTTCGCGAGCAACGTCGCGAAAGCGTTTGGGATCGGTT
TTGTGACTGGGTGACCAGCACCGACAACCGCCTCTATGTGGGCTGGTTCG
GCGTGTTGATGATCCCCACCCTGCTGACCGCCACCATCTGCTTCATCGTT
GCGTTCATCGCAGCACCTCCCGTCGACATCGACGGCATCCGCGAGCCTGT
TGCCGGCTCCCTCATGTATGGCAACAACATCATCTCCGGCGCAGTTGTTC
CTTCCAGCAACGCCATCGGCCTGCATTTTTATCCGATTTGGGAAGCCGCT
AGCCTCGACGAGTGGCTCTACAACGGTGGCCCTTACCAGCTCGTAGTGTT
CCACTTCTAG

>2771434020 Ga0255787_1142 41459..41677(+)(Ga0255787_11) 
ATGGCGACCGATAAAGTGATTTGGGTGAACGAGCAATTCGATCCTGCGGG
AATCCTCTATTCCTGCATCGCTACCTGTGACGAACAGCAGGCCCGTGACT
GCCACGAGTCCTTTGAACGGAATCTGACACCAGAGCAGCGAGCCAATGGC
TGGCGAGCTCAGCTACGGACCGTCGCTTCTTGGGATGAAGTGCCCGCTTC
CTCACTCAAGCTCAGCTAG

>2771434021 Ga0255787_1143 41772..42914(-)(Ga0255787_11) 
ATGACTCAACGGATCACAGCCCTGACAACCGCCGTTTTCTTGTTTGGTGG
GGCGATCGCACTTCTCCCGTCGACCTCAGCCCAGGCCGCAGAGGTGAATC
CCAACCTGTTACGTCGCTGTCAAAATGCTTTAGCCGAGCGGATTGGCCAA
CGGATTCAGGTTCAGACAGATACGCTGACGCCCTACTTTATTTCCAACGC
TGAACAGGGCATTCGGGGACAGGGCAATCTCGACAGTAGCGGTAACTTCC
GTCCCTTTGACTTTGACTGTCAAGTCAATGTCCGCGATGGCCGAGTAGTT
AGTTTGGAGTACAACTACCAGTCTTCTGGGAACAACGGCACAGTGAATGA
CAATGTCCGGCGTCGTTGCCAGGATGCCCTCGCCGATCGCATTGGGCAGC
GCGTTCAGCTCAGTAGCGATACTTTTCGCCCTTATTTCATCTCCAATGCT
GAACAGGGACTACGGGGGGAAGGCACGCTCGATCGCGCAGGGAACTTCCG
TCCTTTTGAATTTGACTGTCAAGTCAACACCCGCACAGGTCGGGTCAATC
GCCTCACCTATAACTACTTGTCGGCCAACAATCCAACGGATATAAGCCCT
GCCGTTCTTCAAGCCTGTCAAATAGCACTGCGGGATCGCATTGGGCAACG
TGTCCAAATCGATCGCAATAGTCTGCAGTCCTACTTCATCTCCAATGCGG
CAGAAGGGCTGCGGGGTGAGGCCGTGGCAGGGCGCGAAACGCAACCTTTT
CAGTTCGATTGTCAGGTCAATCTGCGCAACGGTCGCGTGACTCGGCTCGA
CTATGACAATGCTGGATCAATCGCTGACCTGACGCCCGTGTTTACCAGCC
ATCAAGATGGCGAGCGCATCACCACTCAAGGCTTTACGCTGACAGGGCGC
ACCCAACCTAATGCCCGTGTCCGCGTTCAAGTTCGGGCTAGCACAGCCGT
CTTGGGAGGACTGATCGATGTCGGTGGAACTACCTTGGTCGATCGGGAGG
TGATTGCTGATCGGGATGGCAACTTCTCCGTACAGGTCAGACGGCCAGTC
GTTGTGACTAGCAGTACCCGCTACGTTGTGCGAGCCAGCGCCAGCCTAAA
TGGACAAACACGGGACGCCGAAATCGTGCTGCGTCAGCAATAA

>2771434022 Ga0255787_1144 43072..43512(+)(Ga0255787_11) 
ATGCTGAGGCTAGACGTTCAATCTCTTAGGGGTTGTTTTGTGATCCCCCC
GTCAATTGCTGTTGTTTCTGCTGTCGCGCTGATTCTCTATCAGGTTCTGG
CCTTCAATGTTGGGCGCGCTCGGGTGCGCTATCAGGTCAAGCCGCCGCAA
GTCAGCGGGCCACCCGAGTTTGAACGGGTTTATCGCGTTCAGCAAAATAC
GCTGGAGCAATTGGTCTTTTTCCTGCCTAGCCTGTGGTTGTTTGCAGGCT
TCGTCAATGTGACTGCTGCAGCTAGTTTTGGTGGCATCTGGATCTTCGGT
CGCATCCTCTACGCTTGGGGCTACTATCAAGCCCCCGAGAAACGAGGTCC
CGGTTTTGGCATCAGTTTCTTGGCCGCCGCTGTGCTGGCGATCGGTGCTT
TGATCGGCAGCTTGCTCGCCCTGATTCAGCCTGCCGCCTAA

>2771434023 Ga0255787_1145 43542..45107(+)(Ga0255787_11) 
ATGGATGCCGTGCAACAGTCGTTTCAGCAACTGCAAAATGAGCTGCGTCG
CGATTGGTGTGGGCTGGAATCGGGTGGATTGACCAGTGACTACGACATTC
TGGTCGTCCCCTCCCTTAGCCTCGATGCCCATGAGCTCCAGAAAATTTCA
GGCGTTCTGTTTTACGAGGAACGTCTGCTGTTTTCCTTGATTCGACTGCG
CGATCCGCGGACTCGCGTCATTTATGTCACCTCGGAGCCATTGCCGCCCT
TGGTGATTGACTACTACCTGCAACTGCTGCCGGGCATTCCCTTCTCCCAT
GCCCGCGATCGCCTGCTGCTGCTCTCGACTTGCGATTCCTCACTCAAACC
ACTGACGCAAAAAATTCTGGAGCGACCCCGCCTACTGGAGCGGATTCGTC
GCGCACTGCGCCCCGGTAGCTCATTTATGACTTGCTTCAACAGCAGTCCG
CTGGAACGGGAACTGTCAGTCGCCCTGCGGGTACCTTTGTTTGCCGCCGA
TCCGGATTTATTGGAATGGGGCACCAAGGCAGGGAGCCGATCGCTCTTTG
CAGAATGCGGGCTGCCCCATCCAGCAGGCAGTCCACTGATGGATAGTGTG
GAAGATCTGGCAGCAGCAGCAGCTGAACTCTGGCAAGACCAGCCCCAAGC
TCAGCGCTTTGTGATCAAGCTCAATCAAGGCTTTTCCGGTGAAGGGAATG
CGTTGCTGGATTTACGCCCGATCGCTCAACAATCACCCGATCGCGTTGGC
TTAACCGCTGCCAGTCAGGCGATCGCCCAGCAGTTCCCGGTGATGCGCTT
TCAGGCTGCTCATGAAACTTGGCAGAACTTCAAGGGACGAATTGCCGATT
TGGGCGCGATCGCCGAATTATTCATTGAAGGCGAAGTGAAGCGATCGCCC
AGTGTCCAAGGCTGCATCCATCCCAGTGGGCAAGTGGAAATTCTCTCGAC
CCACGATCAAATTTTGGGCGGGCCAGATGGACAAATTTATTTAGGTTGTC
GCTTTCCTGCCGATCCGGCCTATCGACTGCAGTTACAGACCTGGGGGCAA
AAAATCGGTGAAGCTCTGGCTGAACGCGGCGCGTTAGAGCGGTTTGGTGT
CGATTTTGTTGCGGTGCATCAGGGCGGCGATCACTGGGAACTAGAGGCGA
TTGAAATCAACCTAAGGAAGGGTGGCACGACCCATCCCTTCATGACCCTC
AAGTATTTAACAAACGGCTACTACGATCGCCAGACTGGTCAGTTTTGCAG
TGAACTCGGCCAACCCAAGTCCTACGTCGCAACAGATAACCTGCAATCGC
CGCGCTATCGCGGACTGCTGCCGCAAGACCTGATGGACATCATCGCGGCC
AACCAACTCCACTTCGATAGCAGCACCAAAACGGGCACTGTGTTTCACCT
CATGGGTTGCCTGTCGCAGTACGGCAAGCTAGGACTCACGAGCATTGGTA
ACAGTCCCGAGCAGGCACAAGCCATTTATGACGAAGTAGTGGCGGTGCTC
GATCGCGAAACCGACCCGGCCACCAGCCCCACCGGTTCTGCCCTGCCACT
CACTTGGGCTGTCTGA

>2771434024 Ga0255787_1146 45155..46033(+)(Ga0255787_11) 
ATGGAAGCTATCCGCCACGACTGGCCCCTCGACGAAATCGAAGCCCTTCT
CAACACACCACTCCTCGAGTTAGTCCATCGTGCGCAAACGGTGCATCGCG
ACTATCAACCCGTTAATGCCATCCAACTGGCAACGTTGCTCAGCGTCAAA
ACCGGCGGTTGCAGCGAAAACTGCGCCTATTGTCCTCAGTCAGCTCACTA
CAACACTGAGGTCGATCCTCAATTCACCTTGCCGATCGAAACCGTTTTAG
AACAGGCGGAACGCGCCAAAGCGGCTGGTGCTAGCCGTTTTTGCATGGGC
TGGGCTTGGCGCGAGATCCGTGACGGCGCCCAGTTCGACGCCATGCTGGA
GATGGTCCAAGGCGTGCGTCAGTTGGGGCTCGAAGCTTGTGTCACTGCTG
GCATGCTCAGCGATCGCCAAGCCGAGCGACTGGCAGAAGCGGGGCTCACT
GCCTACAACCACAATCTCGATACAAGTCCCGAATTTTACGGCGAAATCAT
CTCGACCCGCACCTACTCCGATCGCCTCGCCACTTTGGAACGGGTGCGGC
AAGCGGGCATCAGTGTTTGCTGCGGCGGCATCATTGGCATGGGTGAAGGG
CAGCGCGATCGCGCTGGATTGCTGCAGGTTCTTGCAACCCTCGATCCTCA
TCCTGAGAGTGTGCCGATCAATGCCCTAGTGCCAGTTGAAGGAACTCCTC
TAGGCGATCGCGATCGCCTCGATCCACTGGATTTGGTGCGGATGTGCGCC
GTCGCTCGGATTTTGATGCCGAAAGCACGGGTTCGCCTTAGCGCCGGTCG
CACGCCCTCAGCCGCGAAGCGCAAGTCCTCTGCTTCATGGCAGGTGCCAA
CTCGATCTTCTACGGCGACACCCTGCTGA

>2771434025 Ga0255787_1147 45991..46116(+)(Ga0255787_11) 
ATGGCAGGTGCCAACTCGATCTTCTACGGCGACACCCTGCTGACCACGGC
AAACCCAGCCTGCGAAGCTGATCGCCAACTCCTCGCCGACATCGGTGCCC
AAGCGCTTGAGGTGGTGACTGCTTAG

>2771434026 Ga0255787_1148 46207..46557(-)(Ga0255787_11) 
ATGTCTCACTTCAGTACCCTTCGCACCAAGATCAGTGATGCTGTGATCCT
GAAGCAGTCGCTGCGCGATCTCGGAATTGCGGTGCAAGAAAATGCCGACG
TGCGGGGCTATAACGGCCAGCGCGTGCGGGCTGACTTGGTTGCCACGCTG
GAAGGCGACTACGATCTGGGCTGGTCGCGCAATAGCGATGGCTCCTTCGA
TTTGATCGCTGACCTTTGGGGCGTAGCCAAAAAGCACAATCAGACTGAGC
TGATCAATGCGATCAACCAAAAATACGCCGTCAACAAAACCTTGGCTGAG
GTCAAACGGCCTGGTCTAAGCAATGCCAACGTCAAGCTGGTGTTGCAATA
A

>2771434027 Ga0255787_1149 46693..48201(-)(Ga0255787_11) 
ATGCGCGAAGAATTGGGCGTCCTGCTACAAGCGCAGTACCCGCTGATCTA
TTTAGTGACTTCTGAGGAAGAACGCAGCGAGCGCTCTTTGGCAACGCTGG
CGCAGAGTTGTGGATCTCGGCAGCTGTTTCTTTGGACCGTGACTCACGGC
ATTGTTGAATACGGTCAGCCGCGACAGGTTGCCCACCACAGCACCGTCTC
GCCCGAAGCGGCGATCGAGTGGGTGGTGCGCCACAAAGGTTCCGGCATCT
ACGTCTTCAAAGATCTTCATCCCTTTATTGAGTCGCCAGCCGTTACTCGC
TGGTTGCGGGATGCGATCGCCCAATTCAAAGCCACTGATAAAACCATCAT
TCTGATGTCGCCGGTGCAGACGGTGCCGGTGGAACTGGAGAAAGATGTCG
TTGTCCTCGACTTCCCCTTGCCTGATCTGGTGGAATTAGGATCGGTACTC
GATCGCGAACTTGAACGGCGATCGCTGCCTCGTCCCTCTGAATCCGGTCG
CGAAAAGCTGCTGAAAGCAACCCTGGGGTTGACCCGCGATGAGGCTGAAA
AAGTCTATCGCAAGGCCCAAGTGACAGCCGGACGCCTGACGGAAGCTGAA
GTCGATGTCATCCTTTCGGAGAAGCAACAGCTGATCCGCCGTAACGGCAT
TCTGGAATTCATAGAAGAGGATGAAACGCTCGATGCGGTTGGTGGCCTGG
AAGAGCTGAAACACTGGCTCCGGCAGCGATCGGGTGCTTTTTCCGAGAAA
GCGCGCAGCTACGGCTTGCCCCAACCCAAAGGGATGCTGATCTTAGGGGT
GCCGGGTTGCGGCAAGTCCCTGATTGCCAAAACAACCTCAAGATTATGGG
GACTTCCTTTGCTGCGGCTGGATATGGGGCGCGTCTACGACGGTTCCACG
GTCGGACGTTCGGAAGCCAACCTGCGCAATGCCTTGAAGACAGCCGAGTC
GATCGCGCCTGCGATTCTATTCATCGATGAGCTAGACAAAGCCTTTGCAG
GCTCTGCCGGATCAGCTGACTCGGATGGCGGGACCTCTAGCCGAATCTTT
GGTTCCTTCCTGACTTGGATGCAGGAAAAGCGATCGCCCGTTTTTGTGAT
GGCGACGGCAAACCGAGTCGAGCGGCTGCCCAGCGAGTTCCTCCGCAAAG
GGCGCTTTGACGAAATCTTTTTTGTCGATTTGCCCACGCCGGAAGAACGT
GCCGAAATTTTCCGCATTCACCTTGCCAAGCGCAAGCGCCCCCTCGATCG
CTTTGACCTTGAGCAACTCGCCAAAGTCTCGGATGGCTTTTCAGGTGCCG
AGATTGAACAAGCTTTGATTGCAGCTATGTATGAGGCCTTTGCCCAAGAG
CGCGAATTTACGCAGCTCGACATCATTGCCGCAATCAAGTCCACGCTGCC
CCTCTCCAAGACAATGAATGAACAGGTGGCAGCGTTGCGGGACTGGGCTC
GACAGCGAGCTCGACCCGCTGCGGCCTCCGTCGCTGAATACCAGCGATTG
GAGTTCTAA

>2771434028 Ga0255787_1150 48279..48620(-)(Ga0255787_11) 
ATGCAAGACAAGCAAAAAGTTACGTTCTATTTGCCCCCTGATCTGCACCG
GCAGCTCAAAATCCGGGCAGCCGTGGATCTCGAGCCAATGTCTGCGATCG
CTGAGAAAGCACTTCAGTTTTATCTGGAGCATTCCGAGATCGTGGAAGAA
GCGACCAATGCCCATGGCAGCACCTTCCGGGTTTATCACTGTCCAGACTG
CACCTCCCCTGTTGTCCTGAAGCACGGAGAACTGACCTCTCTGCGCCATC
AGCCCAACATTTTGCAAGAGGATTCCAGCCTCACGGTTGAGTCCACCCCT
GCAACAGCGATTGCTTCTGATGAAGAGCTAGTTCCCTGCTAA

>2771434029 Ga0255787_1151 48864..49841(+)(Ga0255787_11) 
ATGGCCACCAAGACGACCGCGCCAACGGGTGCCAGCTTGTCCTGGCAGGT
GACGGCACCCCCCGCTGTGGATTTAGTGATATCCCTGCCTCAACCATCCT
TAGCCTGCTTGTCAGGCACCGTCAGCATTGCGATTCGGGGTGGACGACTT
CCCCAAGTGCGACCAGAGTCGTTGGCACTGTTAGTCGATGGCCCCAGTGA
CTTGAAATGGGAGCAAACCCCCAGCGGTTGGGTGGGCTGGCGCGAACGTC
CAGGCTTGACTCAACTCCGCTGGCGGTTACCCGCTCACACGCAGCCCCAT
CCGGTGAACTGGGTGGTGAGCTTAGCCGATGTCGTGCTCGTGCAAGCTTG
GGGGTTGTGGAATCACGATCTCTCGCCCAATGCCCAGGTCTTGGCAGAGC
GACTGATTCTCAAACATTGGCTGCGATCGCTACCCACCACACCCGAAGGC
GCAGTGCTGGCTTCGACCACAGCCCCCACGGAGCGATCGCTGGACTGGGA
TCAGTCTCTCGCTGCACTTTTGCCGACGGTGTTAGCCGGTTATGAAGGCT
GGCAATCCTTGGGGCTTGATCCCCAACGAGATTTTGTGGGAGCCAACCTG
ACGAGCGTTGATTGGCGCGGCAGTGATTGGAGTGGTTGTGACCTACGACG
CACCAACTGGCGTGGTGCCAATCTTAATGATGTTGATTTTTCGGGAGCGG
ATTTGCGCCATAGCCGTTGGGCTGGAGCAGATCTTTCGGGAGCGTTGCTC
AGTGATGCGCGCTTACGCGGGGCGGATTTCCGACGGGCGAGTCTCGCACT
GGTCAATCTGGCAGGCGCAGATCTCTCTCAGGCAGATTTGCGGGAAGCGA
ACCTGAGTCGAGCCAACTTAACGGGAGCCAATGTTGTCGGGGCTCGCTTT
GGCAATAATGTTGGACTCGAAGCTGAGCAAATCACCACCCTGCGCGATCG
CGGTGCACTATTCGTCGTTGAGAGCTGA

>2771434030 Ga0255787_1152 49821..50993(-)(Ga0255787_11) 
ATGCGCACGATTGCAGAAATCAATGAAAAAATCCGGGCGGGTCGCGCTGT
TGTCTGGACGGCGGCCGAGGTCAAAGCGCGTACGCCAGAGTTAGGAGTCG
AGGCGATCGCCCAGCAGGTGGATGTGATCACCACCGGTACGTTTGAGCCG
ATGGAAGCCTCGGGCGCAATTATTAACCTCGGTCAAACTGATCCGCCGAT
CAAAATTCGCCAATGCTGGCTGAATGATGTGCGCGCCTACTCAGGATTTG
GCGCAGCAGACTTACTTTTGGGTGCCAGCGAAGAAAGTGAGGATCCGGAA
GCAGAGTATGGCGGCGGCCAGGTCATTGCCGATCTAATTGCGGGTCAAAA
AGTGCGGTTGCGGGCGATCGGGCAAGGAACAGATTGCTATCCGCGCCGCA
GCTTTGAAACCACGATCGATCACGACAGCATCAACCAGTTCTATCTCTTC
AATCCTCGTAATCTCTACCAAAACTTCATCGTCGGGGTGAATGGCGGCGA
TGAAACCCTCTACACCTATCTGGGGCCACTGTTGCCGAACCTGGGCAATG
CGGTCTACGCCAATCCGGGGGCGATCGCGCCACTCTTCAATGACCCCGAT
CTGGCCAACATTGGCATCGGTACCCGCATTTTTCTGGGGGGCGGGGTCGG
CTATATCGCTTGGGAGGGTACACAGCATTTTCCGCTGCAAAAGCGTTTAC
CCAATCGCACCCCGGTGGGTCCAGCGGCGACCTTGGCGCTGATAGGTGAT
GCCAAGCAAATGTCACCGGATTGGGTGCGGGGCTGCTATTTCCAGAACTA
CGGCGCTTCCTTGATGTTGGGTGTTGGCATCCCCTTGGCGGTGACCACAG
AAGCTGTCGTTGCTGCTTGTGCGGTCACAGATGACCAAATTGTGGCGCCG
ATTGTCGACTTCTCGATTCCGCGGCGGGTACGACCTACCTTTGGCCTTGT
CAGTTACGCCAAGCTCAAGTCCGGCAGCATCACGTTGGAGGGACAGCGCA
TCCGCACCGCGCCGTTAGCCAGCCTCTACCGATCGCAGCAAGTGGCCGAA
CTACTCAAACAATGGATTGAAGCCGGGGAGTTTTTGCTGACTGAGCCGGT
GGCGAGTCTACCTAGCGATCGCCAGTTCCAACCGCAGGATCAGCGATCGC
CCTCAGCTCTCAACGACGAATAG

>2771434031 Ga0255787_1153 51243..51413(+)(Ga0255787_11) 
ATGACTTTAATGTTTAAAGCTTTAGGTTTCCCTGAGTTTGAGAGCTGCCA
CTCGATCCCTTTCGCGATCGAGGCCCAGTTTTCTAAGTCCGCTGCGTCTA
CCGTTCCGCCACGCCCCCTGATCAATCCTCCTTATTCCACCATTGGCAAG
GGCTTGGACGCAAGCGTTTAA

>2771434032 Ga0255787_1154 51436..51660(+)(Ga0255787_11) 
ATGACTGTGACTCTGATCATTGCGGCCTTGTACCTAGCGCTTGCGGGCGC
TTACCTGCTGGTTGTTCCGGCGGCACTGTACCTGTATCTGCAAAAGCGCT
GGTACGTTGCGAGCTCCTGGGAACGGGCGTTCATGTACTTTTTGGTCTTC
TTCTTCTTCCCGGGATTGCTCTTGTTGGCGCCGGTCCTCAACTTCCGGCC
GCGATCGCGCCAGATCCCAGCCTAG

>2771434033 Ga0255787_1155 51661..51990(+)(Ga0255787_11) 
ATGCGACGCCTAGATATCCTGCTGCTGGGAGCAGGTTTGGTAGGAACGGG
GGCGCTGCTCTACAGCGTCCTACAGCGCTTTGGCTTAGCGGAGTTTGATG
CGGGAATTTGGAGCGAAGCCCTGCTGGTGGGCGGCGTGGTGCTCTGGAGC
CTGACCTACGTTTTTCGAGTGCTAACTAAGCGGATGACCTACGCGCAGCA
GTTGCGCGACTACGAAGACGCCGTCTTGCAGAAACGCCTTGAAGAACTGT
CGCCGGAAGAACTAGCCAAACTGCAGGCGGAAGTCGAAGCTGAGCGGGCA
GAGCGATCGCAAGAGTCCTCACAGTCCTAA

>2771434034 Ga0255787_1156 52021..52821(+)(Ga0255787_11) 
ATGACTGCAATTTCTGACTGCTTTGCTGCACTGCGATCGCAGGGACGCTG
CGCACTGATCCCGTTTTTGACGGCGGGCGACCCGGATTTAGAAACCACCC
GTCAGGCATTGCTGGCCCTCGATCGCGAAGGTGCTGACCTGATCGAGTTG
GGAGTGCCCTACTCGGATCCATTGGCCGATGGGCCGGTGATCCAAGCAGC
AGCAACTCGCGCCCTACAAGCGGGAACGCGACTGGATGATGTCTTGGCCC
TGCTCAAAGACGTGCGATCGCAGATCAAGGCACCAGTTGTCCTTTTTACC
TACTGCAACCCAATTCTCAATCGCGGTTTTGAAACGTTCCTCGATCAGAT
TGCAGCAGCAGGTGCGAATGGTTTGGTTGTCCCCGATCTGCCCTTAGAAG
AGTCTCAGCGTCTCTCAGAAGTCGCAGCTGAGCGCGGCATTGATTTGATT
CTGCTGATCGCACCGACGAGTTCCGCAGATCGCATTACAGCCATCAGTGA
ACAAGCCCGCGGCTTCATTTACTTGGTTAGTGTCACCGGTGTAACTGGGA
TGCGCCAAGGGATGCAGTCCCGTGTTGCAGATCTACTGCAAGAAATTCGC
CAAGGCACCGATAAGCCAATTGGTGTGGGTTTCGGGATTTCGGGAGCAGA
GCAGGCTCGACAGGTACGTGATTGGGGTGCGGACGGCGTGATTGTCGGTA
GCGCCTTTGTGAATCGCCTCCAAGAGCAGGGAGTCGAGGGAGTGGCAGCA
CTTTGCCGAGAGTTGCGGCAAGCGATCGATCGCCAGCCTGCGTTGTCCTG
A

>2771434035 Ga0255787_1157 53039..54148(-)(Ga0255787_11) 
ATGTTGGCGATTGCCTCAATGCTGATCAATGTTTTGCTTCTGCTGCTCGG
CTTAGTAATCCTCGTAGCTGGCGCTGAGTTTTTAGTCCGAGGTGCTTCAA
AACTTGCAGCCCTCGTTGGGTTATCGCCCTTGGTGATTGGTCTCACGGTC
GTGGCCTACGGGACCAGCACTCCCGAGCTTGCCGTCAGTGTGCAGGCCAT
CCTTGAAGGCTCGAATGATATCTCTCTGGGGAATGTGGTCGGCAGCAACA
TCTTCAATGTGCTGTTCATCTTGGGGATCTCAGCCCTGATCACCCCCCTA
CAAGTCGCTCAGCAGTTGGTGCGACTAGATGTACCGATCATGATTGCGAC
GGCAGGCTTGGTCTATGGCATGGCCCTCGATGGTCGCATTAGCCGCCTCG
ACGGAATTGTCTTGGTCGTCTTGGGGGTCTTGTATACCCTCTTCCAGATT
CGCCAGGGCGGAGAAGAACCTGATCCGGAGGTACAGGCAGAATACGCAGA
AGAGTATGGTTTGAGCGATCGCCCGCCCCTTTGGCAACAGATCCTGTTGA
TCGCTGCGGGGCTCGGTCTGCTCATTCTCGGTGCCAAGTTACTGATCGAT
AGCTCAGTAGCGATCGCCCGCTCTCTGCAAATCAGCGAGCTCATTATTGG
TTTGACTATTGTGGCTGCCGGAACATCACTCCCAGAGCTGGCCACTTCTG
TTGTCGCGAGTCTGAAAGGCGAGCGGGATATTGCCGTCGGCAACGTGGTG
GGCAGCAATATTTTCAACGTGCTGATTGTCTTGGGTATCGCGGCAATCAT
TGCCAGTAACGGTGTCCCAGTTGAAGCGCAGGCTGCTCAGATCGACCTTC
CCGTCATGGTCGGTATTTCCTTGTTGTGCCTGCCCATTTTCTTCAGTGGC
TTCATCATCAGCCGCTGGGAAGGCATCCTCCTGCTGGGTGCCTACAGCGC
CTATTTCGCAGAGTTGGTTCTGCAAGAACTCCAAAATCCGTTGCTCACAA
GCCTACGCTGGGTTTTGGTCTTGCTGATTGTGCCGATGGCAACGATCACC
ACTGTCAGCGCGGCTTACCAAGCTTGGCGGAAATTGCCCTCAGGACGTGC
TCAGTCTTAG

>2771434036 Ga0255787_1158 54247..54390(-)(Ga0255787_11) 
ATGTCTGAGCAAAATACCAAGTTCGGCTTCACTGCATTTGCAGAAACCTG
GAATGGCCGTCTGGCGATGATCGGTTTCGTTGTTGGTTTGGCCACCGAAT
TGTTGACTGGCCAAGGCATCCTGTCGCAGATTGGCCTGCTGTAG

>2771434037 Ga0255787_1159 54491..57025(-)(Ga0255787_11) 
ATGAGTGATTCCACCGCCCAACTCAGCTACGACCCAACAACGAGCTACCT
AGAACCCAGCGGCTTGGTCTGCGAGGACGAACGGACTTCCGTAACACCTG
AAACCCTGAAGCGGGCCTACGAAGCCCATCTCTACTACACCCAGGGGAAA
ACTTCGGCGATTGCCACACTCCGTGACCACTACATGGCCTTGGCCTACAT
GGTGCGCGATCGCCTGCTGCAACGCTGGCTAGCATCCCTTTCGACCTATC
AGCAGCAACACGTCAAGGTGGTCTGCTACCTGTCAGCCGAGTTCTTGATG
GGGCGGCACCTCGAAAACTGTCTAATTAATCTGCATCTCCACGATCGCGT
CCAGCAGGTTCTAGAAGAAGTCGGGCTGGATTTTGAGCAATTGCTAGAAA
AAGAAGAAGAGCCGGGCTTGGGCAATGGTGGCTTGGGCCGTCTGGCGGCT
TGCTTCTTGGATTCGATGGCCACGCTGGACATCCCCGCAGTCGGCTATGG
CATCCGCTATGAGTTCGGCATTTTCCACCAAGAACTCCATAACGGTTGGC
AGATGGAGATTCCTGACAACTGGCTGCGCTTCGGCAATCCTTGGGAGCTA
GAACGGCGCGAACAAGCCGTTGAAATTAAGTTGGGCGGTCATACTGAGGC
CTACCATGATGCGCGGGGTCGCTATTGTGTCTCTTGGATTCCCGATCGCG
TCATTCGGGCGATTCCCTACGACACACCCGTTCCAGGCTACGACACCAAC
AACGTCAGCATGCTGCGGCTTTGGAAGGCAGAGGGCACGACCGAGCTGAA
TCTAGAGGCGTTTAACTCCGGCAACTACGACGATGCAGTCGCTGACAAAA
TGTCCTCCGAGACAATCTCGAAGGTACTGTATCCCAACGACAACACCCCC
CAAGGGCGAGAGCTACGGCTGGAGCAACAGTACTTCTTTGTCTCCGCCTC
GCTACAAGACATTATTCGCCGGCACCTGATCAATCACGGGCATCTGGAAC
GACTGCATGAAGCGATCGCTGTGCAGCTCAATGACACGCACCCCAGCGTG
GCCGTACCAGAACTGATGCGCCTGCTGATTGATGAGCATCACCTAACCTG
GGATAGTGCTTGGACCATTACTCAGCGCACCTTTGCCTACACCAACCACA
CGCTCCTGCCCGAAGCGCTAGAACGCTGGCCAGTCGGGATGTTCCAGCGG
ACGCTACCGCGCTTGATGGAAATCATCTACGAAATCAATTGGCGCTTCTT
GGCCAATGTGCGGGCTTGGTATCCCGGCGACGAGACGCGCGCTCGGCGAC
TGTCGCTGATTGAGGAAGGACCCGAACCTCAGGTGCGGATGGCACATCTA
GCCTGTGTCGGAAGCCATGCCATCAACGGGGTCGCTGCTCTCCATACCCA
GTTGCTCAAGCAAGAAACCCTGCGCGACTTCTACGAGCTTTGGCCTGAGA
AATTCTTCAACATGACCAACGGCGTGACACCACGTCGCTGGCTGTTACAA
AGTAACCCTCGCTTGGCCAATTTGATCAGCGAGAAGATTGGCCATGACTG
GATTCATGACCTCAGTCAGCTGCGCCGTCTTGAAGAGAGTGTGGGCGATC
GCGACTTCCTGCAGCGCTGGGCCGAAGTCAAGCATCACAACAAAGTCGAT
CTCAGCCGCTACATCTACCAACAGACTCGGATTGAAGTCGATCCCAGTTC
GCTCTTTGATGTCCAAGTCAAGCGGATTCACGAGTACAAGCGACAGCTCC
TCGCTGTCATGCACATCGTGACGCTCTACAACTGGCTGAAACATAATCCG
CAGCTCAACCTGTTGCCGCGTACCTTCATCTTTGCGGGCAAGGCAGCGCC
TGGTTATTACCGCGCCAAGCAGATCATCAAGCTGATCAACGCTGTAGGTA
GCATCATCAACCATGATCCCGACATCCAAGGGCGGATCAAAGTTGTCTTC
TTACCAAACTTCAACGTCTCCTTAGGACAGCGCATCTATCCAGCCGCTGA
TTTGTCGGAGCAGATCTCGACGGCGGGTAAGGAAGCATCGGGCACCGGCA
ACATGAAGTTCACCATGAACGGAGCCTTGACGATCGGCACCTATGACGGC
GCCAACATCGAGATTCGAGAGGAAGTTGGCCCTGAGAACTTCTTCCTGTT
TGGGCTACGGGCTGAAGAGATTGCGCGACGCCAAAGTCGGGGTTATCGTC
CCGTCGAGTTCTGGAGCAGCAATGCTGAACTGAGAGCCGTCCTCGAGCGC
TTTAGCAGCGGTCATTTCACCCCCGATCAGCCCAACCTGTTCCAAGACTT
AGTCAGCGATCTGCTGCAACGGGATGAATACATGTTGATGGCGGATTACC
AGTCCTACATCGACTGTCAGCGTGAGGCCGCCGCTGCTTACCGCGATCCC
GATCGCTGGTGGCAAATGTCGGTGCTGAACACTGCGCGATCGGGCAAGTT
CTCGTCCGACCGCACGATCGCCGACTACAGCGAGCAGATCTGGGGTGTTA
AGCCAGTGCCGGTCAGTCTTAGCAACGGTTTTTAG

>2771434038 Ga0255787_1160 57037..58098(-)(Ga0255787_11) 
ATGTCCAGAATTCGTGTTGGAATTAACGGCTTTGGTCGTATTGGTCGTCT
CTGCTTGCGTGCTGGCTTCGAGGATCCGCAACTCGATTTTGTGGCGATTA
ATGATCTCGTTCCTGCCAAGAATCTCGCCTATCTGCTGCACTACGACTCA
ACCCACGGACGTTTACAGCAGTCGGTACGCGCAGAAGAGAATCGGATTTG
TGCCGGCGATCGCTGCATCCAATGCTTTTCCGAAACGGACCCAGCAGCCA
TTCCTTGGGGGGATCTCGGGGTTGATGTGGTCATTGAGGCCACAGGACGA
TTCACCGACTATGTAGCTGCCAGCCGCCACCTCGAAGCAGGGGCTCAACG
GGTGGTGATTTCTGCCCCAACTTCTGAGAAAAACCCCGATCGCGTACCAA
CCTTTGTCTACGGCGTCAACCATCAGCAGTACAACCCCGATCGCCATCGG
ATTGTCTCCAACGCCAGTTGCACCACCAACTGCCTCGCCCCTGTAGCCAA
GGTGTTGCAGGATCACTGCGGCATTGAAGACGGATTGATGACAACCATCC
ATGCCGTCACAGCGACCCAACCCACTGTGGATGGCCCCAGTCGCAAAGAT
ATGCGCGGCGGTCGCAGCGCTGCCCAAAACATCATTCCTGCGAGCACCGG
TGCAGCGAAAGCCGTGGGGTTAGTCCTTCCAGAACTCCAAGGCCACCTAA
CCGGCATGGCGCTACGAGTTCCGACTGCCGACGTCTCTGTGGTGGATCTC
ACGTTTCGGAGTCAGCGGGCCACTAGCTACACAGCCATCTGTGCAGCCAT
GCAAGAAGCAGCCGCAACATCCCTGCAGGGCATTCTGGGCTATACCGAGG
ATGACCTCGTTTCGAGTGACTTCATCGGCGATTCCCACTCCAGCATTTTT
GATGCCACCGCTGGCATGGCTCTCAACGATCGCTTCTTCAAAGTGATCGC
TTGGTACGACAACGAATGGGGATACAGCAATCGCATGTTGGATCTGATTC
GCTATATGCGAAGCATCGAGCAGCAGCCAGCCCCGGCGCCACGTTCACTG
ACCCCCGCTTAG

>2771434039 Ga0255787_1161 58306..59355(+)(Ga0255787_11) 
ATGCCTGCGATCGCCTCGCGCTGTCTCTTATTACTGCTGTGTTTTGTGCC
GCTCGCAGCATGTCGCAGCTTGGGGGGGAATGAGGCTGAGAGCAATAGTC
GATTGAACCAAGTGCAGGCGCGGGGCAAGTTGCTCTGCGGAGTTGAAGGC
CGACTGCCAGGCTTTAGTTTTCTGGATGCCCAAGGGAACTATAGCGGCTT
AGATGTCGATATGTGTAAGGCGATCGCTGCAGCTCTGTTCAACGATCCCA
ACGCGATCGAATATCGCAGTCTGGATTCTGTAGAACGCTTTCCAGCCTTG
GCCAGTGGTGAAGTCGATCTTCTCTCACGCAATACGACTTGGACCTTGAG
CCGAGATGCCAAAGGGGGCAACAACCTTGAATTTGCTCCGACGACCTTTT
ACGACGGCCAAGGGCTAATGGTGCGTCGAAATAGTGGCATCCGATCGCTG
TCGGATTTTCAAGGGAAAGCAATCTGTGTAGAGACAGGCACCACCTCGGA
ACTCAACCTCGCCGATACGATGCGAGAGCTGGGCGTGAAGTATCAAGAAG
TCAAATTCCCGAATTCGGATGCCACCTACGCGGCTTATGCACAGGGGCGC
TGTGAAGGGGTGACCTCCGATCGCTCGCAGCTCGCAGCTCGCCGCACGAC
CTTGTCCGATGCCGATCAGCACCAACTACTGGATGCGGTGATCTCTAAAG
AGCCCCTCAGCCCAGCCACGATGAATAACGATTCCCCTTGGTTTGACGTC
GTCAAATGGGTGGTCAACGCCACAATTCAGGCTGAGGAATTTGGCATCAC
TCAAGCCAACATCGATCAGTTCAAGACCTCGAAAAATCCGGAAATCCGTC
GCTTCCTCGGGCTAGAAGGAAAGTTAGGAGAACAACTCGGCCTCAGCAAT
GATTTTGCCTATCGCGCTGTCAAAGCCGTCGGTAACTATGGCGAAATTTA
CGAGCGGAATGTTGGGCAGCAGTCCCCGCTGAAGCTGAATCGAGGCCTCA
ACCAGCTCTACAAGAATGGTGGCCTGCTCTACTCGCCGCCATTCCGTTAA

>2771434040 Ga0255787_1162 59362..60492(+)(Ga0255787_11) 
ATGCCTTTTCGTCTGAAGTTGCAAGGATCGCTCTGGCGGGATGAGCGGGT
CTGGCGCTGGGTCTGGCAAGGACTGGTGCTGGTGTTGGTGATTGCTGGCG
CAATTTGGCTGGTTGATAACCTGCTTTACAACTTGTCGCAGCGCGGCCTG
AGTCTGACCTTCGACTGGCTGGAGCAACCCGCAGGGTTCAACATTGGCGA
GTCGGCGATCGCCTACCAAACAGCAGATAGCTACGCTCGTGCGCTCGTTG
TTGGGTTAGTCAATAGCCTGCGAGTCATTGCGATCGGATTAGTGCTGACG
ACGGTTGTTGGTACCCTCGCTGGCGTTGCGGCGTTCTCCGAAAACTGGTT
ACTACGGCAACTCAGTCGCGGTTATGTTGCAGTCGTCCGCAATACGCCGC
TTCTCCTGCAATTGATCGTTTGGTATTTCCCGATTCTGCTGAGTTTGCCA
GCAGCCCAGCAGCCTTGGCACTGGCTGGGCAGTCTTTACCTGAGTAAACA
GGGGATCTATGTGCCTTGGCCCCAGACCCCCGGCTGGCTCATCTTAGTTA
TTGCAGTGGCCGCAGTCTCGTTCGCGGCTTGGCTGGGACGACGGCGATCA
CGACGGGATCTGCGCTGGTTCTATGGGGCGATCGCTGCGATCGCCCTCCT
GATGCTACTGACTCAACTGAGCTGGCCGCAACAGATTCAACCGGGACAAA
TTCGGGGCGGCTTGCGGCTATCGCTAGAGTTCACGGCCCTGTTGCTGGGC
TTGGTCGCCTATACCGGTGCCTTTATCGCCGAAATCATTCGCGGCGGCAT
TCTGTCGGTGCCAGCAGGACAATGGGAAGCGGCAGCAGCCTTGGGGCTGA
CTCGAGGCCAAACCCTCTGGCAAATTGTGGTGCCCCAAGCCCTGCGGGTG
ATTGTGCCCTCACTCAATAGTCAGTACGTGGGCTTTGCCAAAAACTCAAG
TCTGGCGATCGCGGTTGGCTATCCCGATCTCTATGCCACGGCTCAAACAA
CCCTAAACCAAACAGGACGACCGGTTGAGGTGTTTGCGATTTTGATGCTG
ACCTATCTCGCTATCAATGCCGTGATTTCCCTAGGGATGAATGGCCTGCA
AAATCGCCTGCAGCGCCGGGGAGTACGTTGA

>2771434041 Ga0255787_1163 60494..61684(+)(Ga0255787_11) 
ATGATGCAGTCAACAGACTGGACTCCGCCTCGGCTGACTCCGATTGCTTG
GCTGCGGCAAAACCTGTTTAGTTCTTGGCTGAACAGTGTCATCACGCTGG
TTTTGATCGCTGTGATCGCCGGGATCGTTGGCCGCTTGGGTTTCTGGATT
ACGACGGAAGCTCGCTGGACGGTGCTGGTCGACAACTGGACACTGTTTTT
TGTCGGGCGCTATCCGGCTGCCGAGCAGTGGCGACTCTGGCTATGGCTAG
TGCTGCTCAGCCCAACTCTTGGTCTGACTTGGGGCTGTCTGGCGACTGAA
GCCTATCGCTGGCGCCGGCGATCGCTCTGGGGGTGGGCGCTCTTTGCGGC
AGCAATTGCACTGATTCCTCTGCCTTGGTGGCCTCACAAGCTGGGACTGA
CGGCGATCGCTGCTGGTGTGCCAGCCACGAGTTGGTTCGCTCAGCGCTGT
CGCGGTCAAGGCTGGCTCCGCTTGCTGCCCAGTCTCTGGGGCATTCTCTT
TCTGGTGGGGCTGTGGATCCTGCAAGGAGGCTTGGGTCTACGGCCTGTGT
CCAGCAATGACTGGAGTGGCCTCTTGCTGACCCTAGCAACAGCACTGCTA
AGTATGGTGCTCTCCTTGCCGGTCGGCATTGTGCTGGCGCTGGGTCGCCA
AAGCACGCTGCCAGCAATCCGCTGGCTATCGATCACCTACATTGAGCTAT
TTCGCGGACTCCCCCTGATCACCATCCTCTTCTTTGGACAGGTGATGGTG
CCCCTGATGCTGGATGCAGAGTGGCGGATCGATCGCGTTCTACGGGCAGT
TATTGGCCTGACGATTTTTCTGTCGGCATACTTAGCAGAAACGGTGCGAG
GGGGTCTGCAAGCCATTCCCCATGGCCAGTTTGAAGCGGCTTCTGCCTTG
GGGCTCAATCTGTTCCAAACCTATCAGTTCATTGTGCTGCCGCAGGCGCT
CCGCATCTCCATCCCTGCGATCGTCGGACTCTTCCTCAACCTCTTGCAGG
ACACAACGCTGCTCTCAATCGTTGGCTTGCTGGAACTGCTCGGTATCAGT
CGATCCATCTTGGCGAATCCGGCCTACCTCGGTCGCTATGCTGAGGTCTA
TCTGTTCTTGGGTGTGCTTTACTGGCTGTGCTGCTATGGTCTGGCCCAGC
TCAGTCGGCGCTTAGAACAACGACTTACTCCCCAGCGCTAG

>2771434042 Ga0255787_1164 61703..62488(+)(Ga0255787_11) 
ATGACCACTCTAGGACGGCAACCCGAACCTGTGACTGCGATCGCTTCAGC
CCCAGAGACGATGATCCACGCCGAGGGGGTCGAAAAATGGTACGGCAATC
AGTTCCATGCCCTCCGCGGCGTGAGTTTGACCGTGAAGCGCGGCGAAGTG
GTTGTGATGATGGGGCCGTCGGGGTCGGGCAAATCGACCTTCCTGCGCAC
CCTCAATGCGCTCGAATCACATCAGCGCGGTGAAATTCGCATCGAAGGCC
ATCGATTAAGCCACGATCGCCGCGATATTGCCACCATTCGCCAAGAAGTG
GGGATGGTCTTCCAGCAGTTCAATCTGTTTCCGCACCTGACGGTGCTCCA
GAACCTGATGCTGGCACCCGTACAAGTGCGACGCTGGCCGGTTGCGCAAG
CGGAAGCCACAGCCCGGCAACTGCTGGAGCGGGTGCGGATCGCAGAACAA
GCAGATAAGTATCCCGGTCAGCTCTCCGGTGGACAGCAACAACGGGTGGC
GATCGCCCGCGCCTTGGCGATGCAGCCGCGCATTCTCCTGTTTGATGAAC
CAACCTCTGCCCTCGATCCAGAGATGGTGCGCGAAGTGCTGGATGTGATG
CGCGATCTCGCGAGCGAAGGGATGACCATGCTAGTGGCGACCCATGAAGT
TGGCTTTGCCCGCGAAGTTGCCGATCGCGTCATTTTGATGGCTGACGGGC
AAATTGTTGAAGAGGCTCCGCCTGATCGCTTCTTTACAGCGCCGCAGAGC
GATCGAGCTAAACAGTTTTTGGCACAAATTCTCTAG

>2771434043 Ga0255787_1165 62491..62964(+)(Ga0255787_11) 
ATGACAGGACTGTGGATTGGTTTACTGGCTTTGGCGATCGCCCCGCCCTT
GCGAGGACCCGAGGCGATTCAAGCGCTACTGACAACCAATCAATGCTTGG
GCTGTAACTTCTATGCTGCAGACTTTCGGTTTCGCCGCTTGCCCAAGGCT
CAGCTCGCCAAAGCCCTGTTGGCAGAAGCAGACCTGTCGTTCGTGGATCT
GCGCGGAGCTGATTTGCGTGGCAGCAGTCTTGCCGGGGCTGATTTGACGG
GTGCCGATCTGACCGGTGCAGATCTACGTGGTGCCAACCTCAGTCGTGCC
ATTCTGACGCGATCACGGCTGACGGGTGCCCAACTTGCAGGCGCGAATTT
GCGCGAAGCCTATCTGTTAAATGCGATCGATCCCGATCTCCGGCAGGCCC
AATTCTGTGAAGCCACCCTGCCCAATGGTCAATTCGGATCGTTCTGCCAA
CTGCCGCCACCCAGTGGTCGCTAG

>2771434044 Ga0255787_1166 62968..63738(+)(Ga0255787_11) 
ATGCGCAGTCAGTGGCGGAGTCAAGATTGGCTGGCTTACTACCGCAGTCT
TGCGACGGCGACTTTCACGGTAGTCGATGTCGAAACGACGGGCTTTCATC
CACCCCAAGCTCGGGTGATTGAGCTGGGAATTCTGCAGGCCACACTCTCC
GAGGGGATCCAGTCCCAGCTGGCGGAGCTGATCAATCCGGGAGTCCCGAT
TCCTGAGGCGATCGCCCGGTTCACGGGCATCACGGCGGAGATGCTTGCTA
CAGCTGGGCCGCCAAAATCTGTATTGCCCCCTATGCTGCCGCAGCTCCAG
ACTGGGATCCTGGTGGCGCATAACCTGGCTTTTGACTATCGCTTTCTGAC
GGCGGAATATCAGCGACTGGGTTTAAACTTTGAGCGATCGCCCGCGGAAC
AACTCTGCACTGTACAAATGTCGCGCCAACTCTTGGCTGACTTACCGTCG
CGGAGCTTGCCCCAACTGGTGCAGCACTTTGGCTTTCCGGTTGGCCAAAG
CCATCGGGCAGCTGCGGATGTCGAAGCCTGCTGGCGACTTCTAGCATTGC
TCTTGCAGCAAATCCAAGACAGTGACGATCAGGAAATCTTGCAGCGTCTT
GGGCAGGAATGGTTACCGCTGCCGTTCGCTGCTCAGCTGCTGAATTGTTC
CCGCAGTCAAGCACAAAAACAGCTAGAGACCTTGGCATCAGTTGAGCCGC
GGTACTCTAGCCGCAATAGTACGCCTCTGTATCGGCGGGTTTGGGTGGAG
GCGCTACTGCCCAATACTTAG

>2771434045 Ga0255787_1167 63767..63994(-)(Ga0255787_11) 
ATGACCCTCACACTTCAAGACCGCATTACCGAAGCTCGCAGCGAAGCACG
CCAAACCTGCGCCACCTTTGGCAAAGATGATCCACAATGCCGCGTCGCAT
GGGACATCCTCGAAGAACTGCAGGCAGAAGCCGCTCACCATCCCGAAAAA
ACACTGCGGGAGAAAGCCTATCGCAACTACTGCGATGAGTTCCCCAATGC
CGACGAATGCCGGATGTATGACGTTTAG

>2771434046 Ga0255787_1168 64029..64484(-)(Ga0255787_11) 
ATGTTGCGATTGCTGCAGTGGCGATCAGGAATTGCCGACCCTGCCCTCAA
CTGGACTCCGATTGTGATGAACGCAGCGCTGCAAATGGAGGAAACACCCA
GCACACTGCGGCTCAGCCTCCCGCTCAACCAGTGGGATCCCGAAACAATT
CGGGTTCAAATCCAGAACGACTGCTTACGACTGCAAGGCTATAGCCAACT
CTGCAGTCCCTATGGCTATCGCTGGCAGTTCGCACAACAATTGTTGACTT
TGCCCTGTGCCGTGCGAGCAGACCAGTACCTGACTGCAGTGGAAGGCGAT
CGCTGGGTCGTGACCTTGATCAAAGCCCAGTCTCAAGCCCCATTCGCCGC
TCAATCAGCCCAGATCTGGGAATTCTGGAAACAGGCCTGGCAACGAGGCC
GTCATCGTCTGGGTCAGCAGCTCAGACAGTGGAGCGATCGCCTTCTGACA
CCCTGA

>2771434047 Ga0255787_1169 64717..67284(+)(Ga0255787_11) 
ATGAGTGCCCAGGAGCGCATCATCCAGACTGACCTGCGCAACGAGATGTC
GCGTTCCTACCTCGAGTACGCGATGAGCGTCATCGTTGGGCGCGCACTTC
CCGATGCTCGCGATGGCCTCAAACCCGTTCACCGTCGCATTCTCTATGCG
ATGTATGAGCTGGGCTTGACGCCCGATCGCCCCTTCCGGAAATGTGCGCG
GGTCGTCGGGGAAGTGTTGGGTAAATATCACCCCCACGGCGACACAGCGG
TCTATGACGCCTTGGTGCGCATGGCCCAAGATTTTTCGATGCGATCGCCG
CTGATCGATGGCCATGGCAACTTTGGCTCGATCGACAACGATCCACCAGC
CGCGATGCGGTACACCGAGTCGCGCCTCAAGCCGCTGACGACCGATGGCT
TGCTGCAGGACATCGAAGCCGAAACCGTCGACTTCAGCGATAACTTCGAT
GGTTCTCAGCAAGAACCGACTGTTCTGCCGGCACGGTTGCCCCAGCTACT
GCTGAATGGCTCCTCGGGCATTGCCGTCGGCATGGCGACCAACATTCCGC
CCCACAATCCCGCGGAACTGATCGCCGGTGTGATTGCTCTGATCCATAAC
CCTGAGATCAGCGATCGCGAGTTGATGCGCCACATTCCGGGACCGGACTT
CCCGACCGGTGGCCAAGTTCTGGGTGCGGCGGGTATTCGTGATGCCTACC
TGACCGGCAAAGGCTCAATCACGATGCGCGGCGTGGCAACGATCGACACG
ATCGAAGCGCCAGGGCGTCCGGTGCGCGACGCGATCATCATCACGGAGTT
GCCCTATCAGACCAACAAAGCGGCGCTAATCGAGCGAATCGCCGACATGG
TCAACGAGAAGCGCTTGGAGGGCATCTCTGACATTCGCGATGAGAGCGAT
CGCGATGGCATGCGCATTGTCATCGAGTTGAAGCGCGATGCCTATCCGCA
GGTAGTGCTCAATAACCTCTACAAGCAGACGCCACTGCAGAGCAACTTCA
GTGCCAACATGCTGGCGCTGGTGGATGGCGAGCCAGTTCTGTTAACGCTG
AAGCGATCGCTGGAAGTCTTCCTCGATTTCCGGATTGAGACGATCGCCCG
CCGGACTCGCTACGAACTCCGCAAAGCGGAAGAGCGCGACCATTTGCTGC
AAGGTTTGCTGATTGCCCTCAGTAACCTCGACGCGATCATTGAGCTGATC
CGGCGATCGGCAGATGCCCCGCGAGCCAAACAGGAACTGATCGACGTTTA
CGGGCTCTCTGAAGTTCAGGCCGATGCCATCCTGCAGATGCAACTGCGGC
GACTGACGGCATTGGAAGCCGAGAAAATTGAGCAGGAACACCAAGAGCTA
CAGCGTCGGATTGAAGACTATCGCGATATTCTGGCGCGCCGCGAGCGAGT
CCTAGAAATCATTGAAACCGAGCTGGGACAACTGCAGCAGCGTTTCCAAG
AGCCGCGTCGCACCACCTTGCTGGAAGCTGACGGCGAGCTGGAAACGATC
GACCTGATCGCCAATGAGAAGTCGATTCTGTTGCTGACGGAGCAGGGCTA
CATCAAGCGGATGCCGGTCAACGAGTTCACGGCGCAGAGCCGGGGAACGC
GGGGTAAAGCCGGCGCCAAAACTAAAGAGGATGACAGCGTTGAGCATTTC
CTAACCTGCTGCGATCACGACAACATCCTCTTCTTCAGCGATCGCGGTGT
GGTCTACAACCTGCCGGCCTACCGGATTCCGGCGGCCTCTCGCAATGCGC
GGGGCGTGCCGATTGTGCAGTTGCTACCGATTCCTCGCGAAGAGCGGATC
ACCTCGATTGTGCCGGTCAGTGTCTTTAGTGACGACGAGTACTTGGTGAT
GCTGACCCAAGGCGGCTACATCAAGAAAACGGCGCTTTCAGCCTTTGCCA
ATATCCGCTCTAATGGTCTGATTGCGATCGCCCTTTCTGAAGGCGATCAG
CTGCGTTGGGTGCGATTGGCGAAACCGGAAGACAGCATTCTGATTGGCTC
CCGCAAGGGCATGACGATTCACTTCCGTGCCAGCCATGATGACCTGCGGC
CGCTGGGTCGGGCAACGAGGGGTGTCCGAGCGATGTCCTTGCGATCGGGC
GACACCTTGATCTCGATGGATGTGCTGCCAGCTTCTCTCACTGCGGATAT
GGCTGAGACTGGCGAGGAAGATGACAACGAAGAATTGGTAGAAGTTGTTG
CTAGCCCCGGACCTTGGGTCTTAGTGGTCACGGCGCAAGGCTTGGGCAAA
CGGGTGCCCGTGCATCAGTTCCGGCTGCAGAAACGGGCTGGCCTCGGTTT
GCGAGCGATCAAGTTCCGCAGCAAACAGGATGAGCTGGTTGCCCTGCGGA
TTGTTGAAAGCGGTGATGAACTGGTGATGATCAGCCAACGCAGCGTGATC
ATTCGCCAATCCAGTGATGCGATTCCGCAGCAATCACGGGCAGCAACTGG
GGTTCGCGTTCAGCGTCTGGATAAGGATGATGTTCTCGCTGCAGTCGCTT
TGGTGCCGCCAGGGGAAGAGGAAGTTGAAGATGGTGATGAGGGCGCGATC
GCCAGCGACGAAGCCTAG

>2771434048 Ga0255787_1170 67375..68664(-)(Ga0255787_11) 
ATGAGCGAGACTCAGCGGCGCCTACAACGACTTCGAGCCCAAGCTGCAGG
ACTCATTTTTTATTCCGGTGTGCTAGAGGCCCCAGCCGGTCAAGCGTTTT
TGCAGTTGCTCGACGCGTTGATTCAGCAGCAGCCTATCGCAGCTGTCAGC
GCCTACAGCAGTTGGCTCCGTAGCCTCTTAAGCGATCGCCAGAGCTGGCC
GCAATGGCTGATGCGAGCGATTCGCAGCGATGACAATCAATTTAGTCGCT
GGGCGCAATTTGGCACACACAGTCCTTTGCCAGAGCTATGGCAGCCGATT
GTTCGCCACGATCTCCAAACGCTGCAGCAGCTGGCTGAAATTAATCCCAG
CCTGCTGGCTCCGATGGTGCAAGCGATTGGCAATCTCCCAGCTCTGCCGC
CCTGTCACCTAGAAGCCCCCCGCGATCGCGAAGCCCAGTGGGCTGCCATG
GAGGATTGGGCCGAGCTACTACCGAAGCTGGTTCAGCATTATCAGCGGCG
GGGCGTAGGCCTATTTCATCACTATTGGGCCTTGCGTTGGCAGCAGGGAC
AGCTTCAAGGAATCGAGCATCCTGACCCTGTAGCCCTGTCTGATCTCGCT
GGCTATGAATTCCAGAAAGAGACGCTTAAGCGCAATACGGAATTTCTGTT
AGCAGGACTACCCGCCCAGAATGTCTTGCTCTATGGCAGTCGCGGTGCTG
GAAAATCCTCATTGGTGAAGGCGCTGGTCAATGCCTACGGCGATCGCGGC
CTACGACTGATCGAAGTGGGCAAAGCGGATTTACAAGCCCTACCCCAAAT
TTTGGACCGACTGCGCGAGTCGGCCCTGCGCTTCATCATCTTCGTGGATG
ACTTGTCCTTTGAAGACGACGACGAAACTTTCAAAGCCCTCAAAGTAGTT
TTGGAAGGCAGCCTCACTGCTCGCCCTCCCAATGTGGCTGTCTATGCGAC
CTCGAACCGGCGTCATCTGGTACGAGAGTATTTCGATGAGCGACCCAATC
CAACAGAAGCTAAGGAAGTGCATGCTTGGGATTCAGTCCAAGAGAAGCTC
TCCTTCAGCGATCGCTTTGGTCTGACCCTGACCTTTGAACCTGTTGATCA
AGACACATATTTAGCAATTGTCCGCCACTTAGCTAACGAAGTGGGCTTAA
CGTTGCCCTCGGAAACGCTGGAATTTCGAGCCAAGCAATGGGCAACTCGC
CATAACGGGCGATCGGGCCGTACCGCTCGGCAATTTATGGACTGGCTGAT
TGCCGAACAGGGCCTACCCAACTCGCTCGAGAACGACTAG

>2771434049 Ga0255787_1171 68784..69980(+)(Ga0255787_11) 
ATGCTGCTGCTTAGTCAGGAGTTACCAGAAACGGTCCGTCCCGCGGTGCG
CGATCGCCATTCGCAAATAGTGGCGTGGCGACAGCAACTGCATCGTCGGC
CAGAACTGGGCTTTCAAGAGCAGGAAACAGCTGCGTTTATTGCCGCTCGA
CTAACCGAACTGGGTATTCCTTTTCAATCGGGGATCGCAGGCACAGGGAT
CGTTGCCGAGATTGAAGGGCGGCGATCGGGGCCAACTTTAGCGATTCGGG
CCGATATGGATGCCCTGCCAATTCTGGAAGCGAATGAGGTGCCCTATCGC
TCTGAAATTGATGGTCGCATGCATGCCTGTGGACATGATGGTCATGTGGC
GATCGCGCTCGGAACAGCGGCTTGCCTGCAGGCCAATCCTGATTTTGCCG
GTCGCGTCAAAATCATTTTTCAACCGGCAGAAGAAGGGCCGGGTGGTGCC
GCGCCGATGATTGCTGAAGGGGTTCTGGAGAATCCCACGGTGGATGCGAT
TATTGGCCTCCATCTCTGGAATTACCTACCGCTAGGAAAAGTGGGTGTGC
GCAGTGGCCCGCTGATGGCGGCGGTGGAATTGTTTGATCTAACGATTCAA
GGGCGCGGGGGACATGCTGCGATTCCCCAAAACTGCATTGATGCGGTGTT
GGTCGCTTCGCAGATCGTGACGCTGCTCCAGAGTGTCGTTGCTCGCAATG
TCGATCCACTTCATTCAGCAGTGGTGACGATTGGCTCGCTGCACGCGGGC
ACCACCTACAACGTCATCGCCGATCGCGCCCAACTGAAGGGGACCGTTCG
CTACTTCGACGATCGCTATCAGGGCTTTTTACAAGAGCGAATTGAGCAGA
TCGTGGCAGGCGTTTGCAATAGTCACGGTGCAACCTACGAGCTGAACTAT
CGCAAGCTCTATCCAGCGGTCGTTAATGATTCTGCGATCGCGGATTTGGT
GCGCAGCGTAGCCGAAGACGTGCTGGAACCGCCCCTTGGTGTCGTGCCCG
ACTGCCAAACCATGGGCGCAGAGGACATGTCCTACTTCCTGCAAAAGGTG
CCGGGTTGCTACTTCTTTGTGGGCAGTGCCAACCTCGATCGCGGCTTAAA
TTTCCCGCATCACCATCCCCGCTTTGATTTTGACGAGACGGCCTTGGCGA
TCGGGGTGGAACTGTTTCTGCGCTGTGTCGAGCGTTTCTGTCGCTAA

>2771434050 Ga0255787_1172 69977..70726(-)(Ga0255787_11) 
ATGACACTGCTTGAGACGGAACTCGACTGGCTAACTGCGATCGCGATCAA
TGGCGTTTTGCTAACCATCGGGCTGAGATCGCGAGCGAAGTTGCTGACCC
GTGAAGGCTATCTCCATGCTGCTTTTCTTGGCGTTTTGATTTGGGGCAGC
TTGCAGGCAGCGGGCTATGTTTTGGTGCTGCTCTATCTGCTGATTGGTTC
GCTGCTGACTCGCTGGGGCAAAGCTCGCAAAGAAGCAGCAGGCATTGCTG
AAGCCAGAGAAGGCAAGCGCGGCCCTGAAAACGTTTGGGGCTCCGCTCTA
GTCGGCACAGCAGCAGCACTTGCGGCTTGGTACTGGCAAGATTTCCCGGC
GATCGCAACCTTGGCAAAACTAGGGTTTGTGGCCAGCTTCGCAACTAAAT
TGGCTGATACAGCAGGAAGTGAAGTCGGCAAAGCCTTTGGCAAACGGACG
TTTTTGATCACAACCCTACGACCGGTTCCGGCTGGGACGGAAGGAGCTGT
CAGTTTAGAAGGGACCATCGCAGGACTGGTGGCAGCACTAGTGATGGCCA
TTTTTGGCTGGTTGTTTGACCTGATCTCTACCGACGCGATCGCAATCTGT
GTCCTGGCAGCACTGATTGCCACGACTGCCGAGAGCTGGATTGGTGCAAC
GCTACAAACGCGACTGCAGTGGCTCACCAATGAATTGGTCAATGCGATCA
ACACTCTGATCGGTGCAGTCGTCGCGATCGCCTTTGCCCTACTGATTTAG

>2771434051 Ga0255787_1173 70747..71214(+)(Ga0255787_11) 
ATGAAGGGCAAAACTCTGACAGCAACCGATATGGCTGCAGCTCTGTTTCA
TTTGGCATTTCCAGTCAGCGATATCGCCTTGACCAAGCAGTTTTATGTAC
AGGGTTTGGGCTGCCGTGCTGGACGGGAGTCGCCAACTTCTCTAATTTTG
GAGCTGGCTGGTCATCAGATTGTCGCTCACCTAAGCCGATCGCCTCTAAC
GCCGCAGAATGGCATTTATCCACGTCACTTTGGGCTGGTCTTTACGGACG
AAGCCGACTGGCAGGCTTTATTAGAGCGGGCAGAGCAATATCGGCTTAGC
TTTTATCAACCCGCGCGACTGCGCTTTCCCGATAGTCTGCTAGAGCATCG
CACTTTCTTTTTGGAAGATCCCTTCCACAATCTGCTGGAGTTTAAGTTCT
ACCGCTACCCTGAAGCAATTTTTGGGGCGCAGGACTTTGCCTTGGTTGGC
GATGCTATAGAGGCTTGA

>2771434052 Ga0255787_1174 71354..71695(+)(Ga0255787_11) 
ATGGTCCTCGGGAAGTTATTCGGTAAAAAAGAAAAATTCTTTCTCGAAAT
TGAGCCTACAACTTCTAGCTCAGAGTCCACGGCGGAAGAAGCCGCTCCTT
CAGCTCCGGTGGCCGCGATAACTTCTGCAGAAGCACCAGCTGCGACTGCA
GCGGTGACGACGACGCCTGAACCGGCAGCAGCACCTGCCTCCGCACCCGT
CGCAGAGACGCCAGCCAAAGAAATTCCCAACGTCACCTTTGCGGCTGATC
TCAGCGTGCCGGCCATCAACACAGGTCGTCGACTGCCAGGACCGAGCCTT
GATCCCTTTGCCCAAATCGCAAGCGAAGTGGTGCGCCGCTAG

>2771434053 Ga0255787_1175 71853..74327(-)(Ga0255787_11) 
ATGTTTGAACGCTTTACCGAAAAAGCCATTAAGGTCATCATGCTGGCTCA
GGAGGAAGCGCGTCGCCTGGGTCACAACTTCGTCGGCACCGAGCAGATTT
TGCTAGGCCTCATCGGTGAAGGCACCGGCGTTGCCGCCAAAGTTCTGAAA
TCGATGGGTGTCAACCTCAAGGATGCTCGCATCGAAGTCGAAAAAATTAT
TGGCCGTGGCTCGGGTTTCGTAGCGGTGGAGATCCCGTTTACACCGCGTG
CCAAGCGTGTCCTTGAGCTGTCGCTCGAAGAGGCTCGGCAACTTGGGCAT
AACTACATTGGCACCGAGCACCTTCTGCTGGGCTTGATCCGTGAAGGCGA
GGGTGTTGCCGCTCGCGTCCTCGAGAATTTGGGCGTCGATCTCTCGAAAG
TGCGGACACAGGTAATCCGCATGCTAGGTGAGACCGCAGAGGTTTCCAGT
GGTGGTAGCCAAGGCCGGACGAAAACCCCAACCTTGGATGAATTCGGCTC
GAACCTGACGCAGCAGGCTGCGGATGGGAAGCTCGATCCGGTGGTGGGTC
GTCAGAAAGAAATCGAGCGGGTGATTCAGATTCTGGGTCGCCGTACCAAG
AACAACCCTGTGTTGATTGGCGAACCCGGCGTCGGTAAAACTGCGATCGC
TGAAGGGTTAGCGCAGCGGATTGCCACTGGTGACATCCCGGACATCTTGG
AAGACAAGCGTGTCGTCACCCTCGATATCGGTCTGCTGGTTGCGGGCACC
AAGTATCGGGGTGAATTCGAGGAGCGCCTCAAGAAAATCATGGACGAGAT
CCGCTCGGCGGGGAACGTCATCCTAGTCATCGACGAAGTCCACACCTTGA
TTGGTGCAGGTGCGGCTGAAGGCGCAATCGATGCAGCTAACATCCTCAAG
CCGGCACTGGCGCGGGGTGAGCTGCAATGCATCGGTGCGACCACATTGGA
TGAGTACCGTAAGCACATCGAGCGCGATGCTGCATTGGAGCGCCGTTTCC
AACCAGTAATGGTGGGCGAGCCCAGCGTCGATGACACCATCGAGATTCTG
CGGGGTCTGCGCGAACGCTACGAGCAGCACCACAAGCTGAAAATTGCGGA
CGAAGCGCTAGAGGCTGCAGCTAAGCTAGCCGATCGCTACATCAGCGATC
GCTTCCTGCCCGATAAGGCAATCGACTTGATCGATGAGGCCGGTTCACGG
GTTCGCCTGATGAACTCGCAATTGCCACCTGCTGCGAAGGAACTAGACAA
GGAACTGCGGCAAGTCCTCAAGGACAAAGACGACGCCGTCCGCTCCCAAG
ACTTTGACAAAGCGGGTGAACTGCGCGATCGCGAGATGGAGATCAAAACC
CAGATCCGCTCGATCGCCCAAAGCAAGAAGGCCGATGGCACCAGCAGCAG
TGATGATTCGCCGATCGTCACTGAGGAAGATATCGCGCATATCGTCGCCT
CTTGGACCGGCGTACCGGTCAACAAGCTGACCGAGTCGGAATCGACCAAA
TTGCTGAACATGGAGGAGACCCTCCACAGCCGCTTGATTGGTCAAGACGA
AGCCGTGAAAGCTGTTTCACGAGCAATCCGTCGCGCCCGAGTTGGTCTCA
AGAACCCCAACCGTCCGATCGCCAGCTTCATCTTCAGCGGCCCGACCGGT
GTTGGTAAAACCGAGCTGACTAAAGCTTTGGCGGCTTACTTCTTCGGCAG
CGAAGAGGCGATGATCCGCCTTGACATGTCGGAGTACATGGAGCGCCATA
CCGTCAGCAAGCTGATCGGTTCGCCTCCGGGCTATGTCGGCTATAACGAA
GGCGGCCAGCTGACTGAAGCGGTTCGTCGTCGTCCCTACACCGTGGTGCT
GCTCGACGAAATCGAGAAAGCTCACCCCGATGTCTTCAACCTGCTCTTGC
AGTTACTGGAAGACGGTCGCTTGACTGATGCCAAAGGTCGGACGGTGGAC
TTCAAGAACACCCTGATCATCCTGACCTCCAACATTGGCTCGAAGGTGAT
CGAGAAGGGTGGCGGCGGTCTAGGCTTTGACTTCTCGGGTGAGGATGAAG
CTGAGAACCAATACAACCGCATTCGCTCCTTGGTGAACGAAGAGCTGAAG
CAATACTTCCGCCCTGAGTTCCTCAACCGCTTGGACGAAATCATCGTCTT
CCGTCAGCTCAACAAAGCGGAAGTCAAAGAAATTGCCGACATTATGTTGC
GCGAGGTCTTTGGCCGGATGCAGGAAAAAGGCATCACCCTGTCGGTCACT
GAGAAGTTCAAAGACCGCTTGGTGGAAGAGGGCTACAACCCCAGCTACGG
GGCACGTCCGCTCCGTCGGGCGATCATGCGCTTGCTCGAAGATTCCTTGG
CTGAGGAGTTCCTGTCTGGCAAGCTCCGCGAAGGCGACACCGCCATCGTT
GATATTGGTGAAGAAGGCAAAGTGCAAGTAATTGCACAAGAGAAACGCGA
ACTCCTGCCCCAAGCAGTTGAGTAA

>2771434054 Ga0255787_1176 74471..75070(-)(Ga0255787_11) 
GTGTACGATCCTGCGCTGCTCTGCCTGAAACCCCTCACTGTTTCAGACGC
GATCGCTGCCCGCCATTTGGATGAGCAGACATTGGGAGGCTTTTGGTCAG
TCGAAGGCTATCAACGAGAAGCCGAGAGCGAGGCGAGTGATCTGCTGGGG
TTATGGCAGGACGAGACCTTGATGGGTCTAGGTTGTAGCTGGGCGATCGT
CGATGAGGCCCACATCACCTTGCTAGCGATCGCGCCTTCTCATCAGGGCC
AAGGTTGGGGTGGACTGCTGCTTTTGGCCCTACTGCAAGCGGCAATTCAA
CGCCAGCTGGCCTGGGCTACCCTCGAAGTCCGTACTTCCAATCAAGTCGC
GATTGCCCTCTATCAAAGTCTGGGCTTCCAAGAAGTGGGGCAACGACCGA
ATTACTACGCCGACACGGGTGAAGCAGCCCGTATTCTCTGGCTCAAGGGA
TTGAGAGAGACTGACGTTCAAGTTGCGATCGCGCAGCAGTGGCAGCAGCG
CCAACAGCGACTTCAACAACAGGGTTTGCAGCTGCATCTGGATAAACTTC
TGCTTGCCCATAGCACAGAGGATCATCAGCTCCCAGTCATCACTGGCTAA

>2771434055 Ga0255787_1177 75118..76512(+)(Ga0255787_11) 
ATGGTTTCCACTCCAGCTGCGCCCTCATTAAACCCTTCGTATCCGGCTTT
GTTTGGGAACGATCGTCTTTCTAAATCCCCCAACCAAAATCTTTTTCCGC
TGACGGCTAGTGTGACAGCAGAAGGCCAACTTGAAGTTGGTGGCTGTTTG
GTGTCTGAGCTAGTTGATCGCTATGGTTCTCCGCTCTACATCCTCGACGA
GCAGACTCTGCGTGCTGCTTGTCAGGCTTATCGATCCGCGTTGGCGCAGC
ACTATCCCGGCGACGCGCTACCGATCTATGCCTCCAAGGCGTGGAACTGT
CTTGCTGTCTGCGCTCTTGTGGCCCAAGAGGGGTTGGGTATTGATGTCGT
CTCGGCTGGTGAACTCTACACCGCTCTACAAGCTGGTGTACCTAGCGATC
GCCTCTACTTCCACGGCAACAACAAATCCCTGAGCGAATTGGCCATGGGG
GTGGAAGCCGGTTGCACGATCGTGGTTGATAACTGGCAAGAGCTACGCAA
CCTCGAAGCGATCGCCGCAGAGCAGCAGCGGGAAGTGCGGGTGATGATCC
GCTTTACTCCCGGCATTGAGTGCCACACCCACGAATACATCCGCACAGGT
CACCTCGACAGCAAATTTGGCTTCGACCCCGATCAGCTAGATTCCTTGCT
GGCTGCCTTAGTCGATCAGCCTTACCTCCGCTGCATTGGTCTGCATGCCC
ACATCGGCTCGCAGATTTTTGAATTGCAGCCCCATTCAGATCTGGCAGGG
GTGCTTGTATCCGCCTATGGCAAAGCCTTGGCCCTAGGCTTGCCGATCGC
TGAACTGAATGTCGGTGGTGGTTTAGGGATTCGCTACACCGAATCCGATG
ATCCACCTAGTATTGAGGAGTGGGTTCGACAGGTTAGTGAAAGCCTTGTC
GCGGCTTGCCAAGCAGCCAATCTGCCACTGCCCAAGTTGATCTGTGAGCC
GGGGCGATCGCTGATTGGCACGGCTTGTGTTACGGCCTATCGCATTGGCA
GCCGTAAGGAAGTGCCTGGAATCCGTACCTACCTGTCTGTGGATGGGGGG
ATGTCGGATAATCCTCGTCCAATCACCTATCAGTCCACCTATCGTGCGGT
CATTGCCAACCGCCTCAATGTGAGCGATCGCGAAACTGTGACAGTGGCGG
GCAAGCACTGTGAGTCTGGTGATGTTCTGCTTAAGGATGCGGAATTGGCG
CCCAGCCAGCCCGGCGATATTCTCGTGGTGCTGGCAACTGGTGCCTATAA
CTACAGCATGGCTTCGAATTACAACCGGATTGCTCGTCCTGCGGCTGTTT
TAGTGAACAATGGCGAAGCTCAAATTATTCTGGCGCGCGAGTCTTTAGAG
GACTTGTTGCGGCAGGATCGGTTACCAGTCGGGTTACAAGCTTAG

>2771434056 Ga0255787_1178 76592..77512(+)(Ga0255787_11) 
ATGGGAGACTGGCTGACTCAGACAGGGACATGGCTTAGTAGTGGCTCCGG
CCTACTGCTACGCAATGCCTTAGATATCAGCCTTGTCCTCATCCTCTTCT
ACGTCATCCTGGTGCTGATTGGAGAGCGGCGTACCCTTTGGATGGTGCGA
GGCTTCATCGTGCTGATGTTGGCAGCCGCGATCAGCAGCCGACTCAACCT
GACTTTGCTCAATTTTGTGCTCAATAACTTAGTGATTGGTTCTGCAGTGG
CCATGGCAGTGCTGCTGCAGTCCGAATTTCGGCGCTTTTTGGAGCAACTC
GGGCGAGGAGAAATTGCCGCGTTATTTCGTCCCAATGCGCGATCGCAGCC
GCGGGCTGGCAGTGTCGCTGAAGAAATTATTGAAGCGGTCAAGGAGCTGT
CGCAAAACCGGACGGGTGCCCTGATTGTCATTGAAGTCAGCTCGAGTGTG
GATGAACGAGATTTCCTCAATCCAGGCGTGCGGATTAATGCAGAGGTCTC
AAGTGAGCTCCTCCAGTCCATTTTTCAAACCAGCACACAGCTCCATGACG
GTGCTGTCTTGATTTCCGAGAATCGAGTGGTTTCTGCAGGAGTGATTCTG
CCCTTGTCAGAACAAGTTGTCTCACGGCGACTGGGCACGCGGCACCGAGC
AGCACTGGGAATTACCGAGCGGCTCAATCAATGTATTTGTATTGTTGTTT
CTGAAGAGACTGGCTCGATCTCTTTGGCAGAGCAAGGAATCCTGAATCGT
CCGCTGACTAGTAGTAAACTCAAGGCATTGTTGGAAGAGCGCATGTCGCT
TGCTGCCCAGCGGGAGGTCATTGCTCCCGATTTGCGATCGCTCAGTCGCC
ACCTCTATCGATCTAGTCTTTCGTTTTTCCGTCGCCTTGGCCTGTTGGGT
TCTCGTCGAGGTCGTCCATGA

>2771434057 Ga0255787_1179 77509..78264(+)(Ga0255787_11) 
ATGACCTCTGTGTCTGATTGCGATCTCCGTCAGCGTCCCGCGGACTTGGT
GGCTGACCGTCTGCCTGCCCATGTCGCTGTGATTATGGATGGCAATGGAC
GTTGGGCGAAGCAGCGCGGTTTGCCTCGGATTATGGGACACCGTCGAGGC
GTAGATGCTCTGAAGCAACTGTTGCGTTGCTGTGATGACTGGGGCATCAG
TGCGCTAACGGCCTATGCCTTTTCCACTGAAAACTGGGGTCGGCCTCACG
AAGAAGTTGACTTCTTGATGACCCTGTTTGAGCGCGTTCTACGACGTGAA
CTCCAGGAGTTGATGGCCGAGAATGTGCGCATCCGCTTTGTCGGCGATCT
GGAGAATCTCCCCACGTCGCTGCAGCGAGAAATCGATCGTGCCACGACAG
CGACAGCCGGTAATGACGGTATTCGTTTCACCGTGGCAACCAACTACGGT
GGCCGCCAAGAACTGCTCAAAGCCTGTCGTGAGATTGCAGCTCAGGTTCA
ACAAGGACGGTTGTCACTCGACGAGATCGACGAGCCGCTCCTTGCCAACC
ATCTCTACACTGCCGGCGTAGCTGATCCTGATTTGCTGATTCGGACCAGC
GGTGAAAAGCGGCTGAGTAACTTTTTGCTCTGGCAGTTGGCCTACGCGGA
AATTTATGTGACCGATACGCTATGGCCAGATTTCGATCGCTACGAATTCT
ATTTAGCGCTCCGTGACTTCCAAAGTCGCCAACGTCGCTTTGGACGTTTA
ACCTAA

>2771434058 Ga0255787_1180 78277..78552(-)(Ga0255787_11) 
ATGACAACCCTGCCGCTTCCTGAAACGCCGCTCTACAACCACAGCCTGCC
AGCGATTGAAACCTGGCTGCGCAATCTAGGGAGCATTCAAGATATTGAGG
TTCTCAACTGTTGGACTCTGCAGCGAACCGACTGGTCTGCCGAGATTGAG
CTAGGAACCGATCAAATTGTTGTTTGCTATCGGGCTGCAGGCGAAGCAGG
TCAAGATTTGACTCGCACCTACAAGTATTCGCTCAGCCGCGCTGATCTCG
AAGCAGTGATTCTAGGTGGTCCCTAG

>2771434059 Ga0255787_1181 78530..79099(-)(Ga0255787_11) 
ATGACGACTAGCCCAGACCACTACGCGCGTCTTCGCATTTCCCCCAATGC
CAGCGATCGCGATATTCGGCAGGCCTATCGTGAGCTGAGTAAGCAGTACC
ATCCCGATACAACGACGCTGCCATTGACAGCAGCCTTGCAAGAATTTCAA
AAGCTCCAAGAAGCCTACGCAGTTCTGAGCGATCCTGACCGACGCCGACT
CTACGATTTTCAGCGTGAGCAACATCGTTGGGCTGCCGCTCGTGCAGCCA
CGATCACTCCGCCTAGCACTCGCCCGCGACGGGTGGTGTCCACTGCCAGC
GATCGAGAGCGATCGCTCTCAGCCGGCGAAATTTTTGCGCTGTTTTTACT
CTCGCTGACGGTGGTTGGCTGTCTGGTGCTCACAATTGGCTTGGGTCTGC
TGCGCGGTGAGCAGCTCTTACAAGCACCGAGTTGGTTCCAAGCCACAGAG
CCAATTGATACTGTGCACGCGATCGCTCAGCCCAGTGTTGAGGCTTTGCT
ACCCACTGCTGCAATCGCGATTGAAACACCCTCTCTCACAACTAACGATG
ACAACCCTGCCGCTTCCTGA

>2771434060 Ga0255787_1182 79404..79547(+)(Ga0255787_11) 
ATGCGAAAACTCAAAGCAGCTCTCAAGTCTGTTATTCACTTCCTATCGGA
AGCTGCAGGTAGATTTTTTACTCCAGCTGAAGAAATTCCAGAAATTGGTG
TTCAACCCTATAGCGAAGTGCCGCCTAACTCTGCTCAATCCTAA

>2771434061 Ga0255787_1183 79665..80393(+)(Ga0255787_11) 
GTGACTTCTGGATTCCTGCTTGATGTTTGGACTTGGGCTAAAACACTGGG
ATGGCAGCCTTCGGCTCAGCAACAGCAGCAGTTTGAAGCGCTCTACCACG
GCATCGTTGCAGGCAATCAGCGGCTAAATTTAACGCGCATCACCGATCCC
GCTGAGTTCACTGAAAAGCATCTCTGGGACTCACTTTACGGCCTACGTCC
GTTGCTCACGGATAATTGGAGCGGCGAGATTATCGACATCGGTACGGGTG
GCGGCTTCCCAGGGCTGCCCGCTGCGATCGCCTTACCTCAGAGTCAAGTG
ACACTGCTGGATTCCACTCGCAAGAAAATTCAGTTCTTGCAAACCTTGGC
GCAGGATCTGGGGCTTGCCAATGTGACTGCTCAGGTAGGTCGCGCAGAAG
AATGGGGGCGCGATCGCCGGACACGGGCGCGTTACGACTGGGCCACGATT
CGGGCTGTGGGCCCTGCCACCGTTTGCGCTGAATATTGTCTGCCCTTGCT
CAAGATCGGCGGCAAGGCAGTGCTCTATCGCGGGCAATGGACGGAAGAAG
AGGCGATCGCGCTGGATCGCGCTGTTGCGATTCTTGGGGGCAAAGTGGTT
GAAGTTGCTGCCACCTTTCTGCCCGAGAGTGGTGCGGAACGACACTGCAT
CACCCTTCAGAAAACGGCCCAGACGCCGGCGGCCTATCCTCGCATGGTGG
GGTTGCCCAGCCAGAAGCCACTTGGCTAG

>2771434062 Ga0255787_1184 80390..80860(-)(Ga0255787_11) 
ATGAGTCTTCAGCCTTGGCAAACGCCTGAGATTCAAGCCTGGACCCAGAT
CCTGCTCGATAGCTATGAGCAATGTCTCGGGCGTTCGCTCATCCCTCGTA
GTGGCGATCGCCTTCAAGAGGCTGAAGCCTTGTTCAATGTGCCTTTCGTG
GTGGTGTCGCACAATGGCGCTGCTGATCCCCTGCTCAACTACGGCAACCA
GACCGCGTTGGATCTCTGGGAGCTGGAATGGTCGCAGTTCTGCGGGTTGC
CCTCACGCTTAACCGCCGAACCGGATGAGCGAGAGACGCGATCGCAAATG
CTGAGTGACGCACTGGCTAAGGGCTATATCAATAACTACAGCGGCGTCCG
CATCAGTAGCCAAGGCCGTCGCTTTCGCATCGATCGCGCCATCATTTGGA
CACTCTGCCAGCCCGATGGCCAAGCGTGTGGTCAAGCAGCAACTTTTACG
GACTGGTACTTTCTCGACTAG

>2771434063 Ga0255787_1185 80883..81764(-)(Ga0255787_11) 
ATGGCAGTCTGGCAGTGGCGAGGACAGACGATTCGCTATCAGCAATTCGG
CAGTCAGGGAACACCGGTACTGCTCATTCATGGCTTTGGGGCCAGCAGTG
ACCACTGGCGGCAGAACAGTCCAGTTTTGGCCGAACAACAACGGGTCTTT
GCGATCGACCTGCTCGGCTTTGGAGGTTCTGCCAAACCGCAGCCCAGTGA
AGACTTACCCTATCGGTTTGAAACATGGTCAGCACTGGTTCGCGACTTTA
TCCGCGAGGTAATCGGAGAGCCCGCTGATTTAGTGGGCAACTCAATCGGC
TGTGTGGTGGCGCTGCAAGCCGCCGTGGATGAGCCGTCTTTGGTGCGATC
GCTGGCACTTCTGGACTGCTCCCTACGGCTGCTCCACGAGCGTTATCTGG
CGCAATCTGCTTGGCCACGCCGTTTTGGGGTACCGATCTTCCAACAGCTC
TTAGCATGGAAGCCGTTTGGGGGCTTTTTCTTCCAACGCTTGGCCCAGCC
GCGATCGCTGCGACGGATTTTGCAGCAGGCTTACGCCGATAAATCTGCCG
TCACAGATGAACTGATCGAGCTGTTACTAGCTCCCGCCCGCGATCCGGGC
GCAGTGGATGTCTTTCTGGCATTCGTCACCTACTCCCAAGGGCCGCTCCC
GCAAGATTTACTGCCGCTAGTCACTTGCCCAACTTTGATTCTCTGGGGAG
AGGCCGATCCGTGGGAACCGATCGCCCAAGGACGGGAACTGGCCAACTAT
CCCGCTGTGAGCGAATTTGTGGCGCTGCCGGGCGTCGGGCATTGTCCGAT
GGATGAAGCCCCCGATCAGGTCAATCCGATCCTGCAACGCTGGTTGCAAA
CGACAGCGAACCCAGCCCCCGCGATTTCCTAA

>2771434064 Ga0255787_1186 81882..82619(+)(Ga0255787_11) 
ATGGCCAACGTCAGCCTCTGCATGATCGTTCGCGACGAGGCGGAATTGCT
GCCCCGCTGTCTGGCTTCGGTAAAAGACCAAGTAGACGAGTTGATCGTGT
TGGATACGGGTTCCCGCGATCGCACGCCCGACATTGCCACTGAAGCCGGA
GCTAACCTCCTTCATACGGATTGGGCAGACGACTTTTCCGCAGCAAGAAA
TCAGGCGATCGCAGCAGCAACTGGCGATTGGATTCTGGTGCTGGATGCTG
ATGAGGAATTAATCCCTGAGGCTTGGACAGAACTGCGATCGCAACTGGAT
CAACCCGAAGCCCTAGCTTTTACCGTCCTGCGCGAAGAAACCCAAGCGGG
ACAGGTGCCCTACTCGCGGCTGTCACGCCTATTTCGCAATCGACCCGAAA
TTCGTTTTCAGCGGCCCTATCACGAGCTGGTCGACGATAGCCTCCTTGCC
CTGCAACAGCAGGACCCTAACTGGCGGGTTACGGCTTGGCCGACACCAGT
GATTCGGCACTACGGCTATGGCCGCGATCGCCTGCAACAACGCGGCACTG
CTGAGCGGATGCGCCGAAGCCTTGAAACGTGGCTGGCTGATCATCCTGAG
GATGCCTATCTCTGCAGCAAACTGGGTGGACTACTCGTCCAAGAAGGAGA
TTTGAAAGCGGCGCAACGCTGGCTCAAACAAGGGCTGAAGCAAGGACGTC
CAGACCGGCGGTTCGCTATGAGTTGCTCTATCACCTAG

>2771434065 Ga0255787_1187 82604..83074(+)(Ga0255787_11) 
TTGCTCTATCACCTAGCGCTACTGGAACGGCGGCAAGGCGATGTGGATGC
AGCGATCGATCGCTATCAAGCAGCGCTGCAAGAGCCGGTTGATGCAATTC
ACAAACTCGGTGCTTGGGTTAACCTCTCGCATCTCTACCGCGATCGCGGG
CAGGTGGGGCTGGCCTACGATGCTGCACGTCAGGCTGTGGCAGCGGCTCC
CAGTGCCACGGTTGCTCTCACGGCTTGGGGCTTGGCTGCGCGAGCGATCA
GCAACTATCCCGAGGCGATCGCGGCCTATCAGCAGGCACTTCAGCTCGAT
CCCAACGATCCCAGCCTTTACCAAAATCTGGGCGCCGTCCTCTTCCAAGT
CGGGCAACTGGAAGCTAGTTACGAAGCTTTCCGGCAGGCGATCGCGGGCT
ATGAGCAACAGGGCTCACCAGAGGCACAACGACTAGCACTGCGGCTGCAA
GCCATGGGAATTCGGCTGTGA

>2771434066 Ga0255787_1188 83071..83700(+)(Ga0255787_11) 
GTGACAGGCAAAGTTTATCTAGTCGGTGCTGGGCCGGGTGACCCCGAATA
TCTGACGGTGCAGGCACAGCAATGTCTGCAGTCGGCAGAGGTACTGATCT
ACGACGCGCTGATCGACCCCCGAATCCTCGACTTAGTGCCAGCCAATTGC
GATCGCATTGCCGTGGGCAAGCGGGGTGGTGCAGAGAGTACACCCCAAGC
GGCTATCAATCAGTTGCTGGTTCAGCACTGTCAACGAGGACGCAGAGTGA
TTCGCCTCAAGAGTGGCGATCCCTTCGTCTTTGGCCGTGCCACCAGTGAG
TTAGATGCGCTGGAGCGATCGGGCTGTGATTATGCCGTCTTGCCAGGACT
ATCGACTGCCTTGGCCGCTCCATTGCTGGCGGGCATCCCTATTACCGATC
CGGTACTGAGTCGTGGATTTGCCGTCTACACCGTCCATGAACCGGACGCC
CTCAACTGGGAAGCACTGGCGCAACTGGAAACGCTGATCCTGCTGATGGG
CAGCCGCCACCTGCTGACGATTAGCCACGAGCTGATTCGTCATGGGCGAT
CGCCGGATAGTTCCGTGGCGCTGATTCAGTGGGCGGGACATCCGCAACAG
ACTGTCTTGGAAGCAGTCTCAGCCGCATAG

>2771434067 Ga0255787_1189 83794..84588(+)(Ga0255787_11) 
ATGGCTGAGCAGCCGCTGATCGGTAAAACCATTTTGACGACACGGGCAGC
GGGGCAATCCTCGATGTTCGCTGCACAGTTGCGAGCTGCCGGTGCAGCTG
TGATCGAGATGCCGACCCTAGAAATCGGGCCACCCAGCTCTTGGCAGCCC
CTCGATGAGGCGATCGCCGCGATCGCTGACTTCAACTGGTTGATTTTGGC
CTCAGCGAATGCCGTTGAAGCAGTTCAAGAGCGGTTAGCGGCGCAGCAAA
AAACATGGAGCGATGTTCCCTGCTCGATCGCCGTTGTCGGCCAGAAAACG
GCTCAAGTATTGACTGCTCAGGGCGGTAAGACAGACTATGTGCCGCCGGA
GTTTGTCGCTGAGTCATTGGTCGAGCATTTCCCTCAGCCCGTCACCGGTC
AAAAGCTGCTCTTCCCTCGAGTTGAAACCGGCGGACGTGAGCAAATTACC
CAAGCACTGCAAGCTCAGGGTGCGATCGTGACGGAAGTCCCAGCTTATGA
GTCGCGGTGTCCTAGCCAGATTCCTGATGATGCATTGATTGCCTTGCGGC
AGGCGCATTTGAACTTGATTAGCTTCACCAGCTCCAAAACAGTGCGTAAC
TTTTGTCAGCTGATGGAGTCGAATCTTGGCGCTGACTGGTCAGCCCGCAT
CTCGGGTGTGGCGATCGCTTCCATTGGCCCCCAAACCTCAATCACCTGTC
AGGAACTGCTAGGACGAGTTGAAGTTGAGGCCCAGGAATATACCTTGGAT
GGCTTGCTCCTAGCGATCGAACAATGGGCGCGCCAAACCACCTGA

>2771434068 Ga0255787_1190 84567..85187(+)(Ga0255787_11) 
ATGGGCGCGCCAAACCACCTGAACCCCGCTCAGCGACGCATTGGTTTAAC
CGGAGGAATTGCCACCGGCAAATCGACCGTCGCGGACTATCTGCGCGATC
GCTATCAGCTACCGATTCTGGATGCCGATCGCTATGCCCGTGAGGTTGTG
GCTGTTGGCTCGCCGGTTCTCCAAGCGATTCGCGATCGCTATGGGGCATC
GATTTTGCTGGCAGACGGTCAACTCGATCGCCAAAAACTAGGGGCAATCA
TCTTTGCCGATCCGGCTGAACGGCAGTGGCTAGAACAGCAAACTCATCCT
GCGATCCGCGCTTGCTTTGAACGAGATCTGGCACAGCTTGCGACGGCACC
AACGGTAGTGATGGTCATTCCGCTTTTGTTCGAAGCTGGCCTTCAAGCTT
GGGTGCAGGAAATTTGGGTGGTGGCTTGTCCACCCGAGCAACAACGCGAT
CGCTTAATTCAGCGCGATCGCCTATCACTCACAGCAGCCGAACAACGCCT
TGCAGCCCAATGGCCGTTAACCCAAAAGTGTGAGCAAGCCGATATCGTGA
TTGATAACAGCCGCGATCGTACTTTTACTTTTCAACAGGTTGATCAAGTC
TTAGAAAAATCGTTCGATTAA

>2771434069 Ga0255787_1191 85222..85512(+)(Ga0255787_11) 
ATGAAGCGATCAGAAGCAGTTACATTAGTCAAGTCACATCAGATAGAGCT
GTTGAACCTCGGAGTTAAGTCACTGAGCCTCTTTGGCTCAGTTGCACGGG
ATCAAGCCAATTCAAAAAGCGACATTGATATTTTGGTTGAATTAGATAAC
TCAATTGGATTCTTTGAGTTTTTTCAGATCAAGCATTACTTGGAAAAAAT
ATTGGATGCTTCTGTTGATCTAGGTACAGTTGAGGCTTTAAAGGAGCATG
CTAGACAACCTATCTTAGATGATCTAATTCATGTCTTCTAG

>2771434070 Ga0255787_1192 85502..85849(+)(Ga0255787_11) 
ATGTCTTCTAGATCAGATCTGGCTAGGATTCAAGATATTCTTGATGCCAT
TCAAAGCATTCAAGGTAAGACTAGAAGCTTAAGCTTTGAGCAGTTTTGCC
AAGATGAGATCCTCATCAAGGCTGTACTCTACGACTTAATTGTTATTGGT
GAGGCAGCCAACAACATATCAAATGATATTCAGGCTTTAGCACCTGAGAT
TCCTTGGCGACTGATGAGTGATATGCGAAACATTGTGGCTCATGAATATT
TTCGAGTGAATCTCAGGATTACTTGGTCTACTGTTCAAAGGAATTTGCAA
CCATTGATCACTCCGCTCCAGCAGTTGAAGGCAAAGTTAATAGACTGA

>2771434071 Ga0255787_1193 85854..87314(-)(Ga0255787_11) 
ATGACCGCCGTTGCCGCTCCCAATTGGACTGCGATCGCTCAAGCCTTTCG
TGAGGCCTTGGGGCGAGAGCAAGTCGTTGAGCGGCGCGAAGAATTACTCG
TCTACGAATGCGATGGTCTGACAAATCATCGCCAACTGCCGCCCTTGGTG
GTGTTGCCACGCAGTACTGAAGAAGTGGCGACCGCTGTGCGCCTTTGCAA
TCAATTCAATCTGTCGTTTGTGGCGCGGGGAGCAGGCACAGGGCTTTCGG
GCGGTGCGCTACCCGTGGAAGATTCGGTGCTAATTGTGACGGCACGGATG
CGCCAAATTCTCGAAATTGACTACGATAATCAGCGCGTTCGTGTTCAACC
CGGCGTGATCAATAGTTGGGTGACGCAAGCGACAACAGGGGCTGGTTTTT
TCTATGCACCTGATCCCTCCAGTCAAAGCGTTTGCTCGATTGGCGGCAAT
GTGGCTGAAAACTCCGGCGGAGTGCACTGCCTCAAGCATGGCGTCACCAA
TAACCACGTCTTAGGACTGACACTCGTCCTGCCGGATGCTTCGGTCATTC
AGGTGGGTGGCGCGATCGCTGATCTGCCCGGCTACGATCTTTGCGGCATT
TTCGTCGGCTCAGAAGGCACCCTCGGAATCGCCACTGAAGTGACGCTGCG
GCTGCAACCTTTGCCGCAATCTGTTCAAGTTCTCCTCGCAGATTTCAGTA
GTATCGAAGCGGCTGGAGCTGCCGTTTCAGGAATCATCGCTGCAGGCATT
TTGCCGGCTGGTCTGGAGCTAATGGATAACTTCAGCATCAATGCCGTTGA
AGACGTGGTGAAAAGCGATTGCTATCCCCGCGATGCAGCAGCAATCTTGT
TAGCGGAATTGGATGGGCGCGCTTCAGAAGTTGAGCAACAAATCCGCGAT
GTGGAAGCGGTTTGCCGACAACATGGAGCCCGATCGATCGCGATCGCAAC
TGATGCTGAAGATCGGCTGCGACTCTGGAAAGGACGCAAAGCAGCCTTCG
CCGCCGTCGGACGGATTAGCCCAAGTTACTACGTGCAAGATGGCGTGATT
CCGCGATCGACGCTGCCGTTTGTATTGCATGAAATTGAGCAGTTAGGCCA
ACAACATGGCTACCGTGTCGCCAATGTGTTTCATGCTGGCGATGGTAATT
TGCACCCGCTGATTCTCTACGATCGCAATGATCCAGGGGCTTTGGAAAGA
GTGGAAGCTTTGGGTGGCGAAATCCTCAAGCTCTGTGTGAAAGTCGGCGG
TAGTATCTCGGGCGAACATGGCATCGGTGCTGACAAACGCTGCTATATGC
CGGCCATGTTCAACCCCGAAGATTTAGAAACGATGCAGTGGCTCCGCCAT
GCCTTCGATCCTCTCGAACGCGCGAATCCCACCAAAGTTTTCCCAACCCC
CCGCACCTGCGGCGAACGCGGATCAGTCACAACAATTCCTACTGGTGTTG
AACTCTACTAG

>2771434072 Ga0255787_1194 87344..89383(-)(Ga0255787_11) 
ATGACCGCTTCTGAGACGACCACTCCTGCCACGGCGATCGCCCAGCGAGC
CAGCGAGTTACGGCAGCTGTTGCAGCAGGCTAGCTACGCCTACTACATTC
TCGATCAGCCGGTGATGGAAGACTCGGTCTACGACCGGCTCTACCGCGAA
CTGCAGGATCTTGAACAGCAGCATCCCGACCTGATCACTTCTGACAGCCC
CACCCAACGCGTGGGCGAGCAGCCTGCTACTGGCTTTGAAAGTGTTCAGC
ACCGCGTGCCGCTCTACAGCCTTGAAAATGCTTTCAATGCGGAAGAACTG
GAGTCTTGGGATCAGCGCTGGCGCAAACTCGCGCCTGACATTCCGGCTGA
TGCTGGCTATGTCTGCGAACTGAAAATCGATGGGGCCGCGATCGCCCTCA
GCTATAAAAACGGCCTGTTGGTGCGCGGTGCGACTCGGGGCGATGGGACT
CGCGGCGAGGAAATTACGGCGAATCTGCGCACGATCAAAAGCATTCCGCT
GCGGCTCCAAACCGACCAACCGCCAGAGTGGCTAGAAGTGCGGGGCGAAG
CCTTCCTATCGCTGACGCGCTTTGAGCAGATCAACACGGAACGAGAGCAA
CGTAGCGAAGCCTTGTTTGCGAATCCTCGGAACGCCGCTGCGGGTACCTT
GCGGCAACTAGATCCTCGCGTTGTCGCTGAGCGTCAGCTCGACTTTTTTG
CCTACACCCTGCATGGCCCCGATGGCTGGGGCGATCTTGACCAAGCGGAA
AGTCTCGATCGCCTCCAAAGTTTGGGCTTTCGAGTCGAACCACACCGCCA
AATTTGTTCGACATTGGCGGCAGTTGAGCAATACTTCAGCGATTGGGATG
CCCGCCGCCGTGACCTGCCCTACTTAACCGATGGAGTGGTGGTCAAATTG
CAGTCGCGCCGCCTGCAAGACGAACTGGGCTTCACTCAGAAATTCCCGCG
CTGGGCGATCGCTCTCAAATATCCTGCTGACGAAGCACCAACCCAACTGC
AGCGCGTCACCGTTCAAGTTGGGCGAACGGGAGCGCTAACACCCGTTGCA
GAATTTACCCCCGTTTCTCTGGCGGGAACCACCGTCAGCCGAGCCACCCT
CCACAATGCCGATCGCTTGCGGGAACTCGATTTGCATATTGGCGACACGA
TCGTGGTGCGTAAAGCCGGCGAAATCATCCCCGAAGTCGTGCGCGTTCTC
ACCGATTTGCGACCTGCTACTGCTCAGCGAGTCAGCCTGCCCGACCACTG
TCCTGAATGTGGCCAACCTGTCAGTCGAGCGGAAGATGAAGCAGTCACCC
GCTGCGTAAACTCAACCTGTCCCGCGATCGTGCGGGGAGCGCTGACGCAT
TGGGCGAGCCGCGATGCCCTCGATATCGAAGGTTTGGGCGAAAAGCTAGT
CGATCAGCTGGTTAGTAGAGGGTTGGTGAATGCGATCGCTGATCTCTACC
GTCTCGATGTACCACTGCTGGCGAGTCTGGAGCGCTTTGGCGAAAAGTCT
GCGCAGAACTTAGTGCAGGCGATCGACAAGTCGCGCCAGCAACCTTGGTC
ACGGGTACTCTATGGCCTGGGCATCCGTCATGTGGGCGCGGTGAATGCCA
AAAATCTGGCAGCAGCTTTCACCTCGGTTGAGGCTCTTGCGCAAGCAACA
CCTGAGGAATTAGCGGCGGTCTACGGGATTGGCAGCGAGATCGCTGATGC
TGTGCATCAGTGGTTCGCCATTGGAGTGAATCAAGACCTTGTGGCTGCTC
TGGAACAAGCCGGACTGCAACTGCAAGGTGAAGCAGCCAGCCTGCGATCG
CAGGCATTAGCAGGTCAAACTTTCGTCCTAACGGGCACGCTGCCCCACCT
CAGTCGAAATGAAGCCAAAGCGTTGATTGAAGCAGCAGGCGGCAAAGTCT
CAGGCTCCGTCAGTAAGAAGACCAGCTACGTCGTCGCCGGTGCAGAAGCA
GGGAGCAAGTTGGAGAAGGCGATCGCTCTCGGGATTCCGCAATTAGACGA
AACACAACTACTAGACTTGCTCGCCCAAGCAGAGGGGTAG

>2771434073 Ga0255787_1195 89507..90004(+)(Ga0255787_11) 
ATGGCGACTTCTGCAACAAAACCCACTGTCGACCCGCGCCGCCGCCGTCT
GGAGTTGGCGATTAAACGCCAAGGGGCCAAGGCCGATGCGCTGATTGAGA
TTTTGCACGAGGCACAATCGCTCTACGGCTACCTCGATCGCGAACTATTG
CACTGGGTGGCGCAGCAATTGGCTTTACCCCGCAGCACTGTCTATGGCGT
TGCCAGCTTCTATCACCTGTTTCAGCTCAACCCCTCGGGACGGCATCGCT
GCGATGTCTGCCTAGGCACTGCCTGCTATGTCAAAGGGTCGCAGGCCATT
CTCGATCGCCTGATAGTGGAGTTGGGCATTCGCGAAGGCAAAACAACTGG
CGATGGCGCGATTTCCCTCGGGACGGTGCGCTGTGTCGGGGCCTGCGGAA
TCGCTCCCGTCGTGGTCTATGACGGTGATATTCAAGGCCGCCAAGAATCT
GAAGCGGTCTGGCAACAAGTCCAAGCTTGGCAGCAGGAGGCGCACTAA

>2771434074 Ga0255787_1196 90004..91575(+)(Ga0255787_11) 
ATGGATTGGGAAGATTTGGGGCGCTTGGCCAATGAGGAACTGACTCGCCA
GAAGCCGATTCGTCTGCGCTGTTGTACGGCTACGGGCTGTCGTGCCAATG
GGGCTGAGGCTGTTTTCAAGGCTGTTCAGCAAACGATCGCGGATCAAAAT
TTGGGCGATCGCTGCGAGGCAGTTAGCGTCGGTTGCTTGGGTTTATGTGG
GGCTGGCCCTCTAGTGCAATGCGATCCCAGCGATCGCCTCTACAGTGACC
TCCGTCCTGACCAAGCAGCGGATCTCATCGCGGCGGCTCAAGGGGAAACG
ACGGATTTACCTGAAGTTGATCAAACTCAGCCCTTCTTCAGTCAGCAACT
GAAAATCGTTAATCGCCACAGCGGTTTGCTCGACCCCGATCGCCTTGAGA
GTTATCTGGCAGCGGGTGGCTATCGTGCTTTGATGCACGCCATCTTTGAC
CTGACACCCGCTGAGGTTGTGGAGATCATCCGGCTGAGTGGATTACGGGG
GCGCGGCGGCGGAGGCTATCCCACAGGCTTGAAGTGGGCGACCGTTGCCA
AAATGCCGGGCGATCGCAAGTTTGTCGTTTGCAACGGCGATGAGGGTGAT
CCCGGTGCCTTCATGGATCGCAGCGTGCTGGAAAGCGATCCCCACCAAGT
GATTGAGGGTATGGCGATCGCGGCCTACGCAGTAGGTGCGAACTTTGGCT
ATCTCTACGTGCGGGCGGAATATCCGCTGGCGATCGCACGGCTCAATCAA
GCGATTCGCCAAGCTCGCCGCCATGGCTTGCTGGGCAGCAGCGTGTTGGA
TAGTCGCTTCAGCTTTGATCTAGAAGTGCGGATTGGAGCAGGAGCGTTTG
TCTGCGGCGAAGAAACGGCACTCATCCACTCGATTCAGGGAGAACGTGGG
GTGCCTCGGGTACGGCCGCCCTATCCCGCTGAATCCGGACTCTGGGGTTG
CCCGACACTGATCAACAACGTCGAGACCTTCGCCAACATTGCCCCGATCG
TGGAGCAAGGTGCAGACTGGTTTGCGGCGATCGGGACTCCGATGAGCAAG
GGCACGAAAGTCTTTGCGTTGACCGGAAAGCTACGCAATAACGGCCTGAT
TGAAGTGCCCATGGGCATTCCGCTGCGGCAGATTGTCGACGGCATGGGCA
TTCCCGAAAGTCCCGTCAAAGCCGTACAAACGGGTGGCCCTTCCGGCGGC
TGTATTCCCCTCGCCCAACTGGATACGCCGGTCGACTACGACTCACTCGT
ACAACTGGGATCAATGATGGGTTCCGGGGGCATGGTGGTGATGGACGAGC
ACACCGATATGGTGGCGATCGCCCGCTTCTATATGGAGTTTTGCCGTTCT
GAAAGCTGTGGCAAGTGCATTCCCTGCCGAGCCGGGACGGTGCAGCTGCA
CGAACTATTGGGTGCGATCGCGGAGGGACGAGCGACGGCGCTTGATCTGC
AAAGTTGGAAGACCTCTGCCTCCTCGTCAAAGACACCAGCCTCTGCGGCT
TGGGTATCTCCGCTCCCAATCCGGTTCTCAGTACGCTGCGCTGGTTCCGC
CACGAGTATGAGTCGCGGCTAA

>2771434075 Ga0255787_1197 91604..92884(-)(Ga0255787_11) 
ATGTCGGATCCCCGTTACTGCGCCGAGATTATCAGTGTCGGCACAGAGTT
GCTGCTGGGCAACATCCTCAACAGCAATGCTCAGTTTTTAGCCGAAGAGC
TCGCGCAACTGGGGATCCCTCACTACTTCCAAACGGTGGTGGGCGACAAC
CGCGATCGCTTGCAGGCAGCGGTCAAAATTGCGGCCGAGCGATCGGGGCT
GCTGATTTTCACGGGCGGTCTAGGGCCAACCCCAGATGACCTGACCACCG
AGACTTTAGCTGCTTGTTTCGATACGCCCTTGGCTGAGCGTCCCGAGGTG
ATCGCTGATATTGAAGCCAAGTTTGCGCGGCGCGGGCGGGTCTTGACCGA
TAACAACCGCAAGCAAGCCCTGTTACCTGTGGGGGCAGAACTGCTGCCCA
ATCCCAGCGGCACCGCCCCCGGCATGATTTGGTCGCCGCGATCGGGCCTG
ACGCTGATGACCTTTCCGGGGGTACCGGCAGAAATGCGCCGGATGTGGGC
AGAAACAGCAGTCCCATGGCTCCATCAAAACGGTTGGTGTCGCTCAATCC
TTGTTAGTCGGCTGCTGCGATTTTGGGGCATTTCCGAGTCGGCTCTGGCC
GAAAAGGTAGCGCCCTTTTTTGACCTTCAAAATCCAACGGTTGCTCCCTA
CGCCAACAACGGCGAAGTGAAGCTGCGGATCACGGCGGCAGCCACTTCCG
AGGCGGAGGGACAAGCCTTAATTGCTCCGATCGAACAAGAACTGCGGGCG
ATCGCAGGCAGGGATTGCTACGGTGCCGACAGCGATAGCTTGGCCTCGGT
GGTGGGTAAGATTTTGCGCGATCGCGGTCAGACTTTGTCAGTCGCCGAAT
CCTGTACGGGCGGCGGTCTCGGTCAGCTGATCACCACCATTCCCGGTAGC
TCTCAATGGTTTTGGGGTGGTGCGATCGCCTACGACAACCGCGTCAAACA
ATCGCTCCTCAACGTCTCGGCAGGAACTTTGGCTGAATCTGGTGCAGTTA
GTGCAGCGGTTGCAGAGCAGATGGCGATCGGCATTCAACAGCGCTTAGGG
ACGACCTGGGGCATCTCGATTACCGGCATTGCAGGACCGGATGGTGGCAC
AGAAACCAAGCCTGTCGGGTTGGTCTATATCGGCATTGCAGGGCCATCGG
GCTGCTTCAGCGTGGAGCGGCGTTGGGGTGCGGAGCGTGGACGGGACTGG
GTGCGGCGACTGAGCGCAGGCGATGCACTCGATCAACTGCGGCGATCGCT
GCTCACTGAAGACTCATCCCGGCTCGACTAG

>2771434076 Ga0255787_1198 92888..93967(-)(Ga0255787_11) 
ATGACAGCCCCGGCTGCGCCTGCTTCGCTGTACCCGTTGTTGGCCTTCTG
TGTTTCTGCCTTGGTCGTCGTCCTGACGACACCACTGGTGCGCAGCCTTG
GGTTGCAGCAGGGGCTTGTTGATCAACCCGGAGAGCGCAAGGTTCACCAT
CGACCGATGGTGCGCCTGGGAGGGATCTCAATTTTTCTGGGATCCCTTGC
CGCCCTGCTCCTGACTTGGTGGCTGGGCGGTTTCGGTGTTCTGCCTCCCG
ATCGCGAATACGAAATCTGGGGCGTCACCATTGGCGGCTTGGTCTTCTTC
TTAATTGGCCTCGCCGACGACTTTTTCTCGTTGTCGCCAATCACCCGATT
GTTAGCGCAATTGGCAGTGGCCTCAGGGGTTTGGCTGGTTGGGGTGCGCA
TTGACTTGCTGACGATTCCGTTTGTCGGCGGTGTTTACGTCTTGCCGGAA
TGGCTGAGCTTACCTGTAACAGTGATCTGGCTGGTCGGCATGACCAATGC
CATCAACTGGATTGACGGCCTCGATGGACTAGCCGCCGGTGTTTCAGGGA
TTTCTGCTGTCATTTTGTTGATTGTGGCGCTAGCGGTGCAGCAACCGGCT
GCTGCTTTGGTGGCTGCCGCCCTTGCTGGTGGCTGCCTTGGCTTCCTGCG
CTACAACTTCAATCCTGCCAAGATTTTCATGGGCGATGGCGGTTCCTACT
TCATTGGCTTCACGTTGGCCGGAGTGGGGGTCATTGGGCTGGTCAAGAGC
TTGGCAACCGTGGCGGTCTTACTCCCATTCCTGATTTTGGCGGTGCCACT
GCTCGACATGGTGACGGTCATTTTCGATCGCCTCCGCAGTGGCCAATCAC
CGTTCAAAGCCGATAAACGTCACCTGCACCATCGCTTACTCGACGCTGGC
TTTTCCCATCGCCGCACTGTCGTCTTGATTTACGGGTTAACGCTCTGCGC
TGGGAGCTGGGCACTTGCCTTTGCTAACATCCCCAGCGGTTATGCCTATG
CGATCGCATCAACGCTGCTGGTGATTGTTCTGTTTGTACTCTCACGCCGC
CGATCGCGCCGTTCTCTCCCTCGGACTTAA

>2771434077 Ga0255787_1199 93989..95272(-)(Ga0255787_11) 
GTGACTGAGACGAACTTTGACTTCCTCGCCCAAAGTGATCCGGCGATCGC
GGCCATCATTGGCCGAGAGCTGCAGCGCCAGCAAGAACACCTCGAACTGA
TCGCCAGCGAAAACTTCGCCTCGCCGGCAGTGATGGCAGCTCAAGGTTCG
GTGCTGACCAATAAATACGCGGAAGGTCTGCCTAGCAAGCGCTACTACGG
CGGCTGTGAGTTCGTTGACCAAGCGGAAGAACTGGCGATCGAACGCGCGA
AAGAACTGTTCGGCGCAGCTCATGCCAATGTCCAGCCTCACAGCGGCGCG
CAGGCTAACTTTGCTGTTTTCCTGACACTGCTCCAACCCGGTGACACGTT
CTTGGGCATGGATCTGTCCCACGGCGGGCACCTGACCCACGGATCACCGG
TCAATGTTTCTGGCAAATGGTTTAACGCCGTTCACTATGGCGTCAATCGC
GAAACCGAGCGCCTCGACTACGATGCCATTCGCGAGCTTGCCCTACAGCA
CCGTCCCAAGCTGATCATCTGCGGTTATTCGGCTTACCCGCGCCAGATTG
ATTTCGCCAAATTCCGCGAGATTGCTGATGAAGTCGGCGCTTACTTGCTA
GCTGACATGGCGCATATCGCTGGTTTGGTCGCAGCTGGTTTGCATCCCAG
CCCGATTCCTCATTGCGATGTCGTCACCACAACGACCCACAAAACTCTGC
GGGGTCCTCGCGGTGGCTTGATTCTGACTCGCGATGCAGAACTCGGCAAA
AAGCTGGATAAATCGGTCTTCCCCGGCACCCAAGGCGGTCCGTTGGAGCA
TGTGATTGCTGCTAAAGCAGTCGCTTTTGGTGAAGCACTCCGCCCTGAGT
TCAAAGTCTACTCAGCGCAGGTGATTGCTAACGCCCAAGCCTTGGCGAAA
CAACTACAAGAACGCGGCCTCAAGATCGTCTCCGATGGCACCGACAACCA
CCTCTTGCTGGTGGATCTGCGATCGATTGGCATGACTGGTAAAGTCGCGG
ACTTGCTGGTTAGCGACGTCAACATCACCGCTAACAAGAACACGGTGCCC
TTCGATCCCGAATCGCCGTTTGTCACCAGCGGTATTCGCCTGGGTACGGC
AGCGATGACGACTCGGGGCTTCAAGGAAGCAGAATTTGCGATCGTGGCAG
ATATCATTGCCGATCGCCTGCTCAACCCCGAAGACAGCAGCATGGAAGAT
AGCTGTCGTCGTCGAGTGCTGGAGCTGTGTGCGCGCTTCCCGCTGTACCC
ACATCTGTCGCCCGCAACGCCAGTCGCGGTTTAG

>2771434078 Ga0255787_11100 95460..96470(-)(Ga0255787_11) 
GTGGCTGAATTTGCCGTTGCTGACCGAGCAATTCCTGCCTATTTACAAAC
GCCACTGCAAGTCGGTTCTCTGACGCTGCATAGTCGCGTCTTGCAATCGC
CGCTGGCGGGCGTCAGCGATCGCAGTTTCCGACAATTGGTACGGCGATCG
GCTCCACAGTCCCTCATTTTTGCCGAGATGGCTCACGCGGGACTGCAACT
AGAAGGGCGCGATCGCTGGCAATTTCTACCGTCTGAACAACCGATCGGGG
CGCAGTTGTTTGGCTATCAACCAGAGGTTTTAGCCGCCGCAGCTCAACAG
GCAGAAGCGGCTGGTGCCGTTTGCATTGATCTCAATATGGGCTGCCCCGT
CAATAAAGTGACGCGCAAACGGGGTGGGTCGGCTCTATTGCAGGAACCAG
AGCTAGCGATCGCGATCGTGCAAGCGGTTGCTGCTGCCGTCAGTATTCCC
GTCACGGTCAAAACCCGCTTGGGCTGGGAACAGGTAACGATTCTCGACTT
TGCCCGCCAGCTTGAGGACGCGGGTGCGCAACTACTGACCCTCCACGCCC
GCAGTCGCAGTCAAGGTTATAGCGGTCAAGCCGATTGGCGCTGGATTGCA
CGCGTCAAGTCACTACTCTCGATTCCGGTAATCGCCAATGGCGATATCAA
CTCGCCCGCGGATGCGATCGCCTGTCTCCAGCAAACAAGTGCAGATGGCG
TGATGTGCGGGCGTGGCAGCCTCGGGAATCCGGGCTTGGTTGGCGCGATC
GATCGCTATCTTCAGACTGGAGCGCTGACACCGGAATTGACGCTTCGCGA
TCGACTCCAACTGGCACGAGAACATTTGCTGCTGCTCTGGGAGGACAAAG
GAGTGGCAGGATTCCTGCAAGCTCGCAAGCACTTAGGTTGGTATCTCGCT
GATCAGCCCGACCATCAAGACCTGCGTCAGCAACTGCTACGGAGTGAGGA
TCTCAGTCAAAGTCTGGCTTTACTGGATGCAGCGATCGCGACTGAGAACC
TGCTGGCCTAG

>2771434079 Ga0255787_11101 96548..96856(+)(Ga0255787_11) 
ATGCCAATTGCTGTCGGAACGATTCAAACCCTCGGATTTCCGCCAATTAT
CGCGGCGGCAGATGCGATGGTCAAAGCGGCTCGGGTCACCATCACCCAGT
ATGGATTGGCGGAAAGTGCCCAATTCTTTGTCTCGGTGCGGGGACCCGTT
TCGGAAGTCGAAACGGCTGTCGAAGCAGGGTTGAAAGCAGTTGCTGAAAC
CGAAGGGGCAGAGCTGATCAATTACATCGTCATCCCGAATCCGCAAGAAA
ACGTGGAAACGGTGATGCCGATCGACTTCACGGCTGAATCCGAGCCCTTT
CGGTCTTAG

>2771434080 Ga0255787_11102 96901..97242(+)(Ga0255787_11) 
ATGTCTCAGCAGGCAATTGGCTCGCTGGAAACGAAGGGCTTTCCCCCAAT
CTTGGCGGCAGCTGATGCCATGGTCAAAGCTGGCCGAATCACGATCGTGA
GCTACATGCGGGCCGGTAGCGCTCGCTTTGCAGTCAACATTCGGGGCGAC
GTCTCAGAAGTTAAAACGGCGATGGATGCGGGCATTGAAGCCGCAAAAAA
TACCCCCGGTGGCACCCTCGAAACATGGGTGATCATTCCTCGCCCGCACG
AAAACGTAGAAGCAGTCTTCCCGATCGGCTTCGGTCCAGAAGTGGAACAA
TATCGACTCTCAGCTGAAGGCACTGGCAGCGGCCGCCGCTAA

>2771434081 Ga0255787_11103 97354..97725(+)(Ga0255787_11) 
ATGTCTGTTGTCATTACTGACGAAACTCTCTGGGCAATCCTCAATGATCA
GCTGTCGGATCAAGAGGCTCATGCCTTGGTCTGGCAAGCGTTGGGCTATG
TATGGGATGAACAGCAATCTTGTTGGGATGTAACAGCGGTCGCAGAGGAG
TGGCGACAGGACTATCCAGAGCCACCGCAGTTTATTGAAAGCCGTCCTGC
AACGGTGAAACTGACACGATCGATCCCTGCCCCCTACAAGCAACTGTTGA
AGGAAGAGCTGGGCTTTGGTGGCTATTCAATCAACGAATTGATTCCCCGT
AAAACCCGTCGTGCCACGATCGTGAATTGGCTGCTCGCCTATCGTCGCCA
ACAGGGAGCAGCAGCCCACTAA

>2771434082 Ga0255787_11104 97892..98092(+)(Ga0255787_11) 
ATGAGAGCGAATCTTCAGACTGCATTGGACAAGAGCATCCTTGATGACTT
GTTCATGGTCTGCTTGGCACTGATTGATGTGTTCCTGCTCTTCTTCGAGG
TTTTGAGTGCCCATACGCCTGAGCAGACCTATGCGCTCCAAGTTGCTGAC
ACGATCATTGCCTGTATTTTTCTCACTGAATTCTGCGTCCGCTTTTTTTA
G

>2771434083 Ga0255787_11105 98176..98580(+)(Ga0255787_11) 
TTGAGGGGACTCCGTATCGTTCGCATCGTTCGTTTGCTACGATTGCTGCG
TTTTATCCGTTTTCTGGTTCGCTTCCGAATTGTTCTCGAAGCCTCAGCAC
GCTTTGCGGAGAAAACCTACCTGCTCTACATCGCTACATTGGCAGCAATT
GTGGTGATGTCGGCAGCACTCGGTTTCTACTATCTAGAAGTTAATGTTAA
CGAAAACGTCAATAGTCTCTGGGATTCTTTCTGGTGGACGATTGTCACAA
TTACTACGGTTGGCTATGGCGATATCTATCCAGTTACCACGGCAGGCCGA
ATTCTCGCGATCGCCTTGATGCTGGGCGGAATTGCGACCTTTAGCTCAAT
TACAGCCGCGATCGCTGCCTATGCGATTAGCAAAAACAAATCAACGGCTG
AGTAG

>2771434084 Ga0255787_11106 98593..99951(-)(Ga0255787_11) 
ATGGTTGCTGTTGCCATCTTGGCTGCGGGCAAAGGAACTCGGATGAAATC
GCAGCTGCCGAAGGTGTTGCACCGTCTCGGTAGTCAAACCTTACTCGATC
GCGTGTTGGCTAGTCTGGCGCCACTCAACGTCGATCGCTGCTTTGTGATC
GTCGGTTATCAGGGCGATCGCGTGCGGGAGTCTTTGGCCCATCGCAGCGA
TGTTGAATTTGTCGAGCAGACGCAGCAGTTGGGCACCGGTCACGCAGTTC
AGCAACTCTTGCCGCACCTGAAGGGCTACCTAGGTGATCTCCTCGTTTTG
AACGGTGATGTGCCACTACTGCGGAGCGAAACCCTCGAAGCCTTAGTCTC
GGGGCATCAACGCAGTGGTGCTGCAGCGACTCTCCTAACAGCGCAACTGA
ACCAGCCCAAAGGCTATGGCCGCGTCTTCTGCGATGCGACCAGCCGTGTT
TGCGAAATCATTGAAGACCGTGACTGCACACCAGCCCAGCGTCAAAACCC
TCGTGTCAATGCTGGTGTCTACTGCTTCCGCTGGCCGGATCTGGAAGCTG
TGCTGCCAAAGCTGAGCACTGCCAATGACCAGCAGGAGTATTACTTAACA
GAAGCGATCACTTATCTGGATCCGGTGTCAGCCGTTGAAGTGGCGGATAG
TCAAGAGATTCTGGGCATCAACGATCGCCTGCAATTAGCCGACTCCTTCC
GCATTTTGCAAGAGCGGATTCGTCAGCAATGGATGTTGGCAGGCGTCACA
CTCGTCGATCCCGCCAGCATCACGATCGATGAAACCGTGCAACTCGGCAC
AGACGTGGTGATCGAACCCCAGACCCATCTGCGTGGCAATACAGTCATCG
GCAACAACTGCACGATCGGTCCCGGCAGCCTGATTACTAACAGTCAGTTG
GGCGATGGCGTCACGGTTCAGATGTCGGTGATCAGCGACAGCACGATCGC
AGCTAACAGCAAGATTGGTCCCTTTGCACACCTGCGCGGAGCAGCCACGA
TCGGTGAAGCCTGCCGGATTGGTAACTTTGTCGAAGTTAAGAAATCCACA
ATCGGCGATCGCACGAATGTTGCTCACCTGTCCTACTTAGGCGATGCCAC
CTTGGGGCAACGGGTAAACGTCGGCGCTGGTACGATTACCGCTAACTACG
ATGGTGTAAACAAACACCCAACCGTAATTGGCGATCGCAGCAAAACGGGT
GCGAATAGTGTTTTGGTTGCTCCTGTCACGATCGGTCAAGATGTGACGAT
CGCCGCTGGCTCCACCATCAATAAAGATGTGCCAGATGGGGCTTTGGCGA
TCGCCCGCAGTCGTCAGACGATCCACGAAAACTGGTCAGCGCCAAAAGCT
GACTCATAA

>2771434085 Ga0255787_11107 100193..100726(-)(Ga0255787_11) 
ATGACACCTGCTGCCCCGATCGCGACTAAACTCCACTGCTCGCTTACCTG
TAGCTTAGTTACAACTTTCGGTTTGGCTGCGGGCACCATTCCAAAAGTAC
AGAGAAAAGGGCAGATGAAATATAGTCCTCAGACAATTGCCTTGAGTATT
GCTGGCGTGTTGTTTCTTGGCATGCTCACCTATGCCAGCGGCGAAAAAAG
AAAGCTAGAAGCGCTGACGACTCAAAGAGCAGAAGCTCAAGCTGCGGCAG
ATGAAAAATCTAATGCAGAATTCCTTGCCAGCATCCCGACCTACTACCGC
AGCGACTTTATGGGCACTTCTGTGGATAGAGGTGGCTGGGTTTACGCCAG
CATGAAGTGCATGCTGATTGCCAAACCATCGATGCCTAATCTTGAAAGAG
CGGCTGTTGCCAACGCAGCTCTTCGCAAACATGGCTTGCCATCCAACGCT
TTGCTAGGCTCAGACGTGGCAGCCAAGGGCAATGAGATATTTGGCAAAAT
GAGCTGCAATCGCATCCTAAGCGCTGGCATCTAG

>2771434086 Ga0255787_11108 100920..103766(+)(Ga0255787_11) 
ATGCTGAATCTGCTGCTGGGCGATCCCAACGTCCGCAAAGTCAAAAAGTA
CAAACCCCTCGTCACCGAAATCAATCTGTTGGAAGAGGACATTGAACCCC
TCTCCGACGAAGATTTGATTGCCAAAACAGCTGAGTTTCGCCAGAAGCTC
GACAAGGTTTCCCACTCGCCAGCTGCAGAAAAAGAATTGCTGGCAGAGTT
GCTACCTGAAGCCTTCGCTGTCATGCGCGAAGCCAGCAAACGCGTGCTGG
GACTGCGCCACTTTGATGTGCAGATGATCGGCGGCATGATTCTGCACGAC
GGTCAGATTGCCGAGATGAAGACGGGTGAAGGGAAAACCCTCGTTGCCAC
CCTGCCGTCTTACCTCAATGCGCTGTCGGGTAAAGGTGCGCACGTCGTCA
CGGTCAACGACTACCTCGCCCGCCGCGACGCGGAATGGATGGGACAAGTC
CATCGCTTCCTTGGTCTCAGTGTTGGTCTGATCCAGCAAGGCATGTCACC
AGAGGAGCGCCGCCGCAACTACAACTGCGACATCACCTACGCCACCAACA
GCGAACTTGGCTTTGATTACCTGCGCGACAACATGGCGGCGGTGATTGAA
GAAGTGGTGCAGCGCCCCTTCAACTACGCTGTGATCGATGAGGTGGACTC
GATTCTGATCGATGAAGCCCGCACACCGCTGATTATTTCTGGTCAAGTCG
ATCGCCCCAGCGAAAAATATATGCGGGCGTCAGAAGTAGCTGCGATGCTG
CAGCGATCGACCAATACGGACAGCGAAGAAGAGCCGGATGGCGACTACGA
AGTCGATGAAAAAGGTCGCAACGTCCTGCTGACTGACCAAGGCTTCATCA
ATGCTGAGCAACTGCTGGGCGTCAGTGACCTCTTCGACTCCAATGACCCT
TGGGCGCATTTCATCTTCAATGCGATCAAGGCCAAAGAACTATTCATTAA
AGATGTGAACTACATTGTGCGCGGTGGCGAGATCGTCATCGTCGATGAGT
TTACCGGTCGGGTGATGCCGGGGCGTCGCTGGAGCGATGGCTTGCACCAA
GCTGTGGAAGCCAAAGAAGGCGTCGAGATTCAGCCGGAAACCCAAACCCT
CGCTTCGATCACCTATCAAAACTTCTTCCTGCTCTATCCCAAGCTGTCGG
GCATGACCGGTACGGCGAAGACAGAAGAGCTGGAATTTGAGAAGACCTAC
AAGCTCGAAGTAACGGTGGTGCCGACCAACCGGGTCAGCCGTCGTCGGGA
CCAGCCTGATGTTGTCTACAAAACTGAGATTGGCAAGTGGCGGGCGATCG
CGGCTGACTGTGCTGAACTCCATACGGAAGGCCGTCCGGTTCTAGTGGGA
ACGACCAGCGTTGAGAAATCGGAGTTTCTGTCGCAACTGCTGAATGAGCA
GGGAATCCCCCATAACTTGCTCAACGCGAAACCCGAGAACGTGGAGCGCG
AAGCAGAGATTGTTGCTCAGGCCGGTCGCCGAGGTGCAGTCACGATTTCG
ACCAACATGGCGGGTCGCGGTACTGACATCATCTTGGGTGGCAACGCAGA
CTACATGGCACGGCTGAAGCTGCGCGAGTACTGGATGCCGCAGTTAGTCA
GCTTTGAGGATGATGACTTTGGAATTGCCAGCGTTGCTGGCTTAGATGGC
GGTCGCCCTGCTGCTCAAGGCTTTGGGTCGCCCAACGGTCAAAAGCCGCG
CAAAACTTGGAAAGCGTCGTCGGATATTTTTCCGGCGGAACTGAGTTCTG
AGGCCGAAAAACTGCTGAAGGCAGCGGTTGATCTCGGGGTGAAAACCTAC
GGCGGCAATAGCCTGTCGGAACTGGCAGCCGAAGACAAGATCGCCACGGC
GGCTGAGAAGGCGCCGACGGACGATCCGGTGATTCAAAAACTGCGGGAAG
CCTACCAGAAAGTCCGCCAGGAATACGAAGCCGTCACCAAGCAGGAGCAA
GCCGAGGTGGTTGAACTCGGTGGTCTGCATGTGATTGGCACGGAGCGCCA
CGAGTCGCGGCGGGTCGATAACCAATTGCGCGGTCGGGCAGGTCGCCAAG
GAGACCCTGGATCCACGCGCTTCTTCCTGAGTTTGGAAGACAACCTGCTA
CGCATCTTTGGCGGCGATCGCGTGGCCAAGCTGATGAATGCCTTCCGCGT
TGAAGAAGACATGCCGATTGAATCAGGCATGCTGACGCGATCGCTAGAAG
GGGCTCAGAAAAAAGTCGAGACCTACTACTACGACATCCGTAAGCAGGTG
TTTGAGTACGACGAGGTGATGAATAATCAGCGTCGTGCCATCTACGCTGA
ACGCCGCCGTGTGCTGGAAGGGCTTGAGCTGAAAGAACAGGTGATTCAGT
ACGGCGAACGGACGATGGATGAAATCGTTGATGCTCACATCAACGTCGAT
TTGCCGTCGGAAGAGTGGGATCTGGAAAAACTGGTTGATAAGGTCAAGCA
GTTTGTCTATCTGCTCGCAGACCTTGAGGCCAAACAACTGGAAGACTTGT
CTCCTGAGGCGATCAAAATCTTCCTCCACGAACAACTACGGATTGCCTAC
GATCTCAAGGAATCTCAGATCGATCAGATTCAGCCAGGCTTGATGCGACA
GGCTGAGCGCTACTTCATCCTGCAGCAGATCGATACGCTTTGGCGGGAGC
ATCTGCAGGCGATGGAAGCCTTGCGCGAATCCGTCGGTCTGCGGGGCTAT
GGGCAAAAAGATCCACTGCTGGAGTACAAGAGCGAAGGCTACGAGCTGTT
CTTGGAGATGATGACGGCGATTCGTCGCAACGTGATCTACTCGATGTTCA
TGTTCGATCCGCAGCCCCAAGCTCGCCAACAAGCTGAGGTGGTCTAG

>2771434087 Ga0255787_11109 103775..104911(+)(Ga0255787_11) 
GTGGATTTCTATCGCCCGCTGCTGCGGCCGCTCTTGCTGTCGCAACTCAA
CGTTGACCCTGAGTGGCTGACGCGTAATGCGCTGGGGTTCTTGGCAGCTC
TGGCACGATCGCGATCGCCCCTTGCCCTTGGATTTCGCCGCTACCTCCGC
CAGACCTACGGATTCCAAGATCCCCGCTTGGCTATGTCCCTCTGGGGCTT
GACCTTTGCAACGCCGGTCGGCTTGGCTGCAGGGTTTGATAAGGATGGTG
TTGCTGCTCCGCTCTGGGCCGATCTTGGGTTTGGCTTTGCCGAGTTAGGC
ACGGTCACCGCCTTAGCCCAACCGGGAAATCCGCGGCCTCGCCTGTTCCG
CATCCCACAAGACTTGGCTGCTTTTAACCGGATGGGCTTCAACAATGCCG
GTGCAGAAGCCTTGGCGAAGACGCTACGCGGCTACTTCCCCGAGGGACAG
CGATCGATTCCAATCGGTATCAACCTCGGCAAGTCGAAGCTGACGCCACT
GAGTGGCGCGGTTTCCGACTACGTCACCAGCTTCCGGACTTTGCGATCGC
TCGGTGATTACTTCGTCGTCAATGTTTCCTCTCCGAATACGCCCGGATTG
CGATCGCTACAAGCGGTGACGGAATTGGAGCCGATTCTGGCGGCTCTGCA
GACGGAGAACACAGATCAGCGGCCACTCCTCTTGAAAATTGCGCCGGATT
TGGCGGACGAAGAGGTTGTCGCGATCGCCCAGCTCGCCCAGCGTCAGCAG
TTGGCAGGCATCATCGCCACCAACACGACGATCGATAAGTCCCTTCTCTC
GGTTGCCCATCTACCGGGACGGCGAGAACCTCTAGCAACAGAAGCGGGAG
GTATTAGCGGTGCTCCCCTGCGATCGCGATCGACGGAAGTGATTCGGCTG
CTCTACCGCACCACTCAAGGACAGTTGCCGATTATTGGTATCGGCGGCAT
TTTTAGTGCAGAAGACGCTTGGCAGAAGATTACGGCTGGGGCGAGTCTTG
TGCAGGTTTACACGGGCTGGGTCTATGAAGGGCCGTTGCTTGTTGCCGAT
ATTCAGCGCGGTTTACTAGAGCGACTCGATGTGGCTGGCCTGCCAAACCT
TGCAGCGGCAGTTGGCTCAGCACACGCCAACTCTTAA

>2771434088 Ga0255787_11110 104930..105002(-)(Ga0255787_11) 
GGGGCTATAGCTCAGTTGGTAGAGCGTACGGATCGCACCCGTAAGGCCAG
GGGTTCGAATCCCCTTAGCTCCA

>2771434089 Ga0255787_11111 105082..105300(+)(Ga0255787_11) 
ATGACAGGTTCTGTGCAATCCTTCTCGCCTGAACAGATTGAGCAACTGAC
CCCGGCGGAGGTAGCGGCTCTGGCAGCGCGGCTTGAAGCAGATGATTACC
AATCACCCTTTGAAGGACTCCAGGATTGGCATTTGCTGCGGGCGATCGCC
TTTCAACGGCCTGAGTTAGTGGATGACTACATCCATTTGCTCGACCTTGA
GGCATTTGACGAGGCCTAA

>2771434090 Ga0255787_11112 105304..106530(+)(Ga0255787_11) 
GTGACTGCGATCGCCTCTTTTGCGGGTCGGCGGATTCTGCTGGGTGTTTG
CGGTGGCATTGCGGCCTACAAGCTCTGTGAGGTGGCGTCGCAGCTGGCTC
AAGCGGGTGCTGAAGTCCGTGTCATTCTGACGTCTGGCGCTGAGAAATTT
GTCTCGCCCCTAACCTTCAGTAATCTCTGCCGTCATCCGGCCTATACGGA
CGCAGATTTTTGGTCAGCTCGCCACGGTCGCCCGCTCCACATTGAGCTGG
GTGAATGGGCGGAGGTGATGCTCATTGCCCCGCTGACCGCCAATACCCTC
GCGAAGCTGCGCTACGGGCAAGCCGATAATCTGCTGACTAATACCGTGCT
AGCCACGACCGCGCCACTGTTGCTCGCACCAGCCATGAACACAGATATGT
GGCTACAGCCAGTGGTGCAAGAAAACTGGCAAGCACTGCGATCACGGCAT
CAGGTTTTGGGACTAGAGCCCGCTAGTGGCCGTTTAGCCTGCGATCGCGT
TGGTAGTGGTCGCCTCCCAGAGCCGATCGCTATCCTCGCGGCACTGGAGT
CACTGCTCTGGACCAAGGGCAAGGCTGATCTGCAAGGACTGAAGATTTTG
GTCAATGCCGGTGGAACTCGCGAGTTTCTCGATCCGGTGCGCTTTATCGG
TAATCCCAGCAGCGGACGTATGGGCGTGATGCTGGCGATCGCAGCCCAAC
ATCGCGGCGCTCAAGTCCAACTGATTCACGCACCGCTGACCAACATCGAG
CCGGGGCTGTTAACCAGCCTCGATCGCCAAGCGGTAGTCAGCACCGAAGA
ACTGGCTGAAGCAATGACTGTCGCTGCTCCATCAGCCGATTGGGTGTTAC
TCGCAGCTGCCGTGGGTGATGTCCGGCCAGAATTACGTTCCCATCAGAAG
CTGAGTAAGGCTGAACTACCGGCGTCACTGCCACTACAACTGCTGCCTGA
TATTGCGGCTCAGCTCAGTCAGCAGCGGCATCCCAACCAAAAATTGATCG
GATTTGCCGCCCAAACCGGCGAGATTTTGGAACCCGCGATCGCAAAACTG
CGGCGCAAAGGACTCGATGCGATCATCGCTAATGCGGTTGATCAACCCGG
TCAAGGCTTTGGCAGTGCGACCAATGCCGCGATCGCGCTGCGTCCCGATG
GCTCATCCCAACCCTTGGGGTTCCGTAGCAAACTCAGCTTGGCCCACGCC
ATCTTAGATTTTGTTAAAAATCTTTAA

>2771434091 Ga0255787_11113 106527..106865(-)(Ga0255787_11) 
ATGAATTCGGGTCGTCGCTCCAGCCCCTCAGAGACTATCAGGATTGATCT
GCTGCCGCTTGAGCAGCAGGTAAAGGCACTGACACAACAACTGGAAGGTG
ATGCCGAAGGACTCCTGAGCTTGCTACGCCTATTGGAATATCTCCATCGC
GAGATTCAAGACGGTCCTTTTCGCAAGGCTTTGCCCACCGATCGCCAAGC
CCTCTATGGCCTGTTACGCGATATGGAAACCGCCGGTGGTTGGCCCTATA
TCCCGCGTCTACAAATTCGGACTTTTCTAGAGTTGTTAGAAGCCGATCAG
CCTTCCTTGAAATCTGAAAACTCTGACGCAAAAGCTTAA

>2771434092 Ga0255787_11114 107163..107996(+)(Ga0255787_11) 
ATGCGGTATCGCGCGTTTCTGGCTGCATTTTTGGCAGTCTGCCTCGGAGT
TCTGACCGCCTGCAGCAGCGGCCCGACGGCAGCAGATTTAGGAACACTGA
CTTACGAGGAAATCAGAAATACGGGCTTGGCCAACAAGTGCCTCAGCCTC
AAAGAGACTGCTCGGGGCACCATCCCCTTGGAAGCAGGTAAAAAATACGC
TCTGACCGATCTGTGTCTCGAGCCCCAAGAGTTCTTTGTTAAAGAAGAAC
CGGGCAACAAGCGCCAAAAAGCAGAATTTGTACCGGGTAAAGTTCTGACC
CGCTACACCTCCAGCTTGGATCAGGTCTATGGTGACCTCGCGCTGAAAGC
TGATGGCACCCTGAGCTTTACCGAAAAAGGTGGCATTGACTTCCAAGCCA
TCACGGTTCTGCTGCCCGGTGGTGAAGAAGTACCCTTCCTGTTCACGGTC
AAAGGGCTTGTGGCCAACACCAGTGAGCCGACCAACAGCATCAACACCTC
GACCGACTTGCGGGGTGGCTATCGCGTGCCTTCCTACCGCACCTCGAACT
TCCTTGATCCCAAAGCTCGTGGTCTGACCACGGGCTACGAAAGCGCGGTG
GCGATTCCTTCGGCAGGTGATGCGGAAGACCTGACCAAAGAAAACGTCAA
GCGTTTCGTGACTGGTCAAGGTGAAATCTCCTTGGCTGTCTCGAAAGTGG
ACAGCGAAACGGGTGAGATTGCTGGTGTGTTCACGGCTATCCAGCCTTCG
GATACGGATATGGGCGGCAAAGAAGCGGTTGACGTCAAGCTCGTCGGCCA
GTTCTATGGCCGCATTGAACCGGCTGATGCCTAG

>2771434093 Ga0255787_11115 108150..109337(+)(Ga0255787_11) 
GTGACGCAAGTTGTTCCAGGAATTACCCCCCATGGGGGCCAGCTGATTCA
GCGGATTGCTACCCCGGCTGAGCGCCAAGAATTTTTAGCCCAAGCGGATC
ATCTGCCGCGGGTGCAATTAGATGAGCGGGCGTTCTCTGACCTTGTCATG
ATTGCGATCGGGGGGTTCAGTCCGCTCAATGGCTTCATGGGCCAAGCCGA
CTACGAGTCGGTGGTGGACGATATGCGCTTGGCCAATGGCCTGCCCTGGT
CCGTGCCCATTACCCTCTCCGTCAGCGAAGAAGTTGCAGAACCGCTGAAA
GAGGGTGGCTGGGTTCGCTTGGATGATGCCCAAGGTCGCTTTGTGGGCGT
TCTGGAGCTGACCCAGAAGTATCGCTACAACAAAGTCCACGAAGCCACCA
ACGTCTACCGCACCGATGAGGAGCAGCATCCCGGCGTTGCAGTGGTCTAT
GCCCAAGGGCCAATCAACCTAGCTGGCCCAATTTGGTTGCTGCAGCGGGA
CGCTCATCCGCTGTTCCCGAGCTACCAAATTGACCCGATTGTGTCGCGTC
AGCAGTTTGCCGATCGCGGTTGGAAAACAGTCGTTGGCTTCCAAACCCGC
AATCCTATCCACCGGGCCCACGAGTACATCATCAAATGTGCATTGGAAAC
CGTGGATGGCTTGTTCCTGCATCCGTTGGTAGGCGCCACGAAGTCGGATG
ATATTCCGGCAGACGTGCGGATGCGCTGCTACGAAATCATGTTGGAGCAC
TACTTCCCACAGGACCGCGTCATTCTGGCGATTAACCCCTCAGCGATGCG
TTACGCCGGACCGCGAGAAGCAATCTTCCATGCCCTGATTCGCAAAAACT
ATGGCTGCACCCACTTCATCGTGGGTCGTGACCATGCGGGCGTCGGCAAC
TACTACGGCACCTATGATGCTCAGCATCTCTTCGACGAGTTCAAGCCGGA
AGAGCTCGGCATCCTCCCGATGAAGTTTGAGCACGCTTTCTACTGCACTC
GCACACAGTCGATGGCCTCGACCAAAACCAGTCCCAGCAGTCCTGAAGAG
CGTATTCACCTCTCGGGGACCAAAGTCCGCGAACTGCTGCGCAAGGGCGA
GCTTCCCCCGCCGGAATTCTCGCGTCCTGAGGTAGCTGCTGAGTTGATTC
GGGCAATGCGCAGCGACAGTGAAGTAGCTGCTGTCTAA

>2771434094 Ga0255787_11116 109483..111501(+)(Ga0255787_11) 
ATGGCATGGACGCGGCGACAGCTATTACAAACGGGTGGTCTGTTGTGGCT
GGGCGGTCAGATTCTGGGGCAGCCACTCCCGCTGCTAGCAGCACCCGCGC
AACGTCGTTTGGCGTTACTAGTCGGCATCAATCAATTTCAATCAGATAGC
ATTCCGCCGCTGTACGGTGCAGTGCAGGATGTCCAGCAGCTAGCGGCATT
ACTCGTTGAGGGCTTCCAGTTTGCACCCAATGACATCCTGATCCTGACTC
AAGAGCAAGCGACACGGCACGGCATTGAGTCCGCCATCTTGGATCACTTG
GGGCAGGCTGGTGCTGAAGATGTTGTCTTTCTGCACATCAGTAGCCATGG
TCGGCACTGGCAACCAGCAGGTCGCGATCGCGCTGAGCTGAGTCTGGTTG
TGCACGACAGTCGAGCCGCAACTGCCCCTGAGCTAAACGATTTGAGCCTT
CAGACCCTGCAACTGCTCCTGCAGAGTTTGACAACGACGCGGGGCTGGGT
GAGTCTCGATGCTGGTTTTGGCCCGCCCGATCGCCCTAGCGATCGCTTTT
TCATGCGAGGTTTGCCGACTGCGACTGCCGAGCAGTTATCGCCGGAAGCA
AAGCTGGTACAAGAGCAACTGCGGCGACGCGTCAGTCAGAGAAACCGATC
GGCTTCGACAGGCTGGCCTTTGCCAGTTTTGCTCGCCAATGGGCAGGCGG
CGAGTCCTGAAATCCCGAGCCGTAGTGGGCCTCGCGGACTATTGACCCAA
TGCTTGTTAGAGCAGGCTTGGCTAGGATCAACGACCGACCATGCATCGAT
CAGCCAACGCTTGGCCAATGCGATCGCGCTGGAACGAGGGCAGGTGATCG
AACGGCTGGGTAGTTGGAAAGGACATACGGAGCTGAGTCGACCGACAGCC
GGAGCAGCGCAGGTGCGCGATCGCAACGCTGAGATGGTTCAAGCAGTCAG
TTTTGAAGCAAGGCTACAGTCCCCAGAAGCAATTGGCAGTCAGTTGCGCA
GTCCTCAAGGGGCGCTGCTAACGGTGGTTGATCAGCGCGATCGCCAGATT
AGTTTGCGATCGCCCCGGTCAGGACTGAGTTTAGAACCGGGCACAGTTCT
GCAGGAGGCGGTGCGTCATTTGCCGGCAGCGCCTGCGATCGTCCTCGGTT
GTTCCCCAGAAATTGAGCGAATTGAACGGGTTGATCTCGCGAGTGCCCTT
TCAACGCTGCCAACCGTAACCACAGCCTCGGCGCTGGATAGTGCTTGCCA
GGGGATTCTCCTCCATAGCGATCGCGATGGCTATCGCTTGGTGGATGCCC
AGCGGCGTGATCAGTTGCAGTGCACGGGCAAAACCCTCAAAGATCTTGGC
CATGCCCTCAAGCAGCAATTACCGCTTTGGCAAGCGAGGCAGCGTCTCAG
CCAGCTCCACAATGATGGGCCCGAAAGTTTTCCTCTGCGCTGGAGTTGGC
GATCGGGCGATCGCAAAAAGCAATTAGCCCAGCGCCAAACCACATCGGTA
CCTCTCCCCAATCCGGGTTCAGACGCGGCGATCGTCCCGGTCACGACTAC
CACTCAGTCTTGGAGTTTGCGTAGCTATAGCGATCGCACAGCGGAACTGC
TGCTGCTCCTAGAAGATCGCCAAGGTCGCTGGTGGGTTTGGGGCTGGCCT
GCAGCTGTGGCTCCTTCAGAAGAAGCTGAAGCCGAGGCAGAAACGATGCC
GGTCTTACCGGCAATCATGCTAGGAGCTGGACAGGAGATGACCTTGACAA
GCGAGCTGGCCATTCCGGGGGTTGCCAGTGGTGTGGTCTGGGCGATCGCC
AGTGCGGCACCACTATTGCAGTGTCGTCAGGTGATGACCAAGCTGCAATC
GACTGCCACCGGACTATTCCAGCCGTTGGAAAATCCGAGTCAGCTCCTCG
AAGCGCTGATGGCTGATTTGCAAGCTGCTAGCCCCAATGAAGGAGTCTCA
ACAAGTGGAGATCTATTGTTACCGCTATCGCTTTGGGCAACTTTGGCGAT
CGCTTGGCAACAAAGCTGA

>2771434095 Ga0255787_11117 111608..113449(+)(Ga0255787_11) 
GTGAAGAAACGATGGAAAAATGCCGGCCTCTATGCGCTACTAGCGATCGT
GGTGATCGCTTTGGGGACCGCTTTACTGGATCAACGCGGGACGGAAACCG
TGGCGACCTGGCGCTACAGCGAGTTTGTCCAGCGCGTGGAAAACAAGCAA
GTCGCTAAGGTTATCCTCAGCCCCGATCGCAGTTCGGCGCTGGTTCAAGC
CGAAGACGGCGACAAAGTGCAGGTCAATCTTCCCAACGACCCGCAGTTGC
TGAAGATTCTGACCGATAACAACGTTGATATCTCCGTTCGTCCTCAGAAC
CAAGACAGCGTTTGGCTGCGGGCTCTGAGCAGCCTCTTCTTCCCAATTCT
CTTGCTCGTCGGTCTGTTCTTCATCCTGCGCCGTGCCCAAGGTGGCCCTG
GCAACCAGGCGATGAACTTTGGCAAGAGCAAAGCGCGCGTCCAAATGGAG
CCCCAAACCCAAGTCACCTTTAACGATGTGGCTGGGATTGATCAGGCCAA
ATTGGAGCTGACCGAAGTCGTTGACTTCCTCAAAAATGCCGATCGCTTCA
CCGCCGTCGGTGCTCAAATTCCCAAAGGCGTGCTGCTGGTTGGCCCTCCG
GGTACCGGTAAAACTCTGCTGGCGAAAGCCGTGGCTGGCGAAGCGGGCGT
GCCCTTCTTCAGCATCTCTGGCTCTGAGTTTGTGGAAATGTTCGTCGGTG
TCGGCGCTAGCCGTGTCCGCGACCTGTTTGAACAAGCAAAAGCGAGCGCT
CCTTGCATCGTCTTCATCGACGAGATCGACGCTGTTGGCCGCCAGCGCGG
TGCTGGTCTTGGCGGTGGCAATGATGAGCGCGAACAAACCCTCAACCAGT
TGCTGACCGAAATGGATGGCTTTGAGGGCAACAGCGGCATCATCATCGTT
GCGGCAACCAACCGTCCCGACGTCTTAGATGCGGCCTTGATGCGTCCCGG
TCGTTTCGATCGCCAAGTGGTGGTCGATCGCCCTGACTACAACGGTCGTC
TGGAAATCCTGCGCGTTCATGCTCGCGGCAAGAGCCTCAGCAAAGATATT
GACCTCGACAAAATCGCGCGTCGGACACCTGGCTTCACCGGTGCTGACCT
GTCTAACCTGTTGAACGAAGCAGCCATTCTGGCAGCTCGCCGCAGCTTGG
CTGAGATCTCGATGGATGAAGTCAACGATGCGATCGATCGCGTCTTGGCC
GGCCCCGAGAAGAAAGACCGCGTCATGAGCGAAAAACGTAAGGTCTTGGT
GGCTTACCACGAGGCGGGTCACGCCCTGGTCGGTGCCTTGATGCCCGACT
ACGACCCTGTCCAAAAAATCAGCATCATCCCGCGCGGACGTGCCGGTGGT
CTGACCTGGTTCACCCCTAGCGAAGAGCGGATGGAATCGGGTCTCTACTC
CCGCACCTATCTGCAAAACCAAATGGCGGTTGCCCTCGGCGGCCGTTTGG
CGGAAGAGATCGTCTTCGGTGAAGAAGAAGTGACCACTGGTGCTTCTAAC
GACTTGCAGCAGGTGGCTCGCGTGGCCCGTCAGATGGTGACTCGTTTCGG
GATGAGCGATCGCCTTGGCCCTGTCGCCCTCGGTCGCCAGCAAGGCAACA
TGTTCCTCGGTCGCGATATTGCTGCAGAGCGGGACTTCTCGGAAGATACT
GCTGCCACGATTGACGACGAAGTGCGTCAGTTGGTCGATACGGCCTACCA
TCGTGCCAAGCAAGTGCTCGTCGAAAACCGTTCGATTCTGGATCAGCTTG
CCAAGATGCTGGTTGAGAAAGAAACGGTCGATGCAGAAGAACTGCAAGAC
CTGCTCAACAACAATGAAGTGCGGATGGCCGCGATCGCCTAA

>2771434096 Ga0255787_11118 113719..114810(-)(Ga0255787_11) 
ATGCTTAGAGCCGGTATTGTTGGCCTACCCAATGTAGGCAAATCCACGTT
GTTCAACGCGCTTGTGGCCAACGCGAAGGCCCAAGCCGCTAATTTTCCGT
TCTGTACGATTGAGCCAAACGTCGGGGTTGTGGCCGTGCCGGATGCTCGG
CTGGCTGCTCTGACGACGATCTCCAGCTCTGAACAGACGGTGCCCACGCG
CATCGAGTTTGTCGATATCGCGGGCTTAGTCAAAGGGGCAAGCCAAGGCG
AAGGGCTGGGTAACCAGTTCCTCTCGCACATTCGCCAAGTCGATGCCATC
GTTCAGGTGGTGCGCTGCTTTGATGATGACGACATCATCCACGTGGCGGG
TTCCGTCGATCCTGCACGGGACATCGAAATCATCAACCTCGAACTTGCCC
TCGCCGATTTGGGTCAGATTGAGCGCCGCATAGAGCGTCTGCGTAAGCAA
GCCCGTACCAATAAGGAAGCAGCAGCCGAACTCGCTGTACTGGAGCGCTT
GCAACCCCACCTAGACGCAGGCAAATCAGTACGGCAGTTTGAACTGACGG
AAGAAGAGGAAGCGCTGATTGCGCCCTTGGATCTGCTGACACGCAAACCG
TTGATCTACGGTGCCAATGTCTCAGAAGGCGAGCTAGCAACCGGCAATGA
TTATGTGGAGCAGGTGCGATCGCTAGCTGCTGCTGAAAATGCGCAGGTGG
TGATCATCTCGGCGCAAGTCGAAGCAGAGCTGGTGGAACTGCCGGAGGAA
GAGCGGGCGGATTACCTTGCTTCGCTGGGGGTGGAAGAAGGTGGCTTGCA
ATCCTTGATTCGGGCGACCTATGCGCTGCTCGGTCTGCGCACCTACTTCA
CGACGGGGCCGAAAGAAACTCGCGCTTGGACGATTCGCGCTGGCATGACG
GCACCGCAAGCAGCGGGCGTCATTCACTCAGATTTTGAGCGCGGCTTCAT
CCGGGCAGAAACTGTGGCCTACGCTGACCTTGTTTCCACAGGCTCGATGA
CGGCAGCCAAAGAAAAAGGTCTGGTGCGTAGTGAAGGCAAGGAGTATGTC
GTTCAAGAGGGGGATGTAATGCTCTTCCGCTTCAACGTGTAG

>2771434097 Ga0255787_11119 114888..115445(+)(Ga0255787_11) 
ATGAAAGTGAAATGGCTGGAGCCAATTCGGCAGGTTCACCCGTGGGTGCT
GACTCTGATTGCGATCGCGGTGATCGGCAGTGGAACAGGTGTGTGGTGGC
TGCTGCGATCGCGCGCCAGTGAAGCTGTTCTCGATCGCTACACCGTCCCA
GTCAAGGTTGAAACGCTACAGGAAACTGTGACGGCCAGTGGCAGCATTGT
CCCGGTCCGGACCGTTAACCTCAGCCCCAAAACCGCTGGCCTCTTAGTAG
AAGTGTTGGTAGAGCAGGGGCAGCGGGTGGAGCAGGGGCAATTGATCGCC
CGTATGGACAACCGCGATCTCCGTGCCCAGCAAACTCAGGCGCGAGCTTC
TCTGGCAGCGGCCCAAGCCCAACTACAAGAACTACGCAATGGCACGCGGC
CTGAAGTCTTGGAGCAAGCCCGTGAATCCGTTCGCCAAGCCCAGGCTGCT
GCTCAACAGGCTGCTGCTCGTCGAGCCTTAGCCCAGCAAGAATTGAAACG
GCAGGAAGCCCTGGTGGGAGAAGGGGCGATCGCCGCCAAACCTTTGATCG
TGCCTTGA

>2771434098 Ga0255787_11120 115442..116221(+)(Ga0255787_11) 
TTGACGGATGCGGCGGAAACCGATGCCGCTCTCCAGCAGGCAATCGGGCG
GCTGCGGGAAACGGAACGGCGTTTGCAAGAACTGCAAAATGGCCCCCGCC
CTGAAACCATTCAGCAGGCTGAAGCCCGCGTCGGGGAAGCGATCGGTCGC
CTGCAAGCGGTGGAAGTACAGTTAGCCGACACCGAAATCCGGGCACCTTT
CGCTGGCATCATCACCCAGCGCTACGCCGACCCTGGTGCGTTTGTCACGC
CAACGACCTCTGCCTCCGCTACCGCAAGCGCCACTTCCACCTCGATCGTC
GCCCTAGCCGAAGGGCTAGAAGTTCTGGCGCAGGTGCCTGAAGTTGATAT
CAGCCGCATTCGCGTCGGCCAGTCGGTGCAAGTGCGGGTTGATGCCTTTC
CAGCCGAGACGTTTGAGGGCAAAGTGCGTCTCGTTGCACCAGAAGCTGTG
GAAGAGCAAAACGTCACTTCCTTCCAGGTCCGCGTGGCCCTACAGACTGG
CCAGAACCAGCTGGGATCGGGCATGAATGCAGACTTAGATTTCATCGGGC
GATCGCTGCCCCAAGCGTTGGTGATTCCCACCGTTGCGATCGTCACCCGT
GAGGGCAAAAGTGGCGTATTGATTCCAGATTCAGCGGGCAAACCTGAATT
TCGGCCAGTCACTCTCGGGGCTGCCGTAGGCAACGAAACCCAAATTCTGC
AAGGGCTGCAGCGCGACGAACGGATCTTTATTGACCTGCCACCGGGGCAA
ACTTGGAACCCTGAAACCAGCGATCGCTAA

>2771434099 Ga0255787_11121 116218..117336(-)(Ga0255787_11) 
ATGACTCAGGCTCCGATTCGCGTCTGCATCACCTTAGGCACTCGCCCCGA
AGCGATTAAGTTGGCGCCGGTGATTCGAGCCTTTCAGCAGGACCCCGCTT
TTCAAACGCAGGTGGTGCTGACGGGGCAACACCGCGAAATGGTCGAGCAA
GTGATGCACCTGTTTGATCTGCAAGCCGATCGCGACTTGGCGATCATGCA
GCCGCGGCAAACCCTGACCAGCATCACCAGCCGCAGTTTGGAAGGTCTCG
AAAAACTGTTCCAAGAGTTAGAGCCGCAATTGGTGTTGGTTCAAGGCGAC
ACGACCACCGCCTTTGCAGCAGCCTTGGCCGCCTTCTATCAAAAACTTCC
CGTTGGTCACGTCGAAGCTGGGCTACGTACCGACAACCTTTTTAATCCCT
ATCCCGAAGAAGCTAACCGGCGGCTGATTTCGCAAATTGCTCAGTTGCAC
TTTGCCCCAACGCCGCTTGCTGTCGACAACCTGAGGGCTTCGGGGGTCGT
CGGTGAAGTCCATCTGACTGGCAACACGGTGATCGATGCATTGCTGACGG
TGGCCGATCGCCAGCCCGACTGCCCGATCGCCGGTTTAGATTGGTCGCGC
TATCGAGTGCTATTGGCAACGGTGCATCGTCGTGAAAATTGGGGCGAACC
CCTGCAGGACATTGCCCAAGGTTTCTTGTCGATCCTCGAAGCCGCGCCGG
ATGCCGCATTGCTGCTGCCGCTACACCGCAACCCCACGGTGCGAGAACCG
CTGCAAGCGCTGCTGGGTCAACATCCTCGCGTCTTTTTGACTGAGCCGTT
GGACTACAGCGAATTGGTCGGAGCGATTCAGCGATCGACCTTGCTGCTCA
CAGACTCCGGTGGCTTGCAGGAAGAAGCCCCCAGTTTGGGTAAGCCAGTT
TTGGTTCTGCGCGAAACGACGGAACGTCCCGAAGCGGTGACAGCAGGCAC
AGCCAAATTGATTGGCACTCAATCCGATCGCATTGCCCAAGAAGCCCTAA
CGCTACTCCAAGATCCGGCAACCTATGCCGCCATGGCGAATGCTGCTAAC
CCCTTTGGCGATGGTCAGGCGTCTGGTCGGATTGTGCAGCTCAGTCGCCA
GTTTTTGGGATTGGCTTAG

>2771434100 Ga0255787_11122 117459..117830(-)(Ga0255787_11) 
ATGGTCGCAGCTCAGCTGTCCGTCCCCGCACGGGGTTCGCAATTCTGGAT
TCGGGGCTTTTTGCTCTGGATGTTTACCTTCTTGGTCTGCTTCCTGGTCG
TGGGCTTTCCGGCAGTGGTCGTCCTAACTGCGATCGCCGCCTTGGCATCG
GTGGTGTTGCAAGCAGTGATGCCTATCAGTGCAGTTTTACTGGTCAGCGG
CTTAGTCTTCGGTGGTTTGATCCTCGGTAGTGTGATCCCGTCAGCGCTCC
TAACCTTGCGCGGCGTGCATCCTCAAGAGGTCACTTGGTTGCCTTGGTTG
AATGGCAACACTGAAATCACGGTGACTTCGCGATTTGCCGCTTGCCCTTT
GACTTGCGAGCTCGATAGCTAA

>2771434101 Ga0255787_11123 118370..118753(-)(Ga0255787_11) 
ATGACAGAACTTTGGCTGCATGCCGGTCTGCCCACGGATGTTTTCCTTGC
CAAGAATCAGCAACACCTCGGCTCGCTGCAGCTGGACTGGCTTCCGCAGC
CGGGTAGCCATGTTGAAGTTGCCGATCGCACCTATGCCGTCTTAGAGCGT
CGTCACCGCTACCAATATCGAGCGGGAGCCTATCGCCTCAGTCAGATGTC
GCTCTACGTTCAGGCAGCTGCCCGCCCGAATGAGCGCAGTTTCTGGCAGG
GACGCTGGGTGATTGGTGATAGTAGCTGTCTCTACAACGCCCATTCAGAA
CTGTTGCGCTGTGCCGTTCATCCCGAAGGGCCTTGTGCGGGTTGCCGCAG
CTATGAAGCGCGATCGCCTGAAACCAATATCTGA

>2771434102 Ga0255787_11124 118762..119493(-)(Ga0255787_11) 
ATGCTCACTGAATTGTTCGGAACCCCACACTTTAGTAGTGACTTATTGCT
ACTGCTGCCGCTACTCGTGGTTTTGGAAGCCGTCTTGTCTGCAGACAATG
CGGTGGCTTTGGCTGCGATCGCGCGCGGGATCGAGAATCCAGAGCAGCAA
CGGAAAGCCCTGAATCTGGGCTTGGTGGTGGCCTATGTCCTGCGGATGCT
GTTGATTTTGACAGCTTCTTGGGTCACTCAGTTTCAACTGGCAGAGTTGG
CCGGTGCCCTCTATTTGTTGTGGCTGGCTTTTAACTACTTCCGGCCTGAC
AGTAGTGATACGGATGAGGGAAAGCACCATCACCGCTTCACGAGTCTTTG
GGCTGCCATCCCTACGATCGCACTGACTGACCTAGCGTTCTCCTTAGATA
GTGTGACGACCGCGATCGCGGTTTCGCGAGAAACTTGGTTAGTTCTGTTG
GGCGGCACGATTGGCGTGATTACCCTGCGCTTCTTGGCAGGCTTGTTCAT
CCGTTGGTTGAAGGAATACGACAACCTCGAGTCAGCCGGTTACGGTGCAG
TAGCGCTTGTCGGTTTGCGCCTGTTGGTGCGATCGATCAATGAATCCTTG
ACGCCCCCAGAATGGGTAATGGTCAGCTGCATTGCCATTTTGTTTATCTG
GGGATTCTCCAAAAAGACTCTGCCCCTCGTCGCTGAACCTGAGGAAGCGG
TAGAAGTCACGAAAGATCCTCTCAGTCTCTAG

>2771434103 Ga0255787_11125 119625..120785(+)(Ga0255787_11) 
ATGAACCCAACCGGAACCGCGATCGCTGTCCAAGTCCGTCATCAAACTGC
CATGGACGCTGACTTCGCACACCGCAATCATCCACTGGCGTTGGCAACGA
CTGTTCAAGCCCGTTTACAGGTCTACCAACAGCTGCGCCAGCAGTATCCC
AATGCCAGCCTGACAGCAGAGTTAGTCAGCGTCCAAGGTGAGCAATTTGT
GGTTCGGGCGCAAGTAGAAATTGCAGGGCAAACACTGGCCACGGGGTTGG
GAGCTGCCACCCAAATTGAAGAGGCTGAAGATCGCGCCCGGCTGAGGGTG
TTAGAGCTGTTGGGGCTCAGCCCCGAGCGAATTGCCCCCACCCAATGGGA
AGTTCAAGTTGTGGCCCAGGCTACGCCGGTTCTATCGGCGACAGCCAACG
ATCGCGTCTTGGAAGCTGCCAGCACTTCGATGACAGCCCCTGCAGCCCCG
GCGATCGCTTCAGAACTCGAGTCCGAGATCCCTGCTTTCGACGCAGTTGA
AGCAGAGCTGGAGGAAGTTACTCCAGCCCCGCGCGTTGTCAAAACGCCAC
CTGTTGAGCGCGATCGCCCTAAACCCTCACAACCCCAACCGGCAGCGACA
CCGGCTGAGCTGCCCTTGCTGGATCTCGAGCCAGCGCCAACGGCTCCCTT
ATCCACCGTGCCAACCGACTGGTCAGAAGACCTAGCGGAAATTGAAGTCG
AGCTGAAGCGACTGATGTGGACGGAAGCCGAGGAGCAAGCTTACCTGTTG
CAACACTTCGGTAAGCGATCGCGTGCCCTGATTGCTGACTACGATCAGCT
TTTGCTCTTCCTCGATCACTTGCGATCGCTGCCAACTCCGGGGCTAACTC
CTGCAACACCCGTCGCTGCCGAACCTGAGCCAGTCCGAAGCGTTTCCTTG
CCACCAGTACCCACTCCTGAACCGGCGGCACCCCCCGTGATCGCCCCGCC
AGAGGTACAGCCCAATCGCAGTGAGGCGATGGAGCTCACCAGTGCTGCAG
TGAAACGACTGGGTTGGACGAATCGCCAAGGCAGCGATCATCTACGCCAG
ACCTACGGAAAGGCCAGTCGCCAACAGTTGACGACTGAAGAGCTACTGGA
TTTCTTGCACTATCTGCATCGACTTTCGCCCCCTCCCAGTACCGAAGCTG
TACCGTTTTAA

>2771434104 Ga0255787_11126 120842..121372(+)(Ga0255787_11) 
ATGGGACGACTCGTCTCGCTGGAAATTGTGACGCCGATTGAGCAAGCCCC
CGCGTTATTTGAGCTGATTATTCAAAAGACGACGCCCTCAACTGAACCGG
AACTGCGATCAATTCTGGCAACCAAAACTGCACCTCCAGATATTTGTCTC
TGTTTTGTGGTGGCCTTGGATGAGGTGGTTAAAACGCTCGATACACAAGC
GATTGAACAAACTGATCATGTTGCGATTGGTTGTGTTTGGACAGCGTTTC
GGTTCGGCGATCGCTATCTGCTTACGAGCGCCACTTCGTCCTACTCAGCG
ATGGCAAAAGCCTTTGAAGAAAGTCAGTCTATTCAATCCTTATTCACTGA
CATTGCCCAGCAAAGTGCTTCCGAAGCGCTCTTCCTACTCGATGACTGGA
ATCAGTCTCAATTACTCTGGCGTAGCGATCGCCCTATGATTCAAAATGAC
AAGGAATATTCCAATCCAGTGGATCGGCTCTGCCAAGAAATAATGATGCC
TTTCAGCTCTACACAAGACCGTCGAAATTAG

>2771434105 Ga0255787_11127 121376..123532(-)(Ga0255787_11) 
ATGCACTTCAGTCACGTTGTGGTCGTCCTGATCGAAATTCTGGTCGTCAT
CCTCTGCTCGCGGTTATTGGGCTCCTTGGTGCACCGGTTTGGCCAGCCCC
TCGTGGTCGGTGAGATTGCGGCGGGAATTCTGCTAGGGCCGTCCTTCCTG
GGGGCGATCGCTCCGAAATTAGAGCTAGCGATTTTTCCGCAGGCGAGTGG
GTCTTACCTTGAGCTACTGGCTCAAGTCGGCCTGATCTTCTTCATGTTTT
TGATTGGGCTGGAACTCAATCCCCAGTATTTGCAAGGGCGATTGCGGCTT
GCCCTCTGGGTTTCTAACCTGAGTGTGTTGCTGCCGTTTGGTTTGGGCAT
TGGCCTCGCGATTGGGTTGCAGCGCTTCTATCCAGCGATTTTGGTTCAGG
GTGTCGGTCTGTTACCCGTCAGTTTATTTCTGGGTGTGGCGCTGTCGATT
ACCGCCTTTCCGGTGCTGGCGCGCATCCTCACTGAGCGCAACCTACAGCG
CACGCCGCTGGGAAGTTTGGCGCTGACCTGTGCTGCGATCGATGACCTCA
CGGCTTGGTGTCTGTTGGCGATCGCGATCGCGGTGACCCGCACCAACAGC
ATGGTGGCGGCCATTCCCACGATCATTCTGGCGATCCTTTTCTGCGGGGG
GATGTTGACGCTGGGGCGACGCTGGCTGGGCAACGTGATCAGCCGTTGGT
ATGCCCGCAGCGGGGAACTCTCCCAAGTGCTGCTAGCCACGATCTACATG
GGGGTGCTGGTTTCGGCACTGCTAACTGAGCTGATTGGTATTCACTTCAT
CTTCGGTGCCTTTTTACTGGGCGTAGTCTTGCCCAAGAATCAGGAGCTGA
CACGGGATTTAGCCCTGCGCACCGAAGACTTTGTATTGACGATTTTGCTG
CCGGTTTTCTTTGCCTATAGCGGGTTGCGCACTGATCTCAGCCGTCTCAA
TCAACCGGCACTTTGGTTCATTGGTGTACTGATTTTGGTCGTCGCGATCG
CGGGCAAAGTCGGTGGGGCTTACCTTGCAGCGCGCTGGGGCAAACTATCC
TCCCGCGAAGCACAAACCCTCGGCTGGTTGATGAATACGCGGGGCTTGAC
GGAACTAGTCGTTCTCAACATTGGCTTGAGCTTGGGAGTAATTTCGTCGG
AGTTGTTCACCTTGCTGGTGATTATGGCTTTGGTAACGACGGTGATGACG
ACCCCACTGCTCAATCGTCTTTATCCGCAGCGGCGCATTCTCTCGCTGCC
CCAGCCTCAATTGGCTAATGCTGAATCGGCCTATCAGGTACTCGTGCCCT
TGGCCAATCCACGCACGCAGCGCGAACTACTCAGTGTGGCGACCGATTTA
GCCCTGAGCGATCGAGGCATGGGGGTGATTTATCCCACCAATTTGCTGGA
AATTAACAACGACTATGGCTTCAATGACATGCCCGTGGAAGTCGAAGCTG
AACTGCAGAGCTTGCAACAAGGCATGGATCGTCTGCTGGCTGGAATGCGC
TTTCCGCCAACAGCAGTGCTGCCAATTATCCGCTCGTCGGGCAACGTTGG
TCGTGACCTCTGTCAGTTAGCAGATCAAGCCCGAGTCGATTTAGTTTTGG
CAGGCTGGCACCGCTCAACAGTGGGTGATAGTCGCCTTGGGGGACGGGTG
GGATATCTGCTCAATCATGCTCCGACTGATGTAGCAATTTACGTTAACAA
AGACAGCGATTCATCGCGGCGACATCTGCTTGTACCCTATGGCGGTTCAT
CCCATGATGACCTCAGTTTGGAATTAGCATTGCGGCTCTTGCTGGGGCAG
CCACAACGACAACTACGACTGTTGCAATTTGAGGCGATCGCAGGGGCGGA
GCTCAGTGCAGAAGCGAGAGCCTTATTGGATCAGCTCAGTCCTGAACTGC
GCGATCGCATTCGCTACGAATGCCTGTGGCAGCAAGATCCCTTGGACTTT
CTCATTGAGGCGACGGCTGAGGCTGATCTCACCTTAGTGGGCACGAGTCG
TTCTTGGGGTTTGGCGCGTAAGACCCTGGGGTTCTATCCCGATCGCCTGG
TCGAAGCCTGTCACTCGTCCTTAATTGTGACGCGCCGCTACACCGCAATG
AGTCGGCACCTCAGCCCACAAACGCTGTCCCTCGCGACCATACAGTCGGA
GAGTTGA

>2771434106 Ga0255787_11128 123573..124265(-)(Ga0255787_11) 
GTGGATTCAAGCCTTCTGAAGCGATGGCTAGCAGCGATCGCGTGGCTCGC
ACTCGTGAGTTACACGGTTCTATTCTCTCCACCCGACGATCCGCAGACCT
GGGATTTAATTCGTCGGCTATCGCTGGGGCAGTGGCAAGGGATTAACCCG
TTGATTGTGGCGCTGTTTAACGCCATGGGGTTATGGCCGCTGCTCTACGG
CCCGCTCTTGCTGATCGATGGCCATCAGCGGGGCTGGCGAGCTTGGCCCT
TTGCGATCGCCAGTTTTGGGGCGGGTGCCTTTGCGCTGCTGCCCTACTTT
GTCTTTCGTCCGCTGCAGCCTGGCGCACAACCCGCTAGTTGGCCGCCGTT
CCTCCAGAAGCTCGATCGCCGCTGGTTAGCTCTGCCTTTGGCAGGGGCGA
TTGCCCTCTTAGGAGCCCTAGCGCTGCAAGGTGATCCAGCGGACTTTGTG
CAGCAATTTCAGAGCAGTCGCTTCATCCACGTGATGACCTTGGACTTTGC
TTGCCTGACGCTGCTGTTCCCCGTACTCCTGCTGGAGGATGCGTACCGCC
GTGGCGATCGCCGTCGTTTTTGGGCATGGATTGGTTTCCTGCCGTTGCTG
GGTGCGGTGATTTATCAAGGCTGGCGCTTCCCCTTGCCGACGGCCAAACC
CTTGTCTGCAAGCGATGAGGCGACAGCGGCTGCAATTTCCTGA

>2771434107 Ga0255787_11129 124247..124546(-)(Ga0255787_11) 
ATGCCTGAGAAGTCTCACTACACTGACAAAATGGCCAAGTTTGTTCTCTG
GGGTCGCTACTGCGAGGACGTTCTGGAAAAACGGGCTCCCCACCGAGAAG
CGCACCTCGCCGGGCTGGCGGTGCAAAAAGAGCAAGGGCTTCTGATTACC
CTCGGCCCCACCCAAGATCTCACCCATGTGTTTGGGATTTACGAAGCAGA
CGCGATCGAAACCGTCAAACAGGCGATCGAAGCCGATCCCTACTGGCAAA
ATGGCATCTGGACCGAATATGAGGTGCGCGAGTGGATTCAAGCCTTCTGA

>2771434108 Ga0255787_11130 124595..125158(+)(Ga0255787_11) 
ATGGTCAAAGTCTTGGCCTTCTCCGGCAGTGGCCGTCGTCAGTCCTACAA
CCAACGCTTGGTGGCGATCGCGGCGGCGGGTGCCCATCGAGCGGGAGCAG
AAGTCACCCTGATCAATCTGCAGGATCTCAATCTGCCGATCTTTAACGAG
GATGAGGAAGCCGAGCAGGGTTTACCGCCGGGTGCTGTTGGCTTCAAGCG
CTTACTGCGACAGCATGACGGCTGGCTGATTGCTTGCCCGGAATACAACA
GTTCAATCACGCCGCTACTGAAGAATGCGATCGACTGGGCCTCCCGGCCA
GAACCGAACGGTGCAGCCAGTCCCTTCCGAGGCAAAACCACGATCTTGAT
GTCAGCTTCGCCGGGGCAGTTGGGCGGACTGCGGGGACTCTTTCACGTCC
GCGACATCCTCTACAATCTCGGCACGATTATCCTGCCCCAGCAACGATCG
CTAACCCACGCTGATCTCGCTTTTAACGATCACGATCAGCTGCAGGATGA
GGCTCAACAGGAGGCTTTCCTCAACCTGGGGCGAACGCTCGTCAGCTATT
TGGAACGGACTTAG

>2771434109 Ga0255787_11131 125155..126153(-)(Ga0255787_11) 
GTGTCACAATTCGAAAAGTTGCGATCGCTGCCTTTAAAGCACCCTGTCAG
CGACTGTGATCGCCGCTATCTCTGCACTCACGAGCCCCGAACTGAGGAGC
GTCTCTTGGTCGTCAAACCGGAATGGCTGCGAGTCAAAGCACCGCAGTGG
CAACGCGTCGGCAACGTCAAGCAAGTCTTGGCAGATCTGGGGCTGAATAC
CGTTTGCGAAGAGGCATCCTGCCCCAACATTGGTGAATGCTTTAACGCTG
GGACGGCCACCTTTTTGATCATGGGTCCGGCTTGCACGCGGGCTTGCCCC
TACTGCGATATTGACTTTGAGAAGAAACCCAAGGCACTCGATCCGACTGA
GCCACAGCGTCTTGCAGAAGCCGTGGGGCGGCTCAATCTCAATCACGTCG
TGATCACCTCGGTCAATCGCGATGATTTGCCGGATGGCGGTGCTGAACAA
TTCAAACGCTGCATCGAGGCTGTGCGATCGCGATCGCCTCAGACCACAAT
CGAGGTTTTGATTCCTGACCTCTGTGGCAATTGGCAGGCACTGGAAATCA
TTTTGTCCGCTGCGCCCGAGGTGCTGAACCACAACATCGAAACCGTCTCG
CGGCTCTACCGGCGAGTGCGACCCCAAGGCGACTACCAGCGATCGCTGGA
ACTGTTGCGCCGCAGTCGTGAACAGGCACCGTGGATCTACACCAAGTCCG
GGCTGATGGTCGGTTTGGGCGAAAGTGCGGAAGAAGTCCAACAGGTTCTG
GTGGATCTGCGCAGCGTCGACTGTGACATCGTCACGATCGGGCAGTACCT
GCAGCCCACCCAAAAACATTTGGGTGTTGATCGCTTTGTCACACCCGCTG
AGTTCGATGCTTGGCAACAGCAAGGCAGTGAGCTCGGCTTCCTACAAGTC
GTAGCCTCGCCCCTAACCCGCAGCTCCTATCACGCAGAAGAAGTGCGGCG
CTTGATGCAGGAATACCCACGCCAGCGCCCAGCGATCGCGCTGAACTAA

>2771434110 Ga0255787_11132 126386..127135(-)(Ga0255787_11) 
GTGGGTCAGCCTGTTGATGCAGCCATTTCATGGCGATTGCACCTCCTGCT
TTGGCTGCTGGGGATGATGGGCGTTCTCTCGCTGTTGCTGCTGCCTTTGC
CGCCACTGGGTGAAGCTCCGATACCCCCGATGGCTCTGCGAGTCTTAGTG
CTGATTCAGCCAACGATTTTGCTCACGATCGCGGTTCTAATCGGTGCTCG
CCTCGCGCCTGCGGTGGGTTTGCAAGCACCAGCTGTAGTTGCCTGTAGCA
ATCGTCAGAATGGCTGGTCACTGCTTCAACCGCAACTTTGGCCTGCATTG
TTAGCTGGACTGCTCAGTGGTGTCTTGCTCTGGGCGATCGCGGGGGTCGG
TCAGTTTCTGCTTCCGCTAGAACTGGCTAGCATGGCTGCTCCGCCGCTAC
TCCTGCGCTTCCTCTATGGCGGAATTACGGAGGAAATTTTACTGCGCTGG
GGTTTGATGACCTTGCTGCTCTGGCTAGGCTGGCGCTGGGGACAACGACG
TCAGGGCTTGCCTCAAAAACGCTGGGTCGCGATCGCGATTGCTCTTTCTG
CTTTTGTCTTTGCAGCAGCGCACTTACCCTATGCTGCTGCGATCGGGCTA
CCGCTGACGCCAGTGCTGACTGGCTATCTACTGCTGCAAAACGGGCTGTT
TGGCCTCGTTGCAGGCTATCTCTATTGGCGCTATGGACTAGAAGCCGCGA
TCGTTGCCCACTGGGTCGTCCACCTCGCGTTGGCGATTCTTCAGGGCTGA

>2771434111 Ga0255787_11133 127232..129238(-)(Ga0255787_11) 
ATGGTTGTTGCGGCTCAATCCCTCGACGAACTTTGTATTAATTCGATCCG
TTTTCTTGCCATTGATGCGGTCGAAAAAGCAAAGTCGGGTCACCCCGGTC
TGCCCATGGGGGCAGCGCCGATGGCCTACGTCCTTTGGGACCGCTTCCTG
CGCTTCAATCCCAAAAACCCTGCTTGGTTCAATCGCGATCGCTTCGTCCT
CTCGGCCGGCCACGGCTGCATGCTGCAGTACGCGCTGCTGCACCTGAGCG
GCTACGACAGCGTCAGCATTGACGACATCAAGAACTTCCGTCAGTGGGGT
TCGCCGACTCCGGGTCACCCTGAGAACTTTGAAACCCCGGGCGTGGAAGT
GACCACTGGACCCTTGGGTCAAGGCATCGCTAACGCGGTGGGTCTGGCGC
TAGCAGAAGCTCACTTGGCGGCTCGCTTCAACAAGCCCGATGCCAAGCTG
GTTGATCACTACACCTATGTGATCCTGGGCGACGGCTGCAACATGGAGGG
GATCTCCGGTGAAGCCGCTTCACTGGCGGGTCACTGGGGCCTAGGCAAAC
TGATCGCCCTCTACGACGACAACCACATCTCCATCGACGGCTCGACTGAT
GTTGCCTTCACGGAAGATGTCAGCAAGCGCTTTGAAGCCTACGGCTGGCA
TGTCCTGCACGTCGAGAACGGCAACACCGATCTAGCAGCGATCGAGAAAG
CGATCGCGGATGCGAAAGCCGTGACCGACAAGCCGACCCTGATCAAAGTC
ACCACGACGATTGGCTACGGCTCGCCCAACAAAGCCAATACTGCTGGCGT
TCACGGTGCGGCGCTGGGTGAAGCTGAAATCAAGCTGACTCGCGAAAACC
TCGGCTGGGATTACGAACCCTTCGTGGTGCCCGAGGATGCGCTGGCGCAC
TGGCGTAAAGCGATCGAGCGCGGTGCTGCACTGGAATCGAGCTGGAATGA
AACCCTAGCTCAGTACAAAGCCAACTACCCTGCTGAAGCGGCTGAATTCG
AGCGGATGTTGCGCGGCGAATTGCCGACCGGCTGGGCCGATGCACTGCCG
AGCTACACTCCGGCGGACAAAGCGGTTGCTACCCGTAAGCACTCGGAAAT
CTGTCTGAATGCCTTGGCTCCGGTGCTGCCGGAACTGATCGGTGGCTCGG
CTGACTTGACCCACTCCAACCTGACGGAGTTGCATGTCTCGGGCGACTTC
CAGAAAGGCGCTTACGAAAACCGCAACGTCCACTTTGGGGTGCGTGAGCA
TGCGATGGCGGCGATCGCCAACGGCATTGCCTTGCACAACAGCGGCTTAA
TTCCTTACGCTGCGACCTTCTTGGTCTTCGCAGACTACATGCGCGGCGCG
ATGCGTCTGTCGGCGCTGTCGGAAGTGGGCGTCATCTACGTCCTCACCCA
CGACTCGATCGGCTTGGGCGAAGATGGCCCGACCCACCAACCGGTGGAAA
CGATCGCCTCGCTACGGATTATCCCCAACATGCTGGTCTTCCGTCCGGCG
GACGGTAATGAAGCCAGCGGAGCCTACAAAGTTGCGGTGGAAAATCGCAA
GCGTCCGTCGGTCTTGGCAATGTCGCGCCAAAACCTGCCCAACTTGGAAG
GTTCCAGCATCGACATCGTCGCTAAGGGTGCCTATGTGCTCTCCGATGAC
GAAGGCACGCCGGACCTGATCCTGCTGGCCACCGGTAGCGAAGTCTCGCT
CTGCGTGGAAGCAGCGAAACAACTGCGGGCAGAAGGCAAGAAAGTCCGTA
TCGTCTCCATGCCTTGCTGGGAACTGTTCGACGAACAGTCTGCTGAGTAC
AAAGAGTCCGTGCTGCCGAAAGCTGTGACCGCGCGTCTGGCTGTGGAAGC
AGGTTCTTCCTTCGGCTGGCATCGCTACACCGGTGACGCAGGTGCCACGA
TCTCGACCGATACCTTCGGTGCTTCGGCTCCGGGCAACGTCATGTTCGAG
AAATTTGGCTTCACCGTCGACAACGTTGTTGCTAAAGCGAAAGCAGTGCT
CGGCTAG

>2771434112 Ga0255787_11134 129385..129900(-)(Ga0255787_11) 
TTGGAACATGCCCAAGCGCGGGGCGCTCGCATCTATGGCGAGATTGTCGG
CTATGGCATGACTTGCGACGCCTATCACATCACCTCGCCGGTGCCAGGTG
GTTTAGGTGCTGCGCGGGCGATCGAGCTGGCCTTGCGGGATGCGAATCTG
CAGCCCAGCCAAGTCAGCTACATCAATGCCCATGGCACCAGCACGCCAGC
CAATGACAGTACGGAGACGGCGGCAATTAAAAAAGCCTTGGGTGAGCATG
CCTACAAGCTGGTCATCAGCTCCACCAAGTCGATGACCGGCCACCTCCTG
GGCGGATCGGGCGGGATTGAAGCGGTCGCTACAACTTTGGCGATCGCCGA
AGACAAAGTGCCGCCGACGATCAACTTGGAAGATCCTGATCCTGATTGCG
ACTTGGACTATGTCCCCAATCAGGCGCGATCGCTACCGGTGGAAGTGGCC
TTGTCCAATTCCTTCGGCTTCGGTGGGCACAACGTCACGCTGGCCTTCCG
GAAATTCCATCCTTAG

>2771434113 Ga0255787_11135 129840..130637(-)(Ga0255787_11) 
ATGACTGAATCCGGACGCCAGCGTGTTGTTATTACCGGTCTGGGAGCAAT
TACCCCGATCGGAAATGATCCAACGGAATATTGGCAAGGACTGCTTGCTG
GTCGCAATGGCATCGACCTGATTCGGGGCTTTGATGCGTCCCGCCATGCT
TGCAAGATTGCGGGTGAGGTCAAGGACTTTGACCCGAACCAGTACATGGA
TCGCAAGGATGCTAAGCGCATGGATCGCTTTGCGCAACTCGCGGTAGCGG
CCAGTCGCCAAGCCGTGAGTGACGCCAAGCTAGAGATCACTGAACTCAAT
GCGGATTCGATTGGGGTGCTGATCGGCTCCGGTATTGGCGGTCTCAAGGT
GATGGAAGACCAGCAGACAGTTTTGCTGGAGAAAGGGCCCGATCGCTGCA
GCCCCTTCATGGTGCCGATGATGATCGCCAACATGGCGGCAGGGCTGACG
GCAATCCAGTTGGGTGCCAAAGGTCCTTGTAACGTCACAGTCACAGCCTG
TGCAGCGGGTTCGAATGCAGTTGGTGAAGCCTTTCGCTTGATTCAGTACG
GTTATGCCAAGGCCATGGTTTGTGGCGGCACTGAGTCCTGCGTGACGCCG
TTGGCCATGGCTGGCTTTGCCGCTTGTAAGGCACTGTCGTTGCGCAATGA
CGACCAGCCCATGCCTGCCGTCCCTTTGATAAGGGCCGTGATGGCTTTGT
TATGGGTGAAGGGGCTGGCATTTTGGTGCTGGAATCCTTGGAACATGCCC
AAGCGCGGGGCGCTCGCATCTATGGCGAGATTGTCGGCTATGGCATGA

>2771434114 Ga0255787_11136 130705..130947(-)(Ga0255787_11) 
ATGAGCCAAGAAGACATCTTCAGCAAAGTCAAGGACATCGTGGCCGAGCA
GCTGAGTGTGGATGTGGCTGAAGTCAAGCCAGAATCCAGCTTCCAAAATG
ATCTGGGAGCGGACTCACTGGACACCGTGGAACTGGTGATGGCTCTGGAA
GAAGCATTTGATATCGAAATTCCTGACGAAGCCGCTGAAGGCATTGCGAC
CGTTCAAGATGCCGTCGATTTCATCGCCAGCAAAGCTGCCTAG

>2771434115 Ga0255787_11137 131393..131638(+)(Ga0255787_11) 
ATGTCTCATTCGGTCAAGATTTACGACACTTGCATCGGCTGCACCCAGTG
CGTGCGGGCGTGCCCTCTCGATGTGCTGGAAATGGTGCCCTGGGACGGCT
GTAAAGCCGGTCAGATCGCTGCTTCTCCACGGACTGAAGACTGTGTGGGC
TGTAAGCGTTGCGAAACAGCTTGCCCCACCGACTTTTTGAGCATTCGGGT
CTATCTGGGTGCTGAAACGACTCGCAGTATGGGTCTGGCTTACTAA

>2771434116 Ga0255787_11138 131785..133710(+)(Ga0255787_11) 
ATGTGCGGCATCGTTGGCTATATCGGCACTCAGCCTGCCAGTCACATCCT
CTTGGATGGTCTGCGGCAGCTGGAGTATCGCGGCTACGATTCAGCCGGTA
TTGCAACCCTGTGGGATCATCAGCTCCAAATTGTGCGGGCGGAAGGCAAG
CTCCACAATCTGCAAGCTGCACTGCAAAACCATGACAGTCCTGCCCACCT
CGGCATTGGGCATACCCGCTGGGCAACCCACGGCAAACCGGAAGTCCGGA
ACGCCCACCCCCACAAAGACATGAGTGGCTTAGTGGCGGTTGTTCAGAAT
GGCATCGTCGAAAACTACCGTGAGCTGCGTGAGGCACTGCAGGCGGAAGG
AATCGAGTTTGTCTCAGACACCGACACGGAAGTTATCCCCAATTTGATTG
CGCGTCACTTCCGGCAATTGGAAGCGGCAGGCAGTGCGCCTGACTCGCGA
CTACTGGAGGCGGTACGCCTGGCGGTACAGGAGTTAGAGGGAGCCTACGC
GATCGCGGTGCTCTGTATCGATGCTCCCGATGAGATCGTGGTGGCGCGCC
AGCAAGCACCTCTGGTGATTGGCTTTGGTCAAGGGGAGTTTTTCTGCGCT
TCAGATACGCCGGCAATCATCAACCACACTCGAGCCGTGGTGACGCTTGA
GAATGGCGAGATGGCCCGACTAACGCCGCTGGGGGTTGAGATCTTTAACT
TCCAAGGCGATCGCCTGCGTAAGCAACCACGGTTGTTGAGCGGTACCTCT
CTGTTGGCGGAAAAACAGGGCTTCCGCCACTACATGCTCAAGGAGATTTA
CGACCAACCGGGCGTGGTGCGCAGTTGGTTGAGCACTCACCTCAATGACA
ATTGGCGTGCTGATGCCGCCGATGAACCAGCCCAAGTGGCACCCTATCCC
CATGCGCAAACGCCGGTCATCCTCAATTTGCCCGACGAGCTGCTCAATGA
CCTTGAGCAAATTCAGATTCTGGCTTGTGGCACTAGCTGGCATGCCAGCC
TTGTCGGACGCTACTTGCTCGAAACGTTGGCAGGCGTGCCTACACAGGTT
TACTACGCTTCGGAGTTTCGCTATGCTCCTGCGCCGCTGGTGCGCAACAC
CCTCACGATTGGGGTGACGCAGTCTGGCGAGACCGCAGACACGCTGGCCG
CTTTGGAGAAAGAAGGCGAACGGCGATCGGGCTTGGGCGCTGAGTTTGCA
CCGCGTTTGCTGGGGATTACCAACCGCTCGGAAAGTACGCTGGCCCACGT
GGTGCCGCACATTCTCGATATCCAAGCAGGAATTGAGGTGGGCGTTGCAG
CCACAAAGACCTTTTTAGGACAGGTGCTGGCTTTCTATGGTCTGGCGATC
GATTTGGCCTATCGGCGCGGCAGTCAGTCGCACGAAAAACTTGAAGCCTT
AATCGCAGGACTGAAACGGATTCCAGATCAGATTGAGCAGCTGTTGCGGG
AACAAGATGGGGCAATTGAGTCGCTCGCCCATCAGTTCACCGAAACCCAA
GACTTCATCTTTATGGGGCGTGGGATTAACTTCCCGATCGCCCTCGAAGG
GGCGCTAAAGCTGAAGGAGATTAGCTACATCCATGCTGAGGGCTATCCGG
CAGGTGAGATGAAGCACGGCCCGATCGCGCTGCTCGATTCGAAGGTGCCG
GTGGTTGCGATCGCAGTTCCAGGTTCTGTGTACGACAAGGTGCTCTCAAA
CGCCCAAGAAGCGAAAGCCCGAGATGCGCGAATGATTGGCGTACTCCCAG
ATGGCCCTGATGCTAATGTTTTTGACTATCACCTCTGGGTGCCAATTGTG
GATGAACTGCTCTCGCCGCTACTGACGGTTATCCCACTGCAATTGCTGAG
CTATCATATCGCTGCACTGCGGGGTTTGGACGTCGACCAACCTCGAAATC
TTGCCAAATCTGTCACTGTCGAGTAG

>2771434117 Ga0255787_11139 133782..134480(-)(Ga0255787_11) 
ATGGCTATACGTCCAGTCTTTATTCCATCTTCTTTAGAAGATACTTTCGT
TAAAGAAATACCAATTGAATTTACATGGTATTCAGGACTATCAAAAGTTC
AAGCTCAAAAATCTATTGTTTCTCTACATACAGAAGCAGCAAAAAAAAAT
ATTTGGCCTATCCTAGAAATCTCCTCTAAGTCAGTTAGCCATCTTGGTAT
ATCACTGAGTGCTTTCAATCTCATGTTAGAGGTAGCACTACCAAGCCAAG
AAATAAAACTCTCTGTTGAGTGTGCTTATCAAGGTAGCAAAGTATTTGCT
AGCGGTGGACCTTATACAGATCTTTATTATGTTTCTAGCAGAGATGCTAA
GGTTGACGAAAGGTTACGTAGTTCTGGTCACTTTGTCAAATACTCTTTTT
TTGGTGAGGATTTTCCTTGCCAACCAGTAACAGCATTTTATGATTGGCTT
TATTTACAAGCTCTCTCTCAAAATACAAGTCTTTCCGAACAGCTTTTTGA
GTTTCAGGGATTTTCAGACATTGCATTCAATCCTGCAAAGTCCTTGAATT
GCCAGGCTAGAGCTGCTGCATTATTTGTTGCTCTTACAAGGTGCAAACAC
CTAGAACAAGTTTTAGCTGATAAAAACTACTACCTTGCTTTAGTCTCAGG
AAGAGAAGTAAAAATTAAGGATCAGCAACTACTGCTTGATTTACAATAG

>2771434118 Ga0255787_11140 134488..135084(-)(Ga0255787_11) 
ATGGGATTTTTTGATGATTTGCTTAGAGCATTTACAGGGAAGCGAGTCTC
TTCTACTGCTACACTCACACAACATCCACGAAAAGCTGAGTGGCAATATT
TAGAGCAACTTGTTCGAACAAACAGTGTTACTACCCTCTATCACTTTACC
GACCAAGCCAATCTGGACTCTATTCGCCGCTGCGGGGGTCTATATAGCTG
GGAGTACTGCGAAAATCGTCAAATTACAGTCCCTCGACCTGGTGGTAATT
CTTTATCACGTGACCTTGATCGCAGAAGAAGCCTAGGCAACTATGTTCGT
GTAAGTTTTGCCAAATACACTCCAATGTTTTATGTCGCACGTTCAGATGG
ACGATTAATGAAGCCATACATACTAGAAATAGATCCCGAAGTTATCTTTT
GGAGAGACACACTATTTAGCGATGGCAATGCTACAGCAAATCGAGCTTTA
ATAGGCGATCAATTGAATGACTTCAAGCGCATTCGCTTTGATGTATTGAG
GAAGCCAGAATGGACAAGTGAAGATGAGAAATATTATTGGCAAGCTGAAG
TGCTAGTAAAAGAACATATCCCAGCAGCTTATATTAGAAATTTGTGA

>2771434119 Ga0255787_11141 135187..136050(-)(Ga0255787_11) 
GTGAAGCGAACTGCTCTAATTGCCTTGATTGCCGCACTCAGTTGCAGTGG
AACGGCGCTCTCACCTGCCCGAGCCTTCACGCCTTATGTGCCCGATATCG
ATCCGAGCTATCTACAAGAGCAGGGTTTGGCACTGGCGCAGGAAGCTGCT
CAGCTCTTACAGTTCCAGCAGGTGGAGTTTGCCCAGCGGCAGGCTGCTTT
GGCTGCCCAGTTGGCACCGAATGATTTTCGAGTGTGGTTGGTTTTAGCCG
ATGCGAGCTTGAGACTCAATCAGCTCGAACCCGCGATCGAGGCACTAGAT
AAAGCACAGAAGTTAGCGCCCCGCGAACCAGCGATCCTGTTTGCGCTGGG
CTCAGCCCGCTTCCGGCAGGGAAATTACAGCGAGGCGGCGAGCTTCCTGC
AGCGGGGACTGGCCATTAAACCTGATTCATCCGGCGCACTGTTTGATCTC
GGCAATGTCTATCTCATTCAGAAGCAATATCCGCCCGCGATCGCAGCTTT
CCAAAAAGCGATTCAAGTCAAGCCAGATTTCTGGGAAGCGATCAATAACT
TGGGCTTGGTCAGTTATGAACAGGGCGATCGCCAACAAGCCTTAAATTAT
TGGAATCGTGCGATTGAGTTGAGTAAAAGTGCTGCTGAGCCGGTGCTAGC
AAAAGCAGTCTTGCTCTATCAAAAAGGACAAACAGCAGAAGCTATCCAAC
TTGCCCAGCAAGCTTTGGGTAAGGATAGTCAGTATGTCAGCGTGGATTTC
CTGAAAGAACAGTTGTGGGGCGATCGCCTTTTAGCTGACACGAATCAGCT
CTTTCAAGCGCCTGCGATGCAAGCAACACTCCTTGAAGCACGTCAACGTG
CCCAAAACCCATAG

>2771434120 Ga0255787_11142 136075..137028(-)(Ga0255787_11) 
ATGACCCCAACGCTTGCGGAGCAGATTAAGGCAGAAGCAATCGCCCTTGG
TTTTGACAAAGTGGGGATTGCCAGTGTCGATCCACCCGATACTGCAGCGT
TAGCTGCGCTCGATCGCTGGTTGGAGAAGGGCTATCAAGCTGAGATGGGC
TGGATGGCGAGCGATCGCCGTCGAGATGTCCGCAATCTGCTCCCCAGTGC
TCAGTCAGTCATCTGTGTCGCACTGAACTACTACACCGGCGATCATCCAG
AATCAACACCGGATGTGGGCAAAATTGCTCGCTACGCTTGGGGGCGCGAC
TACCATCGCGTGCTCGAAAAGCGCCTGAAAGCCTTGGCGCGCTGGCTACA
AACCCAGCAGCCGGGCTGCGAATGTCGCTGGTATGTGGATAGCGGACCGA
TCGCGGATAAGGTCTGGGCTCAACGAGCGGGCTTGGGCTGGATTGCCAAA
AACAGCAATGTCATTAGTCGTGAGTTTGGCTCCTGGATCTTTCTAGGGGA
ACTGGTGACGGATCTCGCATTGCCCGCCGATCGTCCGCACACTGCCCACT
GTGGCACCTGTAGCCGCTGTCTAGACGCTTGCCCGACCCAAGCGATCGTT
GAACCTTACGTGGTGGATGCCAATCGCTGCATTGCCTATCACACGATCGA
GAACCGAGCGACAGAGTTACCCGAAGCGATCGCCCAGAATCTCCACGGCT
GGGTGGCAGGCTGCGATATCTGCCAAGAGGTCTGTCCTTGGAACCAGCGC
TTTGCTCAGCAAACCACTCTGCCAGAGCTGCAGCCGCGACCAGAGTTGCT
GGCACCGGATCTGGCTAAGCTAGCGATACTTTCAGAGGAAGCATGGGATC
AGCAGTTTCAGGGGTCAGCACTGCGACGCATCAAACCTGCGATGTGGCAG
CGCAATAGTCGGGCGAACTTAGCCCAGCAGCCTGAAGGGAATCCGCTAAG
CTAG

>2771434121 Ga0255787_11143 137091..137747(-)(Ga0255787_11) 
ATGTCCGTTCATCAATCTGTTGTGGCTGATTTCGCAGCGGTGGTGGCCGC
TGCCCGATCGCTGGTGTTGGAAACTGCTAGCCAAGCGATCGCGGAACGAG
GGACATTTCGCCTCGCACTGTCAGGTGGGAGTACACCAAAAGCGCTCTAT
GAACAGTTTGCGGATAGCGCTGCCGACTGGGCTCACTGGCAAATTTTCTG
GGGTGATGAGCGCTATGTTCCTAACGATCATCCCGATAGCAATGAACGGA
TGGCTCGCCAAGCTTGGCTGAATCGAGTGCCGATTCCAGCTGAGCAGATC
CACCCGCTACCGACCCAGTCCGCAGATCCTTGGCAGGATGCCGCGATCGC
AGAAGCAGATCTGCGACGAGCCTTTCAAGTTTCGGAAGAGGACTGGCCGG
TATTTGATCTGATTCTCTTGGGCTTAGGGGATGACGGGCATACGGCTTCT
CTCTTCCCGAGAACAGCAGCGCTAGACGAACAAACCCGCTTGGTCACGGT
TGGTGATCGCGACGGACAACCGCGCCTCACGTTTACGGCCCCGTTGATCA
ATCGAGCACGAACGGTAGTGTTTCTCGTCAGCGGTGCCGCCAAGCAAGAA
GCGCTGCAATGTGCTTGGCAGCTGAGGGGGATAGTCAACAAACGCCCGCT
CGTTTGA

>2771434122 Ga0255787_11144 137898..138767(+)(Ga0255787_11) 
ATGACGCTGGACATTGTTCTTGGACTCAATCAAGCGATTGACTTCACCTT
GCCAGTGGTCATCAATTCGGCGGTTCAAAATAGTCCGCAACCTGAGACTT
TACGGTTCAATATCGTCATTCCCGTCGGTCAAACTGAGCATTTTCAAGCT
CTGCTAGAAACCACGTTCCCCAATCCCAGCTTTCAGTGGCGGCTCGGTAC
GTTTCAGCCATCTGCTGATCTCGCGGATTACCTCGCCCACAAATACAGCC
GCGATCGCGGTGAACGGCTGCTGGGGCGCTACATGCAGTTTTCTCGCGTT
TGGATCCCTCAGGTATTCCCAGACCTAACGCGCGTCCTCTACTTCGATAC
TGATGTCGTGCTGCTCGACGATCCGGGCCAGTTGAGTCAGCAAGCCGGTG
AATTTCGCCCCGACCTCTTCTTCGCAGCGGTACCTCATGCCCGTCCGGCT
TGGATGTACTTCAAGAAGCCATGGCGAGCAAGCCGGTATCTGAAGATCAT
GGGCAAAACCTTTAACAGCGGGGTGATGGTCACCGATCTTCGCTTTTGGA
CGGAGTCGGTCTATCAACGCATTCAAGCCGTTCTCGATCGCGATCGCCAA
TTCCGCTACCGCTTTCTAGAAGGCGGAGATGAAGCCTTACTCAACGCCTG
TTTCCCGTCCTACCAGGCTCTACCGAAGCGCTGGAATCGCTGTGGCTACG
GCAATGCCCGACCAGTTGCTCGGTTGTTGGCCTGTGACCCCCAAGAAGCC
GGGGTCATTCACTGGAGCGGCGGTCATCACAAGCCCTGGAATACCAGCGA
CATCATCTACGGTGACCTCTGGCGCCGCTACGCGAATTTGCCTGGACTGC
CCCTGCCGAAGCTGGCCTAG

>2771434123 Ga0255787_11145 139155..142364(+)(Ga0255787_11) 
ATGAGCCTTTCTGACAAGTTTATCCGTAACCCAGTGCTGACTACGGTCTG
CTCTCTTGTCATCCTATTGCTGGGCGGCATTGCAATTCCGTTGCTACCAC
TCGAAAAGCTTCCCCAGATGGCACCGACCCAAATTGCAGTTACTGCAACT
AATTTGGGTGCAGATGCCAAGACTACTGTAGATACAGTAACCAGCGTTCT
AGAAACAGAAATTAATGGTGTTGAGGACATGAAATATATGTCTTCAACCA
CTGACTCAGGTGGGATTGCCAATATCAAAGTCTCATTCCCAGTTGCGGTT
AATCGCAATATTGCTCAGGTCAATGTCACTAACAGAGTGAACCAAGCGCT
GCCTAGTATGCCTGAGGTGGTCAAGCAGACTGGAATCACGGTTGAAGCAG
CCTCACCGAGTTTGCTACTGGCCTATGGCTTTTATTCAGAGCTAGGAGCT
GATGGAAAGCCGCTCTATGACACTGAGTTTATGAGTAACTATCTTGATCA
GTTTGTCGTTGATGAGCTGAAGCGCATTCCAGGAATTGGCAGCCTTCTCA
TCCTGGGAGAACGAAAATATGCACTACGTATTTGGTTAGATCCCAATAAA
TTAGCAGGCCGTAACCTTACTGCCTCTGATGTAGAGCGGGCTTTGAAAGA
GCAGAATATTCAAACTGGGGCTGGACGGATTGGACAGGAGCCCTCTCAAC
CGGGTCAAACATTTGCCATTCCACTTCGCGCTGACAGCCGCTTTATCAGT
GTTGAAGATGCCGAGAACTTAGTGATTCAAGTCAGTGAGAATGGTCAGCT
GACAAAAATTCGAGATATTGGTCGAGCGGAGCTAGGAGCTGAAAATTATG
ACGTTAGTACGATTGTGAGTGGTAAGCCAACTGCTGGCTTGGCACTGTAT
CAGTTGCCTGGTGCTAACGCGCTGGATACTGGCAATCGTATTAAGGCAAA
GATTGAAGAACTGTCAGCTGATTTTCCGCCAGGATTAAGGTATGAAATTC
CCTATGACTCTACCCTCTTTGTCGTGACATCACTCCAAGATGTCACCTCG
AACTTGATGCAAGCCATTGTGATGGCTGTATTAACAATTTTGATCTTTTT
ACAAGATTGGCGCTCAACGATCGTTCCTGCTTTGGCGATGCCCGTCGCCA
TGATCGGTGCAATGTCGGTACTGCTGGGATTTGGTTTTAGCATCAACCAG
CTGACTATGTTCGGCATCATTTTGGCGATCGGAACAGTGACGGATGATGC
CGTCGTAATCGTTCAATCGATTAAGAGCAAAATGAGTCAGGGTATGCGAC
CAATGCAAGCAGCTCTGGACTCTATGAATGAGCTAGCGACTCCTTCAATT
ACAGCTGCCTTAGTGCAGCTAGCTGTTTTCATCCCAGTCATGTTCTTCCC
AGGAACAACTGGGATTGTTTACCGACAGTTTGCAATTACTTTATCAGCAG
CGATTATCTTCTCCACGTTTAATGCTTTAACTTTCTCGCCAACGATGGCA
GCGTTGTTCTTGAAGCCAGAAGGTACTGCTCCAGAAAAAATTGATAGAGC
AGTTAATTTTCTGATGGGCTGGTTTTTTAGGTTATTCAATTCTGGATTTG
GTCAACTTGAGCGGTGGTATAGCCGAGTCATTGAGATACTCAAATCATCA
CGCTATCTCATTTTAGCAATTTTTGTTGTGGGTCTATTAGCAACAGTCTG
GATGCTAAGAGTGACCCCAACAGGTTTTATCCCTGAAGAGGATCAAGGTT
TGATGATTCTTGTGGGTGAAGCACCGCCGATGTCTTCCCTACAGTATACA
GATGGGGAGGTCGCTAAGGTTGGGAAAGTCTTAGATGATTATCCAGAAAT
TGAAAGCTATCTTGGGGCTGCTGGCTTTGGTTTTGATGGTAATGCTTACA
ATAAATATGCTTTCTTTGTCAAGCTAACAGACTGGTCGCAACGTACTCAA
AAGAGTCAGTCAGTCTTTAGCCTAATACAAACAATCAATAAAAGACTGAG
AACAGAAATAACTGGATCCATTGCGATCGTCACCAATATTCCTCCGATTG
ATGGAGTTGGAGCCACAGGTGGCTTGGAGTTTCAATTGCAAAATCGTGGA
GGGTTGCCTTCGGAAGCACTGTGGAAAAATGCTCAGGCAATGATTGTGAC
AGCGAATGAACGACCTGAGCTAGAAGGAGTACGGACTACTTTCACGCCTG
GAGTCCCACAAATCGCAATTCAGATCGATCGTAATCAAACTAAGGCACTG
GGTATCGACATCAATGAGGCTTTTGGAACTTTACAAACTTACTTAGGGGG
CCGCTATATTAATGATTTTATTCTTGATGGTGATCAGTATCGAGTCTATG
CACAAGCTGATGTAGCCTTTCGCAGCACTCCAGAAGACATTAATTCCTTC
TATGTGCGATCGCGATCGGGAAGTCTAGTTCCATTAGGTAAGTTGGTCAC
ATTCCAAGAGTTTATTGCGCCACCGATTATTACCCGCTACAACGTCTATG
ATTCAATCAAAATTCAAGCAGTTCCAGCACCGGGATTTAGCTCTGGACAA
GGAATTGCTGCTATAGAATCAGTCGCAAAAGAAGTTTTAGATCCAGGTTT
TGGTTATGAGTGGACGGGGTTGAGCCTAGAAGAAATTTCAGCAGGAGGAG
CGACTGGGGCTATTTTTGGACTAGCGATCGTCCTAGTCTTTCTGGTCATG
GCAGCTCAATATGGTAGCTACATTGACCCTCTTATTATTCTCTTGACAGT
TCCTTTAGCAATTTTAGGCGCCATGGGAGCTATTTGGATTCGCGCTAATC
TCTTTCAAGTGGGAAGTGTTTTCCCTGTGATTAACAATGATATTTATGCT
CAAGTAGGACTGCTTATGCTGATTGGCATGGCTAGTAAAAATGCCATTTT
GATTGTGGAGCAGGCTAATGAGTTTCTTCGTCAAGGGATGGATATTGGAA
AAGCAGCAGTGGAAGCAGCAAAATCTCGTTTTCAGCCTATCTTGATGACT
GCCTCCTCTGGTTTAGTTGGCTATATCCCGTTGATGACAGCCGCAGGTGC
AGGCGCAATTAGCCGCTGGTCAATTGGGACAGTCAGCTTTGGTGGTTACC
TAGTCGCAACAGTTTTAAGCTTAGGCATCGCGCCAATTATTTACATTATT
ATCAAGACCTTAGAGAAAGAGTTTTTACTAGACTCAAAACCTAAGAATCA
GCCTAGATAA

>2771434124 Ga0255787_11146 142458..142685(+)(Ga0255787_11) 
ATGAACTATCGATCGATCATTTTTTCAGCATTCATGACATCTATTCTTGG
AGCTATTGCAGGTTTTTCTTTCACCTATATTGGTCAGCCAGACTTGGAAC
TAAGGCGCTATCAGAGTGAGTTTTACCAGACTCTTTATCATCGCTATCCT
CTTCTTGGAGCTGGGCTGGGATTTATGGTTGGTGCTGGCTTTGCAACTGT
CAGCCAAGCAAATAAAAGACGTAGCTAG

>2771434125 Ga0255787_11147 142709..143425(-)(Ga0255787_11) 
ATGGATGACAAGAGCGATCGTGATTTAGATCAACGTCTAGCAGCTCTTGA
GGCGAGAATTAATAGTTACAATCAACTATCAAGCAGAATTGAAAGGCTTG
AACAGGCTGTCAACAGCATTAAAGAGCAGCTAAATTATCTTAAATCGATA
ACACGATCTATTCAAGAACTTCAGCAAGAAGTTCAACAAGAACAGTCTGT
CCTCTCTCATCTAGAAGCTTCAATCGAGAATCTACAAGATGATTTACTAA
TGATTTCTGATATTGACACTTTTCAAAGACTTCAGAATTTTCTCAAGAGA
AGAGAGTTTAAAGAGGCAGACCAAGAAACTGCAAAAATATTAATGAATAT
TATCAACAAAAATTCAGACACTATTTCTCCTGAAGACATTGAAAAATATC
CTCTTGGGCCTCTAAGAATTACTGATAGGCTTTGGCAAAAGTATAGTAAT
GGCAAATTTGGATTTAGTGTCCAGCTACAGAGCTATCGTGACCTTGGAGG
TAGTCTCAACACACTCATTGCCCAAGATCAAGATTTAATGTTTCAGTTCT
TTGACCGTATTGGTTGGCGCCAAAAGGGTGAGTTCATCTTTCATCAAGAT
TGGCAAGTTGATTCCTCATCTCCAACAGGTTTCTTGCCTTTATCTTGGTG
GATCACTCCCTACGGCCTCAAGATTGGCAACTTTATTTTAGCTCGACTCA
TTAAGCTTGGATTCTAG

>2771434126 Ga0255787_11148 143797..145041(+)(Ga0255787_11) 
ATGAAAAATTCTAAATCTCTTTTATCTCAGCACTCTTTCCCTTTTCTGCT
TGGTGTGGTTCTTGCTCTGCCGATCTTTAGTACATCCTGTCGGCCAGTGC
TTGAGGCCGATGCTCAAACTCCAAGTATTGCTACAGAGATAATTACTTTA
CAGACAAATCTCACTAAAAATAGTACTGAGTTTGTGGGTAGCTTAGAAGC
GGCTCAGATTGCCGAAGTTCGACCTGAGATTCAGGGGCGAGTTGAGCGTA
TTATTGTTTCACCAGGGCAAAGTGTAGATGTTGGGAGATCGCTGCTAGTT
TTGAAAGCAGACGAAACACTTCCTCAGTTGCAAGGGTCCTTAGCTGCTCT
TGATGTGGCTATTGGTGGTCGAGAAAATGCTCTAAAAGCCCTAGATATTG
CAAGAGCACAGCGAGATACTGCTCGCTCTGATTTGAATCTCAAAATTATT
AATACTAAACGGGTTCAGCAACTGGTTGCAGATGGAGCACTTGCGCAAAT
TTATTTAGATGAAGTGTTAGCTAAACAAGATGCGGCTCGTAACAGCCTAA
AAGCAGCTGAAGAGCAGGTTGCCGCAGCACAAGTCGCTATTACACAAGCT
GATGCAAAAATTCGAGAGGCTCGTGCTCAGGCACAATCTTCTGGAGTCAG
TCTTGGTTTTAAGAACGTCGTTGCTCCAATTGCTGGAGTAGTTGATGACA
TTCTAGTAAAAGTAGGAGATTACGTCACTACAGGTCAACCAGTCACTCGG
ATAACGCAGACAGATATGTTTTATCTGAATATTGAAGTACCTGCTGAAAA
GGCCAATCAACTGAAGATAGGATTAGCAGTAGAGTTGCTAGATCCTAGTA
ATGGACAGCAGTTGGCAACAGGTAGCTTAGTCTTTATTTCTCCAACGGTT
AAATTTAATGCTCAAGGTATTTTAACAAAAGCTCAGTTTCAAAATGTTAA
TAGTAAGCTGAGAGATGGTCAATTTGTTGCTGCGCGTTTGATCTGGGGAG
TTCAACCTGGTATCTTGGTGCCGACAGGAGCAATTTCCCGAATTAGTGGT
AAGAGCTTCGTATTCGTAGTTGATAAAAAGCCTAATCAAAAAGGCCAGCC
AGTTGTCCGATTACAGCCTGTTGAACTAGGTCCAATTCAGGGCAATCAAT
ATCAAATCAAATCTGGCCTTAAAACGGGCGATCGCATTGCAGTAACAAAT
GTTTTGAGACTGAGAGATGGTGCGGTAATCCAATCCCACAATTAA

>2771434127 Ga0255787_11149 145242..146123(-)(Ga0255787_11) 
ATGACTGCATTGCGCGATCGCCTGTCTCCCTATCTGTTCTTGGCACCGGC
GCTGACAATTTTGGGTCTGACAGTATTTTGGCCAGCGCTGCAGGCTTTTT
ATTTCAGCTTCACCCGCTTCGACTACAACTTGACGCGATCGCCCCAGTGG
GTCGGCCTAGAAAATTTCCAGCGACTGATCAACGATGCCGTCTTCTGGAA
AACCCTTGGCAACACGTTTATCTATCTCATTGGTGTTGTGCCGCTGCTGG
TCTTTCTGCCCTTGGGACTGGCGATCTTGGTCAATCGCCCACTGCGCGGC
ATTACCCTCTTTCGCTTGGCCTACTACACCCCCGTGATCGTCTCGATCGT
GGTGGCGGGAATTGCTTGGCGGTGGCTCTATGCCGAAACAGGGCTACTCA
ACCAACTAGGGCAACTGGTGTTTGGTGAACGATTCCAACCGATTCCTTGG
CTGACGAGTCCAGCGCTAGCCCTCTTCAGCGTTATGGCAGTCACCGTCTG
GAAAGGTCTGGGCTATTACATGGTGATCTATCTGGCAGGACTGCAAGGGA
TCCCCGGCGAACTCTACGAAGCCGCTGCTTTGGATGGCTCGGATGGTTGG
CGTCGCCATTGGGATATCACGCTGCCGCTGATGCGCCCCTACTTGGTCTT
AGTGGCAGTGATTTCGGCAATTTCTGCCACTAAGGTCTTTGAAGAAGTCT
TCATCATGACCCAAGGTGGCCCACTGAATAGTTCCAAAACGGTTGTCTAT
TACGTCTACCAACAGGCCTTTCAAAAGCTGGAAGTGAGTTATGCCTGCAC
CGTGGGTCTAGCGCTCTTTTTAGTTGTTTTGACGTTATCCCTGCTGCGCC
TTCGCTTTGGGGCTAGCGATCCAGTCCTATAA

>2771434128 Ga0255787_11150 146203..147303(+)(Ga0255787_11) 
ATGTCCGTTCAAATCCCTGTTGCTCTGCCGCAAAACGCCTACGAGATTGC
GATCGCTCACGGGGGACTGGCAGCAGCGGGCAGTTGGCTGCAACAAGCAG
GTCTGAAGGCTGGCACCAAACTTCTGGTCGTCACCAACCCCGCGATCGGG
CGGCGCTATGGCGATCGCCTCGTAGCAGCACTGAAAGAAGCAGGCTTTAT
CGTCAACTGCCTCACCCTACCGGCTGGCGAGCGCTACAAAACGCCAGCAA
CGGTTCAACGCATCTATGACAAAGCCCTAGAACTCCGGCTGGAGCGCCGT
TCGGCTTTGGTCGCCTTAGGTGGCGGCGTGATTGGCGACATGACCGGATT
TGCAGCGGCAACCTGGCTGCGCGGGATTAGCTTTGTGCAGATTCCAACTT
CACTGCTGGCGATGGTTGATGCTTCGATTGGTGGTAAAACCGGCGTCAAT
CATCCCCGTGGCAAGAACCTGATCGGGGCGTTTCATCAACCCAAGCTGGT
GTTGATCGATCCAGAAACGCTACAGACCCTGCCCGTACGGGAGTTCCGTG
CCGGCATGGCTGAGGTGATTAAGTACGGTGTGATCTGGGATCGGGATCTG
TTTGAACGGTTGGAAGCGAGCCCCCGTCTCGATCGCCCGCGATCACTACC
GGCTGATTTGCTGACCCTAATCTTGGAGCGCTCCTGTCGTGCCAAAGCAG
AAGTGGTTGCGAAGGATGAGAAAGAGTCAGGTTTGCGGGCCATCCTCAAC
TACGGCCATACGATTGGCCACGCAGTCGAAAGTCTGACGGGCTATCGCGT
CGTTAACCATGGCGAAGCTGTGGCGATCGGTATGGTTGCTGCAGGACGGC
TGGCTGTGGCGCTAGGGCTCTGGAATCAAGAGGAATGCGATCGCCAAGAA
GCCGTGATTGCTAAAGCAGGCTTGCCGACCCGATTACCTGAGGGCTTGGA
TCAAGCGGCGATCGTTGATGCTTTGCAACTCGACAAAAAAGTGCAGGCAG
GCAAGGTACGGTTCATTCTGCCGACGACGCTCGGTCACGTCACGATTACC
GATCAAGTCCCTAGCCAAACCCTGCAAGAGGTTCTGCAGGCGATCGCTTA
A

>2771434129 Ga0255787_11151 147392..147781(+)(Ga0255787_11) 
GTGACCACTGATTTACTCTGCCTGCTGATTCTGGCGCTGTGGACCCTACC
GCTGAACCACATCCCTGCTATTGGACGAGCCAGCAAAGCCGGTCTGGATT
GGGCGTTGAGCAATCGCGATCGCCAGCCAGAAGTGCCGGAGTGGGTCGGT
CGTGCCGATCGCGCTCAACGCAATCATCTCGACAATCTGGCGATGATCGC
TAGCGTGATTTTGATTGCCCAGATCAGTGGCAAAGCCGATGGCACCACTG
CGATCGCCTCGATTGTGCTGCTGTTGGCCCGCATCGCCCACAGCCTTACC
TATTTGGCCGGATTGGGCTTGCCGCGATCGCTCAGTTACCTCGTCTCTGT
CGCTGCATTATTAGTGATTGTTTGGCGTCTGTTTGCCTGA

>2771434130 Ga0255787_11152 147783..148154(-)(Ga0255787_11) 
ATGCAAAAGTCAAACTTGTTGATGCAATGGATGACCAGTAGCCTCTTGGG
ACTCGGGCTAGCAACAGCCTTCGCTCTGCCTGGATTAGCAACACCGGCTC
GCTGTGTCATTAAAGAAGCCGGTCGCACCACGTTTAACGGTGCCTGCGAT
TTCAAGCAATTTGGCAGCAATGGCAGCTTTACAGTAACCTCGCTGCAGTC
CAATTGGATTGCCGGTCGCTCTGTGATTACCGTCACGATTGTGTCGCCAG
GAGTTGCTGAAGTGCGAGGACTGACACCAGAGGGCATCAATTCGCGCTGG
GGCATCACCGAGCGTTCTAACCGCGATCGCGCTTGTTGGGTTGGCGATGA
CTTCGAAGTTTGTGCCTACTAA

>2771434131 Ga0255787_11153 148375..148584(-)(Ga0255787_11) 
ATGACTTCCATCAATAACCGTTCGTTCACTGCTGCACTCTTAACAGCGAT
CGCTCTGTTCAGCACGACCTCAATGCTGCTGAGCTTGCCGGAAGCTGCTG
AGGCCAATCAAAAAGGAAAGCCTGTTCGCTGTTGGGTTGATCGAGTCACC
AAGCAACAAATGTGCGCCTATCAAAATAGCAATGGATCGCTACAACTCGG
AACTCGCTAG

>2771434132 Ga0255787_11154 148711..149298(-)(Ga0255787_11) 
ATGGCAAATGCCGAACATCTGGCATTTCTACGGCGAGGCACAGCTGTCTG
GAGTCGCTGGCGATCGCAAAATCCGACGATTATTCCCGACTTGCGCCAAG
CAGATCTCTCGTTTGTCGATCTCGTCAATGTTGATCTCGAAAATGCTGAT
CTGACGGGCGCAATTCTGGTTGGGGCAGATCTGCGGCGGGCTTGGCTGCG
GGGAGCAATCCTCAGGGAAGCCGACTGTAGCGGCGCGAATCTCCTCGGAG
CTGATTTGCTGCGCGCTGATCTCTGTCGATCGCAACTCGTGGGTGCAAAT
TTACGGCGGGCAATGCTTAACGACAGCATTTTGGCCGAGGCTAATTGCCG
GCAAGCCTGCTTGCAGCAAGCTGATTTGGTGCGCGCCATTCTCTATCGGA
CTGACTTCACGGCTGCCGATCTGCATGAAGCTGACCTCAGTCATGCCTTC
ATCTACGACGTGAACTTTACGGGTGTGGATCTCAGCCATACCGATCGCCG
CTGGAGTCGTCCCGGCACGGATCTCGCTGAGCATGAACGCTGGGCTTGGA
GCCGCACTCACTCAACCCATTCAGTCTTTATCGAATAG

>2771434133 Ga0255787_11155 149303..149944(-)(Ga0255787_11) 
TTGGGCGTTGAGCTGCGCAGTTACGTCTACCTCGACAATTTGCAACGGCA
ACACGCCTCCTATATCGGTACAGTCGCCACAGGCTTTTTGACACTGCCAG
GGGATGCTTCGGTCTGGATTGAAATCTCCCCAGGCATTGAAATCAACCGG
ATGATGGACATCGCGCTCAAGTCGGCAGTGGTGCGACCCGGCGTGCAATT
TATTGAGCGCCTCTATGGCTTGATGGAAGTCCATGCCAGCAATCAGGGCG
AAGTGCGTGAAGCCGGACGTGCAGTCCTCTCCGCTCTGGGACTGACGGAA
CGCGATCGCCTCAAACCCAAAATTGTCTCCAGCCAAATCATCCGTAATAT
TGATGCTCACCAAGCGCAGCTGATCAACCGGCAGCGCCGTGGCCAAATGC
TGCTGGCCGGTGAAACCCTCTACGTCCTTGAGGTCCAACCGGCGGCGTAT
GCAGCGCTAGCAGCCAACGAAGCCGAAAAAGCAGCGTTGATCAACATCCT
GCAAGTCAGTGCGATCGGTAGTTTTGGCCGACTCTTTTTAGGTGGGGAAG
AACGCGACATCATTGCTGGCTCGCAGGCTGCCTTAGCGGCACTCGAAAAT
TTGTCGGGACGTGAGCATCCCGGCGATCGCTCTCGGGAGTAG

>2771434134 Ga0255787_11156 149994..150512(-)(Ga0255787_11) 
ATGCCGGATTCTCTGCCGAACATTCCCGAAAATCCTGACTTTGGGACTGC
GATCGCCTTAGCCCAGCAGCTTTTAGCCTTGGAGCCAACAGACGCTGTGG
CGCAAGCGATCGCCCAGTTGGTGGCTAGCCGGGATGGAGCGCGGGGCTTT
TTCGTCACCTATCTCACCAGCGAGGAGCCATGGGCCGATCAACCCTCTCC
TGCTTTGATTGCAGCCCTGCGATCGCAATCGACGTATGTCGAAGACTTGA
TGGTGCGCAATCTGGCGATGTCTACGGCGATGGTGCTGACTCACGAGCGC
AATGCCGACCCAGCAATGGCAGCTCAATCCCAGCGAGTCAGTCGGCGATC
GGCAGAACACCTGCGGCAATTAGAGAGTCCAAGCCTACGCCAGCTTTTGC
AGGACTTGCAGCAGAGTTTGACGGGTGCGGGAGCGTTTACAGACTTTCTC
GATCGCTGGGGCTATGACGCCGAACAACGCGCAGCGATTGCCGGTGCGAT
CGCGCCCTTGCTCGATTGA

>2771434135 Ga0255787_11157 150573..151742(-)(Ga0255787_11) 
ATGCGCCTCGGGCAGTGGCTTGGTTTCACCGGCATCCTAGCAGCCGCCTA
TATTCTCTGGCAGTTGCGGCAGGTGATGCTACTCCTCTTTGCGGCGGTGG
TCCTTGCGGTGATCATTAACCACCTCGCCCGCCAGCTTCAGCAGCGGTTG
CGCTGGTCGCGTCGCCTCTCACTGACCGTAACGCTGTTGGGGTTGACCGT
GGTGGGTGGCTTGCTGGTTGCCCTGCTTATGCCACCCCTACTGGTGCAGT
TTCAAGACCTACTCGAGTTGGCACCCCAGGGGTTTGCCAAGTTACTGGAC
TGGGTCGAAGAACGACTGGTTGACATCGTGCAACTGCTGCCAGGGTTTAG
TGATGATCGCAGTGCCCGCCTCTTTGTTGATTCGGCGATTCGTGACCTCA
TTCAAAGTTTTGGCGATCGCCGCAATTGGACTTCCTTCTCTCAGCAGCTA
GGTCCACTGGCGCGCAATTTTCTGTCTGTCTTTAACAACACAGTCGTCGC
TGCTGCTCAGTTGCTTCTGATCGTCGTTCTGACACTAATGATGCTGAGCA
ACCCCCAATCCTATCGGCAAACTTTCTTGCGGTTGCTGCCCTCCTTCTAT
CGGCGACGAGCTGATGAGATTCTCAATGCCTGCGAAATTTCACTGAGCGA
TTGGTTCCTTGGAATTTTGATTAGCTCAAGTGCGATCGCACTCTTCAGCT
GGGTTGGTTTGATGATTCTTGGTGTTAAGCTCGCTCTAGTGAATGCAATC
ATTGCGGGCTTCCTCAATTTAATCCCTAACCTTGGCCCAACCCTGAGCGC
TGTTTTTCCTATCTCAGTGGTTCTTTTAGATGAGCCTTGGAAAGCTTGGG
CAGTTTTAGTCCTTTACATCATCATTCAACAACTTGAAAGCTACTGGCTG
ACGCCGACAATTATGGCGCGGCAGGTTTCACTTTTACCTGCACTAACGCT
GATTGCTCAGATTGTCTTCGCTAGTATTTTTGGGCTAGCCGGCCTGATTT
TAGCGCTGCCTTTAGCTGTGGTTGCTAAGGTCTTTTTCGAGCAAGTGTTG
ATCCACGATGTCCTCGATCGCTGGCAGCATCTGCACTACTTCAAGCATCC
CGAATGGATTGGCCCTCATCCTGAATCGGAACAGGCGGCGATCGCAGAGG
CAGAGGAAGAGACTTTCTAG

>2771434136 Ga0255787_11158 151802..154129(+)(Ga0255787_11) 
ATGCAGCGGACTTGGCGATCGCCTGCTCGGGTCGATCTACCGTTTGGCTG
GCTCCAGCAGGTCAAGCAGGTCTATCCCAAACCCTACGCTCACATCCTTG
CCCAGCTGATTTGGCAGCGACAACTGGCCACGCCAGCGTCGCTCGCAGGA
TTCCTTGAACCCGATCGCTATCAGCCAACAGGCCCTGAAGCTTTTGGCAT
CGAAATGGAGTGGGCGATCGCCCGGTTGCAGCAAGCCTATGGCAATCCTG
ACGATCGCCTTTTGATCTGGGGCGATTTTGATGCAGATGGACTGACCGCT
ACGGCAGTGCTTTGGGAAGGACTAGGGCAATACTTCCCGCAATCGGAACG
TCTGTTTTGGACGATTCCCGATCGCCTCCAGCAATCCCATGGTTTGAACA
TTGAGGGACTAGAGCAGGCGATCGCTGACGGCACCACCCTCGTGATTACC
TGTGACACGGGCTGCGGCGATGCAGAGCTGTTGGAGTGGGCCCACGATCG
TGGATTGGATGTGATCATCACCGATCACCACACGCTGCTGCCCGAACGAC
CACCAGTCACAGCTCTGATCAATCCCCGTCAGTTCCCGACCGATCATCCG
CTCGCGACCCTCTCCGGGGTTGCCGTTGCGTACAAACTTGTGGAAGCACT
CTACACAGCTCTACCACTACCTGACGTACAGCCTTTAGAACACTTGCTCG
ATCTCGTGGCGATCGGTTTGATTGCGGATCTCGTTGAGCTAAGAGGCGAC
TGTCGCTATCTCGCGCAGCAGGGATTGCAGCAGCTTCAGCAACTCTCCCA
AGTGCGGCCTCAAGCTAGTCGACGTCCTGGCATCACGGAACTTCTGAATT
GCTGCAAACGCCAAGGCGATCGCCCCAGTGATATCCGCTTTGGCATCGGG
CCGCGATTGAATGCGGTCAGCCGTTTGCAGGGCAAGGCCGATTTGGCGCT
GCAACTGCTCACCGGTTGTGATCCACAGGCAGGCATTCGCCTTGCTCATC
AAGTTGAAGAACTCAACCAACGGCGGCAACGGTTACAACGCGATTTGCTG
CGGGAGTTAGAGCCACAAATTCAGCAACAGCGCGATCGCACTGCCCTAGT
CCTTGTCGGAGAAGGGTGGCATGGAGGTCTTTTGGGGCTAGTGGCTGGTC
AGGTAGCTCACCGCGAAGAGAAGCCGACCCTTGTGCTGAGCCTCGATCCA
CCAGGAACAGAACCTCGGCTAGCTCGGGGATCGGCGCGTTCGATCCCCGG
TCTCAACCTTTATGAATTGCTCGCTGATCAGCGATCGCTCTTGCTTCGCT
TTGGTGGGCACCCCCAAGCAGCGGGTCTTAGCCTAGCCAACGAACATCTG
CCCATTCTGAGAGATGCACTGGAGCAACGCCTGCACCTGCATCCGCCCGA
TCGCCACTTAGCCGCGATCGCCCCAGAGGTCACGGTCACGGTAGCCGATC
TCGATCGCCCGCTGTTCCGTGCCCTCTATGCCTTAGAACCCTGCGATCGT
CTGCCGCAATTAGAAATCCGGCGTTGCCGCTTGCAACAACAACGACCAAG
TTACGTTGGTTCAGGACTCTACCGCCGCCAGTATTGGATCTTTCAGATCA
CCGATGACAGCGGCGCGATCGCTGCAGGCCAGTACTGGCCAGAGAGCAAT
GCCGAGACCTTACCTCCAGAAGGCGATCGCTGCGACCTTGTAATTGAGCT
AGATCTCCGCACTGCTGCCGGTGATCAAAGCCGGCGGGAATTGGTTGCGC
GTTTGCTGGCTTGGCGACCGCACCAGACTGCTCCGTCAGATCCAGAACCG
ATGCTGTTGGACTGGCGATCGCAGCGACCTGATTCGGCGATCGCAGCTCA
TGTAGTCACTACCTGTCCGTGGAGCTGGGAGGAGCTTGCCTTGCAGTGGC
AACAAGCCCAACGACTGCAGCAGCCTTTAGCGCTGGCTTATCCACCGCCT
GAAGTGGAAGATCTCGAGCGCGCTTGGCGACAATGGCTGGGGGTGTTGCG
GTCTCTGGCTCAGCGATCGCAACCCGTCAGCTGGTCAAGTTTGAGCGATC
GCCTCGGCTGGCCGATCGATTTCCTCAAAAAGAGCTTGCAGATCGGTGAA
CCCTTGGGCTATCACTGGCAAATCAGTTCAGAGGGTGTGCTGCTTACTTG
GCCTAACTGGGCGCAGTTAGATTGGCAAACTCCCCAAGTCCGCCAGACTC
ACCACCAGTGGCAGCGACTCCTGCGAGAATGGCAGAGACAGCGGCAGTTC
TTCGGCGAGGCTTCCTTGCAGACGCTAGCCGCAGGACTTCACGATCGCTA
TAATCTCCGCACTTCCGAGCCGGCCTAG

>2771434137 Ga0255787_11159 154251..155573(+)(Ga0255787_11) 
ATGTCGCTGTTCAGTCGCCTTCGTGTTTCGGTTTACGGTTCGGCTCTGTT
GGCTGCTAGTGGTGCTGTCTGCATCGGAGTTTCAGCGGAACATGCCCGAG
CTTTTCCTTGGCAGGACAGTCCTAAGGTCGTGCTCGACCAAGCTTGGCAG
TTGATCGACCGCGAATATGTCGACCCGACTTTCAATCGCCAAGATTGGCA
GGCTGTGCGGCGCGAACTACTCAGTCGCAACTATGGCTCCAGTGAAGAAG
CCTATGCAGCCTTGAGATCGGCTCTGCGTCGCCTTGATGATCCCTACACG
CGTTTCCTGCCGCCCGAACAATTCAAAACTTTGACGGAGCAAACAGCTGG
CGAATCCTCGGGCATTGGCATTGAGATTGTGCCCGACAGCAAAGATAGTC
GTCCGCAGATTCGGGCCATTCTGGATAATTCACCAGCGAGCCAAAGCGAT
CTCCGTGTCGGCGATCGCATTTTGTCAGTCAACGATGAATCCACGCGTGA
GCTGACCTTAGATGAAGTCAGAAACCGGCTGCAGGGCAGTGTCGGGAGTG
AACTGAGTCTTAAACTGCAGCGGGGCGATCGCATCTTTTCAGTCAAACTA
GTCCGCGCCCAAATTGAAATTCCCAGTGTCAACGCAGAACTTCGGCAACA
TGGCGGGCGGGCTGTTGGCTACATCCAGCTCAAGGAGTTTACGGCTCATG
CGGCCCGTGAAATGCGGACAGCCATCCGCGACCTTGACGACAAAGGTGTC
GATTCCTATGTGCTGGATCTGCGAGGCAACCCGGGTGGACTGCTCTACTC
CAGCATCGAAATTGCCCGCATGTGGCTGAACAATGGCGCAATCGTCAAAA
CTGTCGATCGCAATGGCAAATCAGAGACGATCAACGCCAATAACAGTGCC
CTGACCAACAAACCCCTCGCAGTCTTGGTCGATCAGAACTCTGCTAGCTC
CAGCGAAATCCTCGTTGGCGCTCTGAAAGACAACAATCGAGCCGTGGTCA
TTGGCCGTCAGACCTTCGGAAAAGCGCTCGTGCAATCTGTGCATACCCTT
GCCGATGGCTCGGGCTTAGCGGTGACAGTTGCCCACTATTACACGCCCAA
TGGCACTGATCTGGGCAATCGCGGCATTCAGCCGGATGTCGAAGTCCGGC
TTAACCAACGGCAGCAAGCCCTGCAGCGTAGTGATCCCAGCTTCCTCGGC
TCCAACCAAGATCCCACCTATGGGCAAGCGATCGCGACCTTGGAGCGCCG
GACTGCAGAGACGACTCCCACGCCAGCCGTGCCTTCGCAGTTGAGCCAGC
GTCCCAGCGAGATCCAGCCTTGA

>2771434138 Ga0255787_11160 155570..155992(+)(Ga0255787_11) 
TTGAGCGACTTGCTGGCCGATCCCCGCTATCACGAGGGGATCGCGCTCTT
TAATCAGCGGCAATTCTACGCCTGTCACGACATCTTCGAAGCCCTCTGGC
ATGAGGCGATCGAGCCCGATCGCACCTTTTTGCAAGGTATTTTGCAAATT
GCGGTGGGACTACATCATCTTTCGAACCTGAACCGGCGCGGTGCTACGAT
TCTGCTTGGGGAAGGGGGTGCCCGACTGCAGGACTATCAGCCGGACTATG
CTGCGGTTGATGTCAGCGACCTAATGGCTCACAGTGAACCAATTCTGCAA
TCCCTACAAGCCCTGCCTGACGGGGATTCTGGTGAAGCGATCGCGATCGG
TTTGGGACTGCGCCCAGGGAACGCGCCCAACCTGAGCTGTCCTCGGCTCC
GTCTACAAACGAGCGGGGTATGA

>2771434139 Ga0255787_11161 156030..156452(+)(Ga0255787_11) 
ATGACAGCGGCAATTCGGCGACTGTTTTGGGGTGTGAGCCTGCTTGCGGC
GATCGCGCCTGCAAGCTGGAGCTTTGCGCAAACGCCGAGTAGTCCTGCGC
CCGCTCAGCAAGATCAAAGCCTCACGCTGCTGTCAGACATTCAAGAAGCT
AACTCTAAAACCGGCGTTGTTACTGCTCGTGGCAACGTGGTGATTCTCTA
TCCTGCCCGTCAACTGCGGGCGACAGCCGCTCAAGCCCAGTATTTCTCAC
GGGAGCGACGCATTATCTTGACCGGTAATGTCTACGTCCAGCAGGAAGGG
GGCAACTCGCTGCGGGGCGAAACGGTGACCTATTTGATCGAAACCGGCAA
GTTTGTTGCCCTGCCCACTCCCCAAGGACAGGTGCAATCGATCTATAACC
TCGATAGTGCTGAGTCTCCCTAG

>2771434140 Ga0255787_11162 156506..157234(+)(Ga0255787_11) 
GTGAAGATTCGCTTAGAAAATGTACGGAAGTCCTACGGCAAGCGCCTGAT
TGTGAACCGCGTCAGCTTGTCTGTTGCCCAAGGTGAGGTCGTTGGCCTGC
TGGGCCCCAATGGTGCTGGCAAAACCACAACGTTCTATATGACCACCGGC
CTTGAACGGCCCGATGAAGGGCATGTCTGGCTGGATGACACTGAACTCAC
CCGTCTGCCCATGACCCAACGGGCGCGGCTGGGGATTGGCTATTTGGCCC
AAGAGGCCAGTATTTTTCGGCATCTGACAGTACTAGAGAATTTACTGCTA
GTTCTGCAGCAGACCGGTATTCGTGGCAAACAACAACGCCAGCGCGTGGA
ACAGTTGCTGAGTGAATTTCGCCTCGAAAAGGTGGCGCATACCCAAGGAA
TTCGTGTCTCCGGTGGCGAGCGTCGCCGCACTGAGATTGCCCGCGCCTTA
GCCGTCGGGTCCCAAGGACCAAAATTTCTGCTGCTGGATGAGCCCTTTGC
GGGAATTGACCCGATCGCGGTTGCCGAAGTGCAAGACATCATTGCTCGAC
TGCGCGATCAACAGATGGGGATTTTGATCACTGACCATAACGTGCGCGAG
ACGCTGAAGATTACCGATCGCGCTTACATTCTTCGGGATGGAGAAATTCT
GGCCGCTGGTTCCGCCGAGGAGTTAGCAGCCAATCCCCTTGTCCGCCAAT
ATTATTTGGGTGAAGACTTCGTTTTCTAG

>2771434141 Ga0255787_11163 157417..158514(+)(Ga0255787_11) 
ATGGACCGCTACATCCTGCGGGAGATGTTGGGGCCCTTTCTGTTTGGGGT
CGGAGCCTTCACCTCCGTTGGGCTTTCCATTGGTGTTGTCTTTGAGCTGG
TGCGGCAAGTCACCGAAGCTGGGCTCCCCCTTGCGGTTGCCGGTCAGGTC
TTTTTGCTGAAAATGCCAGACTTTCTAGTCTTGGCATTTCCGATGTCGAT
GCTGCTGTCAGCTTTGATGGCCTACAACCGGCTGTCGAGCGACAGTGAAC
TGATTGCACTGCGCAGCTGTGGCATCAGCAGCTACCGGTTTATTTTGCCG
GGGATCCTGATGAGTATTGTGGTCACGGGTATTACCTTTGCTTTTTATGA
GTCCGTGGTGCCGGCCGCCAACTTTCAGGCGCAAGTGACGCTGCAAACAG
CGCTCAACCAGACGCGGCCTCAGCTCGAAGAAAAAAACAACATTGTCTAT
CAGCAATTCGATCGTGAAACCTCGGAACTAGCACGGATCTTCTATGCCCG
CCGCTACGATGGCGAGCGGATGCGAGGTCTGACGATTCTGGATTTTACCC
GTGGGGAACTGAGTCAGATCATCTCTGCGGAGACAGGGGTTTGGCATCCC
GAGGATCAACTCTGGGAGTTTCGGGACGGCACTATCTACGGCGTTGCTCC
AGATGGTTCCTACAGCGGTATCGCTACTTTCAAGTCACAGGAGTTCACGA
TTCCAGAGACACCGCTCAGTATCGCCAGCCAAAGCCGCGACGAGACTCAG
ATGAATGCAACGCAAATCTGGCAATATTTGCGCGTTCTTCGCCAGACCAA
TAACACTGCTGATATTCGCAAGTGGGAAGTACGCTTGCAGCAGAAATTGG
CATTACCTTTCGTCTGTATCGCCTTTGGATTGATTGGTGCGAGTTTGGGA
ACTGCACCTAACCAACGCACGGGCCGTGCGACGGGCTTTGGTATCAGCGT
GCTGATTATCTTTTCCTACTACCTCCTTGCCTTTGTCACCGGCGCTCTGG
GCATCAATGGCACATTGCCGACGATTCTGGCAGGCTGGTTCCCGTGGCTC
TTGGGGATGGGTGTGGGGATTTACCTACTGCGTCAAACGGCACGCTAG

>2771434142 Ga0255787_11164 158560..159537(+)(Ga0255787_11) 
ATGAACCTGGTCAGTCTTCAGAACAGTCTGGATAACGCGACGTTTGCCGT
GTTATTACCTACGTTGCTCTGCTACTGGACGGCAGTGGCTTTCCCGAATC
TCAAAGCACTACCAGCGATCGGGACGGCTGGCATGGCGATCGCGAATCTC
TGCATGGCAGCTCTCCTTGGTGCGCGCTGGATTGAAGCAGGCTACTTCCC
GATCAGCAACCTGTATGAGTCACTCTTCTTTTTGGCTTGGGGACTGACGG
CGGTTCATCTGCTGGCCGAAAAGCTAAGCGGCAGCCGCTTAGTGGGTGCG
GCGACCTCACCGCTGGCACTTGGAATCGTGGCTTTTGCTGCTTTCACGCT
GCCGACCGACATGCGGCAGGCTGAGCCGCTGGTGCCGGCGCTGAAATCGA
ACTGGCTGATGATGCATGTCAGCGTGATGATGGTTAGCTACGCCGCATTG
CTCGTGGGTTCGCTGCTGAGCGTGGCTTTTCTGGTCGTGACCCGTGGGCA
GGCGATCGAATTGCGGGGCAGTTCCGTCGGCACGGGCAGTTTCCGGCAGG
TCAAGCTCAATCGAGCCAGTGAACTCGCGATCGCTTCTGCAGAGTCTGCT
GGTAATGGGGGCACGGCAGTCCTTGAGAAACCTGTTCTTCAACTTGCGCC
TGAACAGCTCAGCTTGGCCGACACCCTCGACAACGTCAGCTATCGCGTCA
TTGGTCTAGGCTTCCCGCTGCTGACGATCGGGATTATCGCCGGTGCGGTT
TGGGCGAATGAAGCCTGGGGTTCCTATTGGAGCTGGGATCCGAAAGAGAC
ATGGGCTTTGATCACTTGGTTGGTGTTTGCCGCCTACCTGCACGCTCGCA
TTACCCGCGGTTGGCAGGGTCGCCGTCCAGCGGTTTTAGCAACGATCGGT
TTTGGCGTGGTCTGGGTCTGCTATTTGGGTGTGAACTTGCTTGGTAAGGG
CTTGCACAGTTACGGTTGGTTCTTCTAA

>2771434143 Ga0255787_11165 159558..160205(+)(Ga0255787_11) 
ATGTCCGATCGCGCTCCTGAACAGGCTGTTTTTTGTGACTTTGACGGCAC
GATCACCACAGAAGACACCTTTATCCGCGTCCTCGAAGCTTTTGCTCCCG
AAGCTTGGGCAGCAGTATGCGAAGACCTCTTTGCCTTCCGGATCAGCCTG
CGCCAGAGTATTCGCCAAGTGATGGCGACGATTCCCTGCGATCGCCTACC
GGAGATGCAGTCCTTGGTCGCAACCTATCCGGTGCGACCTGGCTTTGTGG
AACTGCTGGATGAGTTGGAAGCGCGATCGATTCCCTTCTACGTGGTCTCG
GGTGGCCTGCGGTGTTTAGTGGAAGCAGTCTTGCACCCTTGGCGATCGCG
TCTGGCTGGTCTCTATGCAGCTGAAGTTGATACCAGCGGTCCCACGATTC
AGGTCTATTCACACTTCGAATCTGACCAAGAGTTAGTCGCCAAAGTCCAA
GTTCTTGATAAGGTCGGGGCTTCTCAGGCGATCGCGATCGGTGACTCGAT
CACCGACGTGAATTTAGGCATGGCTGCCGATTTGGTGTTTGCGCGTCCTC
ACCTTGCAGACTATTTGCGCGATCGCAACAAGGCTTCAATCCCGTGGGAT
ACCTTCCACGATGTTCGTCAGGAGCTGCAGCGCCACTGGTCACACTAG

>2771434144 Ga0255787_11166 160202..160672(-)(Ga0255787_11) 
ATGGGACGACTTGCAAACCTGAAGCTGGCGATCGCGATCGCAGGACTCTC
GTTGCTGCCTCAGCCCGCGATCGCGTTACCTTGGCCCGCTAGCCTTCAAC
CCCTAGTCCAATCTCTGACTCGCTTTGGCTTTCAAGTGCGCCTACAACGC
CCTAGACAAGATGGACTCTACGGCTACCTAGCACCAGCTGAACGCCTGAT
TGTAATCAATCCCGTCGTCTTTGAACTGGGAATTGCTGAAGCGACCCTAG
TCCACGAAGCTGTTCATGCAGCTCAGTTTTGTGCGGGTCGCACTCAGCTG
CGGGTGCTGGGGCTACCCTACGATCCGCCACCCCAAGTGCGACGAGCCTT
TTTGCGCTACCGCGACCCTCGCCGTCAACAGCTTGAAGCCGAAGCCTACG
CAGTCCAAGCCCGCAGCGATCGCCTCACAGAGGTGCAACGGCTACTCAAT
CAGTACTGCAAGCCCCGCTAG

>2771434145 Ga0255787_11167 160706..161455(-)(Ga0255787_11) 
TTGGTTTCCTTGGGCGATCGCGCCTATCGCTGTCGCTATTTGATCGCAGC
GGATGGCGCCAAGGGATCGCTGGCGCAATGGTTGGGCTTCCCGAGTCAAA
AGCGCCGCTATGCCCAGGCCTGCGAGCTGGATATTCCGCTAACTGAGCGC
CCCGATAGCACGGCTCACTTTGAGTTCGGGCTTGTCCGGAACGGTTACAT
CTGGGTCTTTCCTAAATCTGACGGCTACTCGATTGGGATTGGCACCTTTC
GCGGCAACGAAGAAACCGACTTTCGCGGACTGCTCGCTACTTATCTCGAC
GGCTTTGGTCTAAGTGCGGATCTCGATCGCATTCTTCCCCACCCGCTCTG
CATTTGGGATGGATCCCAGCCGCTCCACCGAGGCTCTGCTCTGCTCGTGG
GCGAAGCAGCATCTCTGACTGATCCCTTCACAGCTGAAGGGATTCGTCCG
GCACTGCTCAGTGGTATGCGGGCAGCTGAGGCTATCGATCGCGCGATCGC
GGGTGAGAGCAAGGCACTGGCTGGCTATAGCCGCACCATCCAGCAGGAGT
GGGGCGACAGTATGGCTTGGGCGAAACGGATTTCCAGCGTCTTCTATCGC
GTTCCTAATCTCGGCTATCAAATCGGGATTAAGCGCCCAACGGCACCCCA
GAGGATGGCACAAATCCTTGTGGGTGAGCTGGATTACAGCGATATTGCCA
CGCGGGTAATTCGACGGTTGACGACCGGTTTTCTGCCCGGGATGCGCTAG

>2771434146 Ga0255787_11168 161519..161836(-)(Ga0255787_11) 
ATGCTGGACTGCATTGTTGTTGGGGCTGGTCCTGCAGGCGGCAGTGCGGC
CTATCATTTGGCGCGACGCGATCGCCAAGTGCTCCTGTTAGAGCAAGCTA
AGTTGCCACGGCTAAAAGCCTGTGCTGGTGGAGTTTCGCCCCAAGTCGCC
CGCTGGTTCGATTGCGATTTGCGATCGGTGGTCGATCACGGCGTCGATCG
CCTGCGGTTTACTTGGAAGCTCGGCGATCCTGTTGAGGCTGAACTACCGA
GTGCTGAACCATTCTGGATGGTGCGGCGCGATCGCTTCGATCACTTTTTT
AGTGGAGCAAGCGGCTAA

>2771434147 Ga0255787_11169 161843..162391(-)(Ga0255787_11) 
GTGAAGTTAGCTGACGTTGAAAGCACCATGCAGAAGTCGGTGGAGGCGAC
ACTGCGGTCCTTCAATACCATTCGTACGGGCCGAGCTAATGCGTCTCTCC
TCGACAAAATTGTTGTCGACTACTACGGCAGTGAAACACCTCTGAAGTCG
TTGGCTTCTATCAGCACTCCTGATGCTTCAACGCTACAAATTCAGCCCTT
CGATCGCAGTAGTGTCGGTGCGATTGAAAAAGCAATTTCACTATCGGATA
TTGGCCTCACGCCCAACAATGACGGTCAAACAATTCGCCTCAATATCCCG
CCGTTGACCAGCGATCGCCGGAAGGAACTGGTGAAACTGGCTGCGAAATA
CGCTGAAGAAGGCAAGGTCGCGATTCGGAACGTGCGCCGCGATGCGATCG
ACAGTATTCGCAAGCTGGAAAAGAATGGCGAAATCTCAGAAGATGACGCC
CGAGATCAACAGGATCAAGTCCAAAAGCTCACCGATAAGTTCTCAGCCAA
AGTTGAGCAACTGCTGAGCGAAAAAGAAAAAGACATTATGACGGTTTAA

>2771434148 Ga0255787_11170 162378..162521(-)(Ga0255787_11) 
ATGGATAGTACGGCGATCGCGCTTTGCAAAGATAATAATATTCCGATTGT
AGTTTTCGACCTGTTTGGCGAGGGCAACATCCGCCGCGCTGTCCAAGGCG
AAAACATTGGTACGACTGTGGGAGGTTCCTGTGAAGTTAGCTGA

>2771434149 Ga0255787_11171 162557..163099(-)(Ga0255787_11) 
ATGGCCTATAAACGCGTTCTTCTCAAACTGAGTGGCGAAGCCTTGATGGG
CGACGCGACCTACGGCATTGATCCCGCTGTGGTGCAGCGCATTGCGCAGG
AAATCGCCACAGTGGTCCAAGAGGGCTTTCAAGTCGCGATCGTGGTTGGT
GGCGGCAATATCTTTCGGGGTATCAAAGGTGCTGCCGCGGGCATGGAGCG
GGCGACAGCAGACTATGTCGGCATGATTGCCACCGTGATGAATGCCATCA
CCCTGCAGGATGCGCTAGAGCAGCTTAAGGTGCCGACGCGGGTGCAGACT
GCGATCGCCATGCAAGAAGTGGCTGAACCTTACATTCGTCGCCGTGCGAT
CCGTCACCTTGAAAAAGGCCGCGTCGTGATCTTCGGCTCCGGCACCGGCA
ATCCCTTCTTCACGACGGATACAACAGCAGCCCTACGGGCAGCAGAGATC
AACGCTGATGTGGTCTTCAAAGCCACCAAGGTTGATGGCGTTTACGATTC
TGATCCGAAACTTAACCCGCAAGCGCGCGTTTTACGACGCTGA

>2771434150 Ga0255787_11172 163259..164296(+)(Ga0255787_11) 
GTGGAGAAGACGATCGGTCTCGAGATTATTGAAGTTGTCGAGCAGGCAGC
GATCGCCTCGGCCCGCCTGATGGGCAAAGGCGAAAAAAATGAAGCCGATC
GCGTCGCGGTGGAAGCGATGCGGGTGCGGATGAACCAAGTCGAAATGCTC
GGCCGCATCGTCATCGGTGAAGGCGAACGTGACGAAGCACCGATGCTCTA
CATCGGGGAAGAAGTCGGCATCTACCGCGATGCAGACAAGCGAGCCGGTG
TCCCTGCTGGCAAGCTGGTGGAAATCGACATCGCTGTTGACCCCTGCGAA
GGCACCAACCTCTGCGCCTACGGTCAGCCTGGCTCGATGGCGGTCTTGGC
CATCTCCGAGAAAGGTGGTCTGTTTGCCGCTCCTGACTTCTACATGAAGA
AACTGGCTGCGCCCCCAGCAGCCAAAGGCAAAGTGGACATCAACAAGTCC
GCCACCGAGAACCTGAAAATTCTGTCGGAATGCCTCGATCGCGCCATCGA
TGAGCTGGTGGTTGTGGTCATGGATCGTCCTCGCCACAAAGAGCTGATCC
AAGAGATCCGCCAAGCCGGTGCTCGCGTCCGTCTGATCAGCGACGGTGAC
GTTTCGGCCGCCATCTCCTGCGGTTTTTCTGGCACCAACACCCACGCCTT
GATGGGCATCGGTGCAGCTCCCGAGGGCGTGATTTCGGCAGCAGCAATGC
GTTGCCTCGGCGGTCACTTCCAAGGTCAATTGATCTACGACCCGGAAGTT
GTCAAAACCGGTCTGATCGGTGAAAGCCGCGAGAGCAACATCGCGCGTCT
GCAAGAAATGGGCATCACCGATCCCGATCGCGTTTATGACGCTGAAGAAC
TGGCTTCGGGTCAAGAAGTGCTGTTCGCTGCTTGCGGTATCACCTCGGGC
TTGCTGATGGAAGGCGTGCGCTTCTTCAAAGGCGGCGCTCGCACTCAAAG
CTTGGTGATCTCCAGCCAGTCGCGCACTGCTCGTTTTGTCGACACGATTC
ACATGTTCGACGATGTCAAAACGGTTAGCCTCCGTTAA

>2771434151 Ga0255787_11173 164427..165743(+)(Ga0255787_11) 
ATGCATCTCGCAGTTGTCGGCCTCAGCCATCGGACAGCACCGGTTGCCGT
GCGCGAGAAGCTGAGCATTCCTGAACAGCAAGTTGAAGCCGCGATTCAGC
AGCTCAAAAGTTATCCGCACATTGAAGAGGTGGCGATCCTCAGCACTTGC
AACCGCCTCGAAATCTACTGTGTCACCCGCGCCACCGAACCCGGCGTGCG
CGAGATCACTCAATTTCTGTCTGAGCACAGCCACCTGCCCCTAGCGGAGT
TGCGGCCTCACCTGTTTGTCCTGCTTCATCAAGATGCGGTGATGCACCTG
ATGCGGGTGGCAGCGGGTCTCGACAGTTTGGTGCTGGGAGAAGGCCAGAT
TCTGTCCCAAGTCAAAACCATGTACAAGCTGGGGCAGCAGTACGAAGGTG
TCGGTCGCATTCTCAATCGCCTGCTCAAGCAAGCAGTGACGGCAGGCAAG
CGCGTCCGCACTGAAACCAGTATTGGCACTGGCGCTGTTTCGATCAGCTC
TGCTGCGGTGGAACTAGCGCAGCTCAAGGTCATGGCACGGGGCGATCGCA
ATGATGGCAACCTCGCGGGCCAGCGAGTACTGATTCTCGGTGCAGGCAAA
ATGTCGCGCCTGTTGGTGCAGCACCTGATCGCCAAAGGAGCCGACACGAT
TCAGATCCTCAACCGCACCTTGGGACGGGCCGAAGAATTGGCCAAACAGT
ACGGTGGCGATCTGCAAATTCAGGTCGGGTTGCTCTCGGGCTTGATGGGA
GCGATCGTTGAGGCCGATATTGTCTTCACCAGTACCTCCTCTACCGATCC
AATTCTCGATCGCGCCAAGCTAGAGATGGTGCTGGCGCCCGAACAACAGC
TGATGCTGATCGATATTGCGGTGCCGCGGAACGTGGCAGCCGATGTGGTC
GAGCTGACGGCGGTTGAGTCCTACAACGTCGATGACCTCCGCGAGGTTGT
GGCGCAAAACCAAGAGAGTCGCCGCAAGCTGGCTGAAGAAGCAGAAGCAC
TTTTGGAAGAAGAGGTCGACGCCTTCGACAACTGGTGGCAGTCCCTCGAT
ACGGTGCCGACGATTAACTGCCTGCGGGACAAGATTGAGATGATTCGCGA
GCAAGAGCTAGAAAAAGCCCTGTCGCGACTCGGCACGGAATTTGGCGACA
AGCACCAAGCGGTGGTGGAAGCGCTAACCCGCGGCATCGTCAACAAAATC
CTGCATGACCCGATGGTGCAGCTGCGATCGCAGCAGGATATCGAAGCCCG
CCGTCGTGCTGTGGATGCCCTGCAAATGTTGTTCAACCTCGACCCACAGG
AACAGTTGAGCAGCTGA

>2771434152 Ga0255787_11174 165743..166051(+)(Ga0255787_11) 
ATGGTGGTTGAGTGGCTCAAATTCGCCGTTCCTGAAGCTGAACAAGCGGC
TTTTCTGGCTGCCGATGCGGCAATTTGGACGCCCCTTCTCAGTCACTATC
CGGGTTACTTGCGCAAAGAAATCTGGCGGGATCCCGGCGATCGCGATCGG
GTTGTGCTCGTCATTCACTGGCAAAGTCGCGAGCAGTGGAAGAGTATTCC
TGAGGATGTGTTGATCGAGGGCGATCGCCGGTTTCAGGAACAGCTTGGCC
GTGAATATCCGATCGTCGAAGCCCAAGAATTTGCGATCGTTCCCCAGCCT
GAACCCTAA

>2771434153 Ga0255787_11175 166054..166617(+)(Ga0255787_11) 
ATGGCCACAATTGCTGAACTCGAAACCGATCGCTTACGCCTGCGGGCATG
GCAAGAGAGCGATCGCGAGCCCTTTGCGGCACTCAATGCCGATCCCTTGG
TGATGGAGCATTTTCCTGCCTGCCTGAGTCGGGCCGAGAGTGATGCCTTC
ATCGATCGCATCGAAGCGCATTGGCAGCAGTTGGGATTTGGCCTCTGGGC
GGTTGAACAAAAGAGCGATCGCGCCTTCATTGGGTTTATTGGCCTGAAGC
AAGTCCCCTTTGAAGCTGCATTTACACCGGCCATTGAAATTGGTTGGCGA
CTCGCACAACTCTACTGGGGGCAAGGGCTGGCGTCTGAAGGAGCAAAGGC
TGCCCTGCAATTTGGCTTTGAGCAGCTTCAGCTCGAAACAATCGTCAGCT
TTACCGCTGTCTGTAACCAGCGATCGCAGCGGTTAATGCAACGGCTGGGG
CTACAACCCGTTGGGACGTTCGAGCATCCGGCATTGCCAGAGGGCGATCG
CCTGCGGACGCATGTCTTGTATCGGGGCGATCGCCAGCAATGGTCGGCTG
GCCTTCTAGGCTAG

>2771434154 Ga0255787_11176 166642..167292(+)(Ga0255787_11) 
ATGCGCGTTTTAGTTGTGGGTGCCACCGGTCGCACGGGGCGATGTGTTGT
CGAAACGGCGATCGCAGCCGGACATCAGGTGCGGGCGCTGGTGCGGAGTG
CCAATCCCCAGCCACCCTTACCCGAGGGCGTGGAAGTCGTGGTGGGTAAC
CTTGGCGATCGCGCCAGTTTGGAGGCAGCACTCACCGGTATGGACGCCGT
GATCTCAGCTGCTGGGGCTACACCCAACCTCGATCCCCTCGGTCCCTTCA
AGGTTGACTATCTAGGAACAACTCAGCTGATTGATCTGGCCGGTGCCGCC
GGCATTCAGCGCTTTGTCTTGGTCAGCTCGCTCTGTGTGTCGCAGTTGCT
GCACCCGCTCAACCTGTTTTGGCTGGTGCTGTTCTGGAAGCGCCGCGCTG
AGCACTACCTCCAATCCAGCGGCCTGTCCTACACGATCGTGCGTCCTGGC
GGTCTACGTAGCGATCGCACAAGGGTTCCCCTCAAACTAACGGGGCCGGA
TCAGCTCCTTGAAGGCAGTCTGCCGCGCCTCCAAGTGGCGGAAGTCGCAG
TCGAAGCCTTGACCAATCCAGCCGCCGCGAATCGAATTGTCGAAATTGTG
GGTGACGCTAGCCTGCCCGAGCGATCGCCCGCTGAGCTGCTCAGTGCTTA
A

>2771434155 Ga0255787_11177 167302..167655(+)(Ga0255787_11) 
ATGGGTAAACGTCGTCTCCTTGGGCTTGCGATCGGCAGCACGGCGATCGG
ACTCTTAGGCTATTGGGCCGGAACGGAACTGCTGCGCGAGCCTAGCTTGG
CAGAGATCTATCCGGGGCCGTGGCAAACCCAACCATTAGCGGAGTTGGAT
AGTAGCTTGAGCCGCTACACCGTCCCGAACTGCAAACCCTACCGCTACCG
CGCCAACCAGCTTGACCCTGAAATTGGGGAATACCTGGTCGCTTGCCCAG
CCGAAGGAGGACAACCGCCACTGGCTTACTTGGTGCAGTTGCCGTTGCAA
AAAGTCGTCAGTGGCCCATTTCCGCTTGACCCGGCCCTAGCGGCGGCTCC
CTAA

>2771434156 Ga0255787_11178 167753..168748(+)(Ga0255787_11) 
ATGGATGCAAGTTTGCTGCTGCGTCAGATCACGACTGGTTATTGGGGATC
ACAGGCGCTCTACGTCGCAGCGAAGTTAGGCCTTGCCGATCAACTGGTGG
ATGGCCCGCGATCTTGTGATGATCTGGCGATCGCCGTTGGGGCTAAGGCG
GATGTTCTTTACCGACTGCTGCGGGCTCTTGCCAGCCTAGGCATTTTCAC
TGAGGTTAGCGATCGCCAGTTTGCCCTGACACCGGCTGCCGAACTGCTGC
GATCGGGCACGACGGAATCGGTGCGTCATCTCGTGATCATGTTTGGCGAA
GAGCATTACGTGGCTTGGGGTGAGCTGCTGCATAGTGTCCAGACTGGTGA
GAATGCCTTTGAGCATCACTATGGTGCGCCGGTGTTTGCCTACTACGCGC
AGCACCCTGCGCCAGCAGCCATTTTCAATGGCGCGATGTCCGATATCTCG
CGACAAGATACGGCTGCCGTGATTGCCGCTTATGACTTTCAAGGAATTCG
CTGTCTGGTAGACGTGGGTGGCGGACATGGCCAACTGCTGACTCAGATCT
TGGCGGCCTATCCTGAACTGACGGGCATTCTCTTTGACCAACCGGCAGTG
GTCGCGGGTGCTGACAGCGTTTTAGCAGACTGGAGCGATCGCATTCAGAT
CAGCGGCGGCGATTTCTTTGAGGCTGTACCTGCCGGTGGCGATGCCTACC
TGCTTAAGCACATCATTCATGACTGGGATGATGCTGACTCCCGCAAGATT
CTGGCGAATTGTCGTCAGGTGATGCAGCCAGGCGATCGCCTATTGCTGGT
GGAACAGGTCGTACAGCCGGGCAACACGATCAATGTCGCCAAGTGGCTCG
ACCTGAACATGTTGGTGATGACCCAGGGTGGCCGCGAACGTACCCAAGCA
GAGTTCGCAACACTCCTGTCTGAATCCGGTTTCCAGCTCAAGCAGATTCA
CACCACTGCCAGCGAAGTCTGCATCATCGAAGGCTACGCGAGTTGA

>2771434157 Ga0255787_11179 168764..171277(-)(Ga0255787_11) 
ATGCGTGCTGTTTTACTGGCGGGTGGATTGGGAACGCGGTTGCGGCCTTT
GACCTGCGATCGCCCCAAACCGATGGTGCCGATCCTCAATCGCCCGATCG
CGGCCCACATTCTGCAGTTACTCCAACGTCACGGCTATCAAGAAATTCTG
GCGACCCTCTACTATCATCCCGAGACGATTCAGCAGTATTTTCAGCAAGG
TCAGGACTGGGGGGTTGACCTGCGCTACGTCCTCGAGGCCGATCGCCCCT
TGGGAACAGCAGGCAGTGTTAAAAATCTGGCCGGTCAGCTGCGAGAAACC
TTTTTGGTTGCCAGTGGCGACTGCCTGAGCGACTTTGACCTAACGGCGGC
CTTGGCTTGGCATCGACAGCAGCAGGCCATTGCCACGGTGATTTTGGCGA
CGGTCGATCAGCCGCTGGAATTTGGCTGCGTTGTCTGCGATCGCCAGCAA
CGGATCATTCGTCTGATTGAAAAACCGGACGCTAGCGAATTAATCTCCGA
CACCGTCAACAGTGGCTTCTACATCCTGGAGCCCGAGGCCTTGGATTATC
TGCCGCTGGATGAGCCCTCGGACTTTGCGACCCATCTTCTGCCCCGCTTG
CTCGCGGCTGGAGAAGTGGTGACAGGCTACGTGGATCAGGGCTACTGGTG
CGACATCGGCAATCGGCAGGCCTATCAGCGAGCGCAACTGGATGCCTTGC
TAGGGCGGGTACAACTGCAAGCCGATCATGTGGAATGGCAGCCCGGCATC
TATGTGGGGGAAGGCAGCACGATCGCGAGTAGTGCGCAGCTCGAACCGCC
GCTCTGGATTGGTCGCCACTGTCAGATTGGCGAAGAGGTTCAGCTCAAAG
CGGGTACCGTCATTGGCGATGAAAGCCGAGTCGAGGCCGGTGCTTGCCTC
GATCGCGCGGTCATTTGGAATCGGGTTCAAATTGGGCAGCGATCGCACTT
AGAGGGCTGTGTGCTGGCGGATGGGGTGCGGCTGGAACGCCATGTGCAAA
TTCACGAGGGCGCGGTCATTGGCAGCGGCTGTCGTCTTCAAGAAGAAGCG
CAAGTGCAGGCCGAAGTGCGGATTTGGCCGCGCAAACAAGTTGAAGCTGG
GGCGATCGTCAACCTCAATCTAATTTGGGCGACCAGTGCCCGCCGTCGCC
TATTTAGTGATGGGGGCGTGCGCGGCATCGCCAACGTCGATATCACGCCG
GAGTTTGCCGTCAAGCTCGGAGTCGCCTACGGCTCAACCCTGCCGCCCGG
TAGCAGTGTCACGGTCTCGCGGGACCAGCGCAGTATTTCGCAAATGGTGA
CGCGATCGCTGATCGCTGGCTTGATGTCCGCAGGCATCACGATTCGGAAT
CTCGAAGCCGCAGCGGTGCCGATCGCCCGTTCGATGCTGGCGCGGCTGCC
GGTGGTGGGCGGCATTCACGTCCGTCTCGATCCCCTCTGGCCCACCCATG
TCCTGATCGAGTTTTTGGATCGCGAGGGCTTGACCGTCGATCGCGCTTTG
GAGCGGCGGATTGAAGCTGCCTTCTTCCAAGAGGATCTGCGCCGCGTCCC
GATGCAGGATCTGGGCACGATGATTACTGTCAGCGAAACCCTGCCGCTCT
ACCGCCAACTCTTTTGCGATCGCCTCGATCGGGATTTACTGCTGCGATCG
CCCAACCGCATCGTGATCGACTACGCCTATGCCGTATCGGGAGCCGTGCT
GCCGTTGCTGCTGAGTGAATTTGGCTGTGATGCCGTAGTGCTCAATGCCA
GCCTGCGTCAGCAACCGCCCACAGAGATCGAACGCCAGTCCCTGCTGGCC
CAGATGGGGCAAGTCGTCAGCGCGATTAAAGCGAACTGTGGCGTACAAGT
GGCAGCCAATGGTGAGCGTTTCACGCTGGTGGATGAGCAGGGCGTGGCGC
TGGACCAAGAGCAGTTGACGGTTTTGATGGCAGAAATTTGCTGGTTGCGG
CGGCCCGGGGGCACCGTGGTGGTGCCAATGACCAGCTCCAGCGCTGTGGA
ACAAGCAGCTTGGCGCTATCAGGGGCGGGTTCATCGCTGCCGACCCACAC
CAACGGCGTTGATGGCTGCCTGCCGCAATCTACCGGACGTCATCCTCGGC
GGCAGCGGCGAGTTGGGCTTTATTTTCCCAGAGCTGCACGCCGGTTTTGA
TGCCATGTTTGGCATTGCTCGCCTCATGGAAGGGCTCGATCGCCAGTCGC
GATCGCTGTCCCAGTGGGTAGAGTCGCTGCCGAGTATTGCCCATCGCCAC
CTAACCCTGAGCTGCCCGCGCAATCTGTTAGGAACGCTGATGCGGCAACT
CCTCGAAAGCCATCATCCCGATCGCCTCAATTTCCAGGAAGGCTTGCGGA
TTCATGGCGATCGCAGTGATCAATGGCTGCTCGTCCTGCCAGATGCCAGT
TACCCGCTGATTCATCTCTATGCCAATGCCCAAGACCATCACTGGGTCGA
ACAAACACTGGGGAGTTATCAACAGCGGATCGAGCAGTTTGTCGCAACCA
TTCAGAGCCCGTAA

>2771434158 Ga0255787_11180 171359..171535(+)(Ga0255787_11) 
ATGACCGGCTTGCTCTACCTTGGGTTGATTGTTTACCTCCTCGGCGCTTG
GCGGTTCTGGGTGGGCTTTGGAAAAACCCACTTCAGTCATAACCGTGCTC
TTTTGACGCTGCTCTGGCCGCTGCTGTTAGTCAGTCAGTCCTTCCGCCAG
AACTTCCGTCGCGCCCTCAAGGGTTAG

>2771434159 Ga0255787_11181 171540..172229(+)(Ga0255787_11) 
ATGGCGATCGCAGATCCTTGGCAAGACCGCTGGCAGACCGTTGCTCGTCG
CTACAGCCGCGAGTATCGGCGCGAAGACCAACCGCTCCCGGATGACCTCG
AGTCGTTGGCGATCGTCCAAACCTGGCGCGCGGGTCATCTCCAGAACCAG
ATTGCTTCTCCCTTCTGGGAACTGGTGCAACCCAGCAAAGGCCAAACTTG
GCTGGATTTAGGCTGTGGCCTCAGCTTTTTGGTCTATCCTTGGCGCGATT
GGCAGGCTAGCTTTTCAGGACAAGATATTTGCCCCGAAGCTTGCGAAATC
CTGCGGCAGCGGGGGCCTCAGCTCAACTCCAAACTGTTCAAGGGCTGCCG
CCTCGCCCCTGCCCACCAACTCGACTACTCTGATCGCAGCTTCGATGGCG
CGATTGCCACGGGAGTCAGTGCCTACTATCCGCTCGACTACTGGGCTGAA
GTCCTGACCGCAGTCCAAAAGGTGCTCAAGCCGGGTGGTCATTTCCTGTT
TGATGTTGTGAATCCGGAAGCAGCGATCGCTGAAGACTGGGCCATTCTTG
AGACCTATCTTGGGGCACCCGTGGAATTAATTGATCTTGACCAATGGCGA
CAACTCTGCCGCGATCGCGGAGCCCGCATCCGGGCAGAACTCCCTGGTCC
TCTCTTCCATCTGCTGCGCATTGATTGGCCGAAAGCCTAA

>2771434160 Ga0255787_11182 172603..173910(+)(Ga0255787_11) 
ATGTCAGCAATAATAGCTGAAATATTCTTTATCCTAGTTCTAGTTGTCGC
TAATGGAGTCTTTTCTGGCTCGGAAATCTCTGTTGTTTCCTCTCGAAGAG
TTCGCTTAGAGCAAATTGCGAAGCAAGGTAATCGTAGTGCCAATGCTGCA
ATTAGTCTTATCAATTCTCCAAATGACTTTCTGTCAGCTGTACAGATTGG
GATTACGTTAATCGGCATTTTAAGTGGTGCTGTTGGTGGAGCAACTATTG
CTCAAAGAATCAAACCCATCTTTGAGAGTATCCCTTCTTTGAAGTCTTAT
AGCGAAGGGCTTAGCGTTGTTGTCGTTGTCACGGTCATCACCTATCTTTC
ACTGGTCGTTGGAGAACTCGCTCCCAAACGCATTGCTCTGGGTAATCCTG
AGAAATTTGCCTGCGCGATCGCTAGGCCAATGAAACTTCTGGCTCGCATC
ACGGCACCAATTGTCCATATCTTGGGTACCTCAACCGATGCACTCCTTAA
AGTTATGGGAGTTCAGGCTTCTGATGAACCTGAGATGACGGAAGAAGAGA
TTAAAGTTCTGATTCGACAAGGGGCACAGTCAGGCTTATTTGAAGAAACA
GAACATAAAATGCTAGAGCGAGTCTTTCAGCTAGGCGATCGCCCCATTAG
AGCGATGATGACTCCTCGCACTGAGATCGACTGGCTAGATATGGAGTCTT
CTTTAGAAGAAAATATAGAATTAATTATGTCGAGCAGTCACTCTCGCTTC
CCTGTCGGACAGGGTAGTTTAGACGACTGTGTTGGAATTATCCGAGGGAA
GAACTTATTAGCGGCAAAACTAGCTGATCAATCTGTCAATATCGAAACGA
TTGTGCAGCCGCCTCTCTATGTTGCAGAGAATACTCGAGTCTTGAACGTC
ATCAGCCAATTTAAAAATACAGGAGTCCATATTGCTCTTGTGACTGATGA
ATATGGTGGGGTGGAAGGACTGGTAACCCTCAGTGACTTAATGGAGGCAA
TCGTTGGCTCTCTTCCCTCTGCTGAGCATCATGAGGAGCCCCTAGTTGTT
CAACGAGAAGATGGATCTTGGCTGCTCGATGGATTTCTGGATATTCATGA
TTTTAAGAATTTAGTCAATCGTGAGCAATTACCAGAAGAAGAGACAAGTA
AGTTTCATACTTTAGGTGGATTTGTCCTGAATCATCTAGGACGAGTTCCG
GAGACTGGCGAGACTTTTACTTGGGAAAACTTGAGATTCGAAGTAGTTGA
TATGGATGGAGTTCGAATTGATAAAATTCTCATGATAATTGTTGATAAAT
CTGCATGA

>2771434161 Ga0255787_11183 174080..174367(-)(Ga0255787_11) 
GTGAAAAATCTAGACAATGTTCAACCGCAAGTCATTCTTAATGCAGAAAA
AGAGTATGAAATTGCTCTTCAGCAAGGAGATTTAGCCCAAATTTGTGCTC
AAGCTGAGCTGGTTGCAACATCTTACTTATATTTACAAAGCTATAACTCT
GAAGCCTATCGACTCTGGAAGGCTATTGAAAAACAGGACTGCGATCGCTT
TCAAGCAGAAGAGTCTCTCACGATAAAAGCTCAGACTATCCAAAACATGG
GACAACTCAAAGCCGTGATGGAACAGCCGGTCGACTAA

>2771434162 Ga0255787_11184 174878..176284(-)(Ga0255787_11) 
ATGCTCGAAAGCTTAGATCTCAGCCATCGCCTCTCGAAGGAGGCCTATCA
GCAGCAAGTCGAAGGACTAATGCTGGATTTGGCTAATCTACAGCGGCAGT
GCTGGCAGGCGAGCATCCCCGTCATTGTTGTCCTCGAAGGCTGGGCCGCA
TCGGGGAAGGGCGACTACGTTCGCAGTCTGGTTGAATACATGGACCCACG
GGGCTTCATCGTCCATCCGGTCTGGCCACCGACAGAACAAGAACAGCAAT
TTCCTTTTCTGCGAAGGTTTTGGCTACGGCTTCCCCCTCACGGTAAAGTC
GGCATCTTCTACCACAGTTGGTACACGAGAGTGCTGGAAGATCGGCTGTT
CACTCGGATTGATCCAGCCCAAGTCCCCCAGACCATCCAGCAGATCAATG
CCTTTGAACGGCAGTTGCACGACGATGGGGCTGTGATCATCAAGCTATGG
ATGCACGTCAGTAAAAAGAAGCTGAATAAGCGACTTAAAAAAGCAGCCCA
AGATGAACTGCGCGCTTGGCGGATTCGTCCGGAGGACTGGCAACAGGCTA
AGCACTACGACGAGTATCGTCAGTTGGCGGAAGAGATGCTGATCTACAGC
AGTACGGGGGCAGCACCTTGGACTTTGATCGAAGCAGATTGCCGACGCTG
GGCCAGCATTAAGTCCCTCACCACCCTTACGGCAGCACTGCGATCGCGGC
TGGAACAGGCGCAACTGCAGCAGATCACATCAGAACCCAGCCTTCCAGCG
CAAACCCAGCTCGCCCCAATGGAACCAGACTGGCTCGCCAAGGTAGATCT
GAGCCAGCAACTGAGCGAAGACGATTACCATCGCCGCTTGGGGGAAGCGC
AAGTGGCTTTGCTGAAACTGCAACGGCAGCTCGATCGCGATCGCCGTCCG
GTTTTAATTCTGTTTGAAGGCTGGGATGCAGCGGGTAAAGGCGGTGCAAT
CAAACGCCTGACCAGCCAACTCGATCCGCGCAGCTTTGCGGTCTATCCCT
TTAGTGCTCCCAACACCGAAGAGCAACAGCAGCATTACCTCTGGCGCTTT
TGGCGACGCTTACCGGCACGAGGCACGATCGGTATTTTCGATCGCAGCTG
GTACGGTCGCGTACTGGTCGAACGGATTGAAGGTTTTGCGAGCGATCGCG
AATGGCAACGGGCCTATGGCGAGATCAATGAGTTTGAAGCTCAGCTCGTG
ACTGGCGATTACATCTTGGTGAAGTTTTGGCTGCACATTAGTGCTGATGA
GCAACTCAGGCGGTTTGAAGAACGCAGCAACAGTCCGTTTAAACAGTACA
AACTGACGGATGAGGATTGGCGCAACCGTGAAAAGTGGCCGCTCTACGAA
GTGGCGTCAATCAAATGCTGCAGCGGACGAGTACTGCGATCGCCCCTTGG
ACGGTAA

>2771434163 Ga0255787_11185 176425..177372(+)(Ga0255787_11) 
GTGAGAATTCTTGACAGCCTAGACTCAGCTTCAGGTCCCACTGCGATCGC
GCTGGGCAACTTTGATGGCATCCACCTTGGGCATCAGCAGGTGATTGCCC
CTGTGCAAGCAGTCCGTCATCCGCATCCCGACTGGACTCCGTCGGTGGTG
ACGTTTAACCCCCATCCCCAAGCGTTTTTCTCTGGCAATTACCTGCCCTC
TCTGACGCCGACTGCTGAGAAAGCAGAATTGTTGGCTGGTCTGGGCATTG
AGCAGCTGATCCTGTTGCCGTTTACTCGGGAGCTTGCCAACCTGACGCCC
GAGCAATTTGTTGCTGATGTGCTCGTTGAGCAGCTGCAGGCACGACAGAT
CAGTGTGGGTCAGGATTTTCGGTTTGGCCGCGGCCGTAGCGGTTCTGCCC
AAGATTTGCAGGCGATCGCCCAGCGTCAGGGCATTCCCACGACGATCGTG
CCGCTGTTGAAGCACCGCGACCTCCGGATCAGTAGTTCTGCGATTCGCAA
AGCACTTGACCAAGGCCAGCCAGACTTAGCAGCAGCTTGGTTGGGGCGTC
CCTATCGCTTGGCGGGGTGTGTAGTTCCTGGGCAGCAACTCGGTCGGCAG
ATCGGGACGCCAACGGCTAACCTCCAGATTCCTGCAGATAAATTGCTGCC
ACGTTGGGGAGTCTATGCTGGTCGTGCCCATCTGCCCGAGCAAGGGTTCA
GAGATTTACCAGCCGTGCTGAATATTGGTCAGAGACCTACCCTGAATGGC
GATCGCACGATTAGCGTTGAGGTGCATCTGCTGGACTGGCAGGGCGATTG
CTATGGTCAGCTTCTGCAAATTGATCTGCAATCCTTCTTACGACACGAGC
AGAAATTTGACACGTTGACTGCTCTGACACAACAGATTCAGCAGGACTGC
CGAACTGCGCGATCACAGCTCACAGCACAGCCCTCCAGCTTTGCATGA

>2771434164 Ga0255787_11186 177628..177852(+)(Ga0255787_11) 
ATGAAAGACTTTTTCGTCAATGTCCTCCGCTACCCGCGCTATTTCATCAC
CTTTTTGCTGGGCATTTTCTACTCGATCTACCAGTGGGTGCGTCCCATGG
TGCGGAATCGTGTAGCGGCATTGGCATTGCTAGGCTTCGGCGTTTCGACC
TTGGCCTTCGTTAGCTTGACCCTAAAAGCGATGTTGGGTCAGGCGATCGC
GACCCCCAGCAGTTTGGGCGGTTAG

>2771434165 Ga0255787_11187 177904..178317(+)(Ga0255787_11) 
ATGGCAACCAATCGTCGGGTAGAACGAGTCGCGTCACTGATTAAGCGCGA
AGTCAGCCAAATGTTGATGAGTGGCATCAAGGACGATCGCGTTGGGGCGG
GCATGGTCAGCGTCACCGATGTGGTGGTGTCGGGCGACCTGCAACACACC
AAAATTTTCGTCAGCATTTACGGCACGCCCGAAGCGAAAGCCGAAACGAT
GGAAGGGCTGCGATCGGCTGCTACCTATGTTCGTAGTGAGTTGGGGCAGC
GGGTTCGGTTGCGCCGCACGCCGGAAGTGATCTTTGTGGAAGACAAAGGT
CTGGAGCGCGGTACCCAAGTGATTTCGCTCTTGGAGCAACTCAGTCGCGA
GCGCGAAGCCCGCGAAGCAGCTCAAGCCGCCGCTGCTGTTGTGGACTCGG
CTGAAGACGCTTGA

>2771434166 Ga0255787_11188 178314..179942(+)(Ga0255787_11) 
TTGAGCGATCGCTTCCTACCGGATTGGCAGCGGCTCAGCCTAGAGCAGCA
AATTGCGCAGTTGTTGGTAGTGCGCACATCAGGCGCTTATTTCGATAGCC
AGATTGCCTATCCGCAGTACGAAGCCCCCCGCGATCGGCTCCAGCATTGG
ATTAGCGAGCTGGTTGTTGGTGGTGTCATCCTGCTGGGTGGAAATGCCGC
TGAAGTGGCGCTGCGCTGTCAGCAACTGCAAGAGTGGGCAACCATACCAC
TGCTGATAGCGGCAGATATTGAGGAAGGAGTCGGTCAGCGCTTTGCGGGT
GCGGTGCAGTTTCCGCCTCCCCTGGCTCTGTCTGCGATCGCATCTCAAGA
TCCCGATCGCGCTCAACAGTTGGCTCGATCGTTTGGTGAAATTACAGCAG
CGGAAGCGATTGCGATCGGCTTGAACTGGATTCTTGCGCCGATTGTTGAC
ATCAACAACAATCCCGCCAATCCCGTTATCAATGTCCGTGCCTTTGGTGA
AGATCCGGAAACGGTTAGTCAACTGACGACTGCATTTATTGCTGGGGCGC
AGCAGTTTCCCGTATTAACGACAGCGAAGCATTTCCCCGGACATGGCGAT
ACGGCGACGGATTCACATCTGGAATTACCAATCATTCCCCACGATCGGTC
GCGGCTAGATGCGGTGGAATTGCAGCCATTCCGGCAGGCGATCGCGGCTG
GCGTGGATGCGGTGATGACGGCGCATTTGTCGATTCCAGCGCTCGATCCA
GACTATCCAGCCACACTGTCGCCCGCTGTTTTACAAGGATTGCTACGGCG
CGATCTAGGTTTTGAAGGCTTGATTGTCACTGATGCATTGGTGATGCAGG
CGATCGCAGCGCATTACGGACCAGGAGAAGCCGCTCGCCTTGCTTTTGAA
GCTGGTGCGGATATTTTGCTAATGCCGGCTGATCCAGAAGCAGCGATTCA
AGAGATCGCGGAAGCTATTTGCGAAGGTCAGATTCGCTACGATCGCCTTG
AGGAGTCGCTAGCACGGATTTGGCGAGCGAAGCAGAAAGTCTGCGGTGCG
CGGCCTGCTTCATTCTTACCTCATGCTTGGGAACAGGAACCTGCGATCGC
GATCGACCTCGAAGCAGTTTCCCAACTAAAATATTGGGCGATAGCAGCAG
AAATCCTAACAGCATCGCAGGAGCACCAAGGTCAGCCCCTCGCTCTGCAA
TCGGGTATCAATTTGATTGTGGGCGATCGCCTTTGGCAAGCCCCTTATTT
GAGTGGAGCAGCTCCAGCGCGACAGCTGCCCAGTGACCACAGCCTCCAAG
TACAGATTTGGGATACCGAGACGGGCACCACTCCAATCCTGACTCAGCCA
ACGCTGGTGCAGTGGTTCATTCGCGGCAATCCATTTCGGGGCAGTGCGGG
TGCTAAACAAGTGGTAGAAACGCTCTTGCAACAGCTTCTCGACCAGGACC
AGTTGCTAGGGCTCGTTATCTACGGCAGCCCTTACATTTGGCGGCAGTGG
CGATCGCGGCTTTCAACCGAGTTACCTGCCATCTTTTCCTTTGGACAGAC
AACGCAAGCCCAAGCGATCGCATTGAACGTAATTTTTCAATCAACTGATG
CATTAAAAAGTGAAGAGTTCACAACTTAA

>2771434167 Ga0255787_11189 180061..182121(-)(Ga0255787_11) 
ATGTGTCATTACCTATCGATAGTTGATGACAGTGAGGCAGTTCAGTATAT
CCTTGCTAAGATTAAACATCTAGATACCCAAGACGCCATTGATTTACTTT
CATTAATTTATGAAGGCTGTCAATACTTATTTCTCATATCTGATGAGCTT
CGTGCTCGATTCAAAGAGATAAGTTTTAGACAATATATTCAATTTATTGA
AAGTAATCTATTGGCTGTTGATGAAGATACAAAAGGCAAGTTGTGGTCAG
AGATAAGTGATACGATTTGCTCTTCTCATGACTTTGACGTCATCTCTCAG
CTTCTCAAACTCTACTTAATTTATGTAAATACACAAGATGCTATTAAGTT
TATCTTAGATAAGATCAAGATTCTAGAAGCAGGTCAAGCTAAAACTTTGC
TCGATAGAGCACTTGAATATCATCCAAGTGCTTTTCTAGAGAGCTGTAAG
TTACATAGCTGCTTGAGAGATTATAACTTTAATCAATACATGAATGTAGT
CCAAAAGATTCTAGATAATTCGGAAAACTTAAAGCTATCTAAAACCTTGA
TTAATGACTTAACTACCTTTCTAGATCACTGCTCGGATGAAGAGAGATCT
AATATTTGGTATAAGGTTGCTTATCTAAAAAATAACTTACAGTATCGTGG
ATCCTTTTGGGATGTTTCACCTCTAGAGTACAAACAGCAATTGATCACAA
AAAGATACTCTGACTTTTTTGAACTAGTAGAAAGATTTAAAAGCTCTAGC
TATCCTTATAGTCAATATATTAGTAACAATTATAGAAATCTCTACGATTT
TGATTCTAATGACAAAGAACTAGCAGACCTATGGGGGAATAGAACAAGGA
TTGATTTTGAGAAGGCAAAAATGCTCTCAGCAAGAGGAGCAGAAAAACTT
GTTCAATATTTTTATCGAAATTTAGGATCCAATGTAGAAGACTTAGCTAT
TCATCAGATAAATAATAAGAGCATAGAATGGAAAAAAGCTGATATTTGTA
TTAGCCAAAATAATCTATCAAAATTAATTGATATCAAAAACTCTCGTCAG
ACAATAAATTCAGATATCTATTCAGAATTTTGTATCCCTGAATTCAAAAA
AAATCGAGGTAAGGATGTAGTTATTGCTGCAGTTCTGTCTCCTTATCTTA
AATTAGAATTTATGAATAGTGATGGTGCTCCATTTAAGATACAAGATCCT
CAATATTTGGGAGAATTAAGTAACTCTCAATTGCAAAGCCTCAATCAAGA
TTTCAGAAATGATATTATTAGGCTAGATATGACAAGAACTGACCCGAAAA
CTTATCTACCCCCTTGGTTATTCGACTACTGTTCCACATTTTATCAAGAG
CAAATCAATATTGCCACTCAATTTCTTGATCTGCATGAAGATGAGATTCC
ATCCTATGATGATTTATTAATTTTGAATAAAAACCAGATTGATTACTACA
TCCCTATCTTTATTTATGCAAACCGTTCCATTCCTGCATCTTGGCAGGAT
AATGTTCCATCCTGGAAGCAGACTTTTATTCAGCTACTATATCGATCAAA
TAAAGAAAGTTTAAAATTACCCCATATCTTTATAGCTATACTTAGGCATT
TCTTGATTATGTTATCAACCAATAATAACAGTTATCATCCAAATCAATTG
CTGTATTTTCTAAACTTAAATAAAGCTGTCTCTGGTAATGATATTAATCC
TTTAAAAATTTATTACCCATTAAATATTGTTAGTGAATTTTGTCAAACCT
TAAGTACCGTTTGGAATAATAAGAACAGATTAAAATTGACTGGATTTAAA
ATCTTTAAATTTGATGGAAAAGGTCTTTTGACTGGAAAATTTTCAGAAAA
AGATTATCATCCAACTACAATTCTTGCTTTTTGTGGTGGAACGATTCAAG
GTAAAGGTAAGTGTGGTTACTCGCCCCTAATAATTGGCAAAGATGTTAAT
TGTCATTATTGTGGTAAATTAATTTGTCCCAAGAATGATTGTGGCTATTG
TAGCTACAACTGTATTGGACATAAAGAGCGTAATCAAAGAAAGCCAGAAA
ACTCAAGATAA

>2771434168 Ga0255787_11190 182723..183685(-)(Ga0255787_11) 
ATGGCGGATCAACTCACCAATCTTTTCCCGTTTTGGCTGCTTTTGATTGG
CGCGATCGCGCTGCGCTGGCCACAAATTTTTATTGGGTTGAATCAAGGCA
ATCTGCCGGTCTTGATCTTGACCCTGATCATGCTGGGCATGGGTCTGACC
CTGAGTCTCGATGATTTTCGGCGGGTCGGACGCTTGCCAAGGGCGGTGTT
GACTGGCTTTTGCGCCCAGTACCTAATCATGCCGTTCTTGGGTTGGGCGA
TCGCCGCAGCATTGCGCTTACCTCCCGCACTAGCTGTTGGTTTGATCTTG
GTCGGCACCTGTCCAGGGGGTACTGCTTCTAACCTGATCACCTACATTGC
GCGGGCAGATGTGGCGCTGTCGGTGGTGATGACGCTGACTTCGACCTTGG
CGGCGGTGATTCTGACGCCGTTGCTGACGCAGTTTTTGGCGGGTTCCTAT
GTGCCGGTCAATGGCTGGATCTTGTTTGCCCAAACCTTGCAAGTGGTGAT
TCTACCGATCGCGATCGGGGTTGCCTTAAATCGTTGGGCACCGCGCTTAG
TCCGTCAGGTTTTGCCGATCGCGCCTTTACTATCAGTGGTAGGCGTTTGC
CTGATTTGTGCCGCGACGTTTTCAGCGAATGCGGAAGCAATTTTGCAGCA
GGGTGGGCAGATGTTGCTGGGTGTTTTTCTGCTGCATAGTTTGGGTTTTG
CGCTGGGGTTAGGGTTTGCCAAACTTTGCGGCTATTCAGAAGCGATCGCC
CGCACGATCGCGATCGAAGTGGGAATGCAGAATTCCGGTTTAGCGATTAT
TTTGGCGCGACAAACTTTTCCGGCTTTACCCCTCGCTTCAGCCGTCGGCG
CTATTTCAGGCATTATGCATTCGCTAATCGGCAGCGTTCTTGCTGTGACC
TGGCGATCGCAAGCCCAACGCCAACTAAAACCGGCACCACCTCATAACAG
CCTAACGATGTAA

>2771434169 Ga0255787_11191 183813..184334(+)(Ga0255787_11) 
ATGACTGCTGCTGCTCCGAATCGCTCCCGTCGTCGCCTGTTGCTCGGCCT
GTTCGGGGCTGCGGGCAGCGCGGGGTTGTTCTTGCTCTGGCGCCAATCGC
GATCGCCCATTGATGAGGTGGACAATCCTTTGCAGCTCAGTGAGGCGGAA
TGGCAGCAGCGACTTGCGCCTGCAGCCTATGCGGTGCTGCGGCAAGCTGC
AACTGAACGTCCCTTTAGCAGTGCACTGCTTGGTGAAAAACGGATCGGAC
AATACTGCTGTGCAGGCTGCGAACAACCGTTGTTTGAGTCCAGTGCCAAA
TATGACAGCGGTACGGGCTGGCCGAGTTTTACAGAGGCGATCGCGGGCAG
TCTGGGCTTCCAGACCGATTACAAACTAGTCGTGCCACGGACGGAATACC
ACTGCAGTCGTTGCGGTGGGCATCAGGGACATGTCTTTAACGATGGACCA
GCTCCGACCGGTAAACGCTTTTGCAACAACGGTGTCGCGCTGACTTTTAT
ACCTGCAACTGATCAGGGCTGA

>2771434170 Ga0255787_11192 184325..185458(-)(Ga0255787_11) 
ATGCGATCGCGAATTGTCCGAGAAGGCAGCGTTGGCCTCATGCTCATTGC
CGGGGTCGGCGCCCTAGCCGGCTTAATTTTTTGGCTGCGCGGCGTCAGTC
TCAATCAAAATCGCTACTCAGTGACCGTGAAGTTTAAGGACACTGCTGGG
CTAACAGTAGGCACCCCCGTGATCTATCGCGGGGTTCAAGTGGGACAGGT
CACTGATATTCAAGCAGAGAGCAATAGCGTTAAAGTCCGCATTCAAATTG
AGCCTGCCACTCTGGTCATCCCCCGCGATTCCGTCATCTCAGCCCAAATC
TCGTCACTCTTGGGCAATCCCAACCTGACCATTGAACCGAAGCGTAGCAT
TTCCCCTGAGGTGCTCGCCAAAACCAGTCCGCGATCGCCGACCTGCGATC
CCAACTTGATCCTGTGTAATGGCAGTGAAGTGGAAGGGGTGCAGTCGGCA
AATCTCGCCAGCATTGTCACTTCGATCGCCACGCTCATGGCGCAGATTGA
GCAGGCCAACTTAGTCGAGACACTCAATCAGACAGGACAGGACGCAGGGG
AAGCCGCCCGCAGTATTCGTCAGCTCAGCACCTCTCTTCAGCAAGAAATT
TCACCGCTACGCGAGACACTGGCCGCTGCTCAAGGTGCTGCTAGCGAAGT
GGAAGCCGCGATCGCAGAAAATCGGCAATCCGTGCGCAACACGCTGACGA
GCCTTGAAAGCTCCAGCCAAGACCTGCAGCAGATTCTGACGAATCTTGAG
CCAGCCATTGATAAGGTCAACAGCGGCAAGCTGGTCGACAACCTCAATGA
ACTATCGGCCAATTTAGCGGTAGCTTCGCGCAATCTCCGCGATGTTTCGA
CGGCGCTGAACTCACCAGAGAATCTGCTGACTTTGCAGCAGACGCTCGAT
TCTGCCCGCATCACCTTCCAGAACGCCCAGAAAATCACTACAGATCTCAA
TCGCCTCACCGGCGATCCAGCCGTGATCGAGAACATTCGGCGGCTGATCA
ACAGCTTGGGACAGCTGCTGTCCTCCACGGGAGAACTGCAAGAGCAAGTC
GCAGAACTCAAATCACTTCCTCCGCTGCCTGTAAGTGATGCTGCCCCAGC
CGCCACCGTAGTCCGGCGTCCTGATCAGCCCTGA

>2771434171 Ga0255787_11193 185486..186280(-)(Ga0255787_11) 
ATGTCGAGCTGTCATGATGCTGAGCCGCTAATCGAGCTTCGCAATGTCCG
CAAAGCCTTTGGCAACCAAGTTGTCCTAGATGGGGTCGATCTCAGTATTT
ATCCCGGAGAGGCGATCGGCATTCTCGGTCCCTCGGGAACGGGTAAGTCC
ACCATCCTCAGGATTATTAGCGGCTTGATTTTGCCGGACTCCGGCGAGGT
CTGGGTGGCAGGGCAACAGCGAACCGCTCCGATTACTGAACAACCCAATC
CCTTCCCCATCAACTTGGTCTTTCAGCAGGCAGCCCTGTTCGACTCGCTG
ACAGTGGGCGAGAACGTTGGCTTCTACCTCTATCAGCACACAAACCTGAC
CCCAGCAGAAATTGAGCGCTATGTTGCCCATAGTCTCGACAGTGTGGGAC
TTCCGAATATCGCCCACCTAATGCCCTCGGAGCTGTCGGGTGGGATGCGC
AAGCGGGTGAGTTTTGCCCGAGCCATTATCAGCACCTTCTTGGAAGAGAC
CGGCGGGCGATCGCTGATTTTGTATGATGAGCCGACTGCTGGGCTAGACC
CAATTGCCTCAACGGTGGTCGAAGACCTGATGCGGAGCTTGAAAGAACAA
CAGCCCCAAGCGGCCTACGTGGTTGTCACACACCAAGAAAGCACAACCCG
CCGCACAGCCGATCGCCTAATCTTGCTCTACCGAGGACGAGTCTGTTGGC
AGGGGTCTGCCGCAGCGCTAGACGAGACTGATAACATCTACGTGCGTCAA
TTCCTGAGTGGTCGTATCGACGGTCCCATTCAAGTCGCGACCTAG

>2771434172 Ga0255787_11194 186536..187096(+)(Ga0255787_11) 
GTGGATAAAGTCACTCTCCAGCGAATTGCGACCCAGTTCCGACTTTTGGG
CTGGGGGATTTTTTGGACGCAAATCACCCTTGCCGTCGTCGCTTTTGGGG
TGTTGATGTTCAACAACCTAGGCCGTGCCCTGACCCGCGATCGCATTGTT
GGCTTAGGGCCTGGTCTCTCGATGACCTCACTGGCCTTGGTGGCCTTGGC
TTACACCACCTACCACGCCTTTCGCTACGTCCAATTGGGTCAGCGCTTGA
ATGGCGATCCGCTCCGGCGACCGAGCCGCGCTGAAACCCGAAATTTTGTA
GTGCGTGGCATTTGGGTGAATGCGGCAGGTTTGCTGATTGCAGTCTTGGG
CTATCAAGCCCTTGCCGGTAGCCTGACCTTCCAAGCCTCGATGCAGCAGC
CTGGCTTTACCGGTCTCAATAACCAGATGGGGAACAACGCGATTACGTCG
CTGGAAATGTTTTCCATGCTCTCTAATACCCAAGTGCTGACAGGGCACGT
GCTCTCACTATTTGTCAGTCTCTGGCTTCTGCGCATTCTGTCCCAAGGCG
CCAACCGCTAG

>2771434173 Ga0255787_11195 187221..188288(+)(Ga0255787_11) 
ATGGCTAGCAAATCGGACGCGATCGCTCCAGAGAAGGAAAAAGCCCTAAA
TCTTGTGCTCAGCCAGATTGAGCGCAACTTTGGTAAGGGTGCCATCATGC
GCCTTGGCGACGCGGCGCGGCTGCGGGTCGAAACGATTCCCACGGGGGCG
CTGACCCTTGATCTGGCGCTGGGAGGTGGTTTGCCCAAGGGTCGGATTAT
CGAAGTTTATGGCCCCGAAAGCTCGGGTAAAACCACACTCACCTTGCATG
CGATCGCCGAAGTTCAAAAGCAGGGAGGCATTGCTGCTTTTGTGGATGCT
GAACACGCCCTTGATCCGGTCTATGCCACAGCCTTAGGGGTCGACATCGA
TAACTTGCTGATCTCTCAGCCCGACACTGGCGAGATGGCACTGGAAATTG
TTGATCAACTGGTGCGCTCGGCAGCAGTCGACATTGTGGTGATCGACTCA
GTTGCAGCCCTCGTTCCCCGCGCTGAAATTGAAGGGGAAATGGGTGATAC
CCAAGTGGGTCTGCAGGCTCGCTTGATGAGCCAAGCGATGCGGAAAATCA
CTGGCAACATTGGCAAATCAGGCTGTACGGTCATCTTCCTGAACCAGTTG
CGCCAAAAGATCGGCGTCACCTACGGTAGCCCTGAGACGACGACCGGTGG
CCAAGCCCTGAAGTTCTACGCGTCTGTCCGTCTGGATATTCGTCGGATTC
AAACCCTAAAAAAAGGAACGGAAGAATACGGTACCCGCGCCAAGGTCAAG
GTTGTCAAAAACAAGGTGGCACCACCCTTCCGCATTGCCGAATTTGACAT
TCTCTTCGGCAAAGGCATTTCTACCCTCGGTTGTTTGGTCGATTTGGCCG
AAGAAACTGGCGTGATCCTGCGTAAGGGCGCTTGGTACAGCTACAACGGC
GACAATATCGGCCAAGGTCGCGACAACACGATTACTTACCTCGACGAACA
TCCCGACTTCCGAGCAACGGTCGAGCAGCAAGTGCGTGAAAAATTAGCTC
TCGGTGCCCAAGTCTCAGCCAATACGGTTGGGGCTGCTCCTGCTGCGGTG
ACAGCCGACGAAGACTAA

>2771434174 Ga0255787_11196 188468..188632(-)(Ga0255787_11) 
ATGGCGAAGCGCCGCAACCTGAAAAAAGAAAAAGCTCTCCGTAACGAAGC
CTATGCTCGTAAGTTCCGGAAACGGAACCTGCGCAGCCGGGGTCGTCGCC
CATCTCCGTTTGCCAATAGCCAAAGTAACGAAGAAAAAGGCACGGAAACC
ACGGAAGCAGCCTAG

>2771434175 Ga0255787_11197 188781..189548(-)(Ga0255787_11) 
ATGATTGCAGACGTTGACCATTGGTTTTGGCAAGACACCTCAGCAGGAAC
TTATCTTCGCTGCCAATTGTTGGCTGACTTTGAGCATGGCTTTTTTACCC
GTACCTTTGCACCAGCCGAACCCCATCAGCTTCAACCGTTCCTGAATCCA
CAAGCCTCTGTCCATCGCGTCAAACAAGTTCACGGCAACACGGTCTTACC
AGCCACGATCGCACCACATACCGCGTCACCGCTCTCCGAAGCCGATGGCC
TTTACAGCGAAGCAGCTGGCCAATCGCTTTGGGTCTGCTCTGCCGATTGC
ACCCCTGCTTTAGTCGCTGATGTTCAGCAGGGTCAAGTTGCCGCCGTTCA
TGCCGGCTGGCGGGGAACTGCTGCTGGTGTTTTGCGTATTGCAGTGCAAC
AGCTTCTTGCGCAAGGTAGTCAACCGGAGGATCTGCGCGTTGCCCTCGGC
CCTGCGATCGCCGGTGAAGTCTATCAAGTCGAGCAGCAGGTGGCCCTGCA
AACGCTGCAATCGCTAGAACCGACGCTCACGGATCCCCAACCGTTCTTGG
CGGGATCCTCGCCTGCCGTCTTGCCGGATCCCGATCGCGATCGCCTGCGA
CTGGATGTTCGTCAGGTCAACCGCCAGCAGCTATTGCAGTTGGGATTGAA
GGACGATCAAATCGCGATCGCGCCGCACTGCACCTTCCAAGATGAAACCC
GCTTCTTCTCCTATCGCCGCAGTAATCAGCGGCAAGTACAGTGGTCAGGC
ATCGTTAGTCGCTCTTAA

>2771434176 Ga0255787_11198 189594..190361(+)(Ga0255787_11) 
ATGGTTTGTTTGAATCTCCAACAGCAAGCTCAGCAAGCCGGACTGCGCTA
TAACATCCGGACAATCGCCGTCACAGATTCCACCAATGCGCAGCTGTGGC
AGCAGGTTGATCGCCATGATCAGGTGCTGATTGCTGCGCAACAGCGAGCC
GGACGAGGACAGCAGGGACGGAGTTGGTTGTCGCCCTTGGGTGGCCTCTA
TCTCTCCTTGGGACTCAGTGTCGATTTACCCGCAACAGAATCGGCGCGCT
TGATGTTTGGATCTGCTTGGGGCGTTGCGCAAGCGCTGCGATCGCAGGTT
CCGGTTCAGTTGAAATGGCCGAACGATCTGGTGCTGTGCGATCGCAAACT
TGGAGGAATCCTGGTTGAAACTCGTCTGCAGGGCGATCGCTTGCGAGAGG
CAGTGATTGGTCTGGGCTTGAATTGGAATAATCCAGTTCCTGAGACGGGT
ATTGCCCTCAGTCGCGTGACGACTGCTTGGGCAGACTTGCCAAATCTAGC
GATCGCAGTGCTTCAAGGACTACAAGCAGGTTTGGATCGGTGGTTAGTCG
CTGAGTGGGAAACATTACTACCCCAATACGATCAATGGCTCTATCGGCGC
GGCGATCGCTTTGAGTGGGAACAGCAGACCATGACCTTGATTGGTATTGA
TCCCAGTGGCGGGCTGCGACTGCGCGGGTGCGATCGTGACTATTGTGTTC
AGCCCGGTGAGCTTAGTCTCTGGCATCTGCTCCGTCATGCTGAAACTGAG
CCATCAATACGCCAATAA

>2771434177 Ga0255787_11199 190330..191490(+)(Ga0255787_11) 
ATGCTGAAACTGAGCCATCAATACGCCAATAACGGGATCGAGTTTTTACA
CTGGGAAAGCTTGCTAATTTTGGGACTCAATTCTCAGAGGCAAGTGCTGC
ATTTTGTCGAGGCCCCTGTGAATCGCCCGTTCTCCTCTACATTGGCTGCC
CTGCTCAGTGCTACAACCGTGCTGATCGGAGTTTCAGCCCCCTCGGGTCA
GGCACAGTCAGTCCCCACTCCAACGACCCCCGAAGCGCTCCCGAGTCTAC
CCGATGATTTGCGGCTACGCCCCTCACCTCAGCCGGGGAATGATCTCGGA
GAAGTGCGGTTACGGCGCGACAATCCTGAAGCCTTCCCGCAGGTAGATTT
GCGAGCGCGGCTGCGATCAGCCTGTGGTAACCCAGAGTTTGCCGGCGCGC
TCTCACCGCGAGAATGTCAGCAAGCGGAGCAGAACAGTAATACGGCAATC
ACCACTGGCGGGGAGCTGCAAATCGACCCGATTACGGGCGAGGCAGTACC
GAACTTGGGTCGCCTCCAGCCGCCTTCGACGAATCCGCTGTCTGTAGCGG
TTTCCTACCTCGGTCGCCAGCTCGGCAACACGTTGAATGTGGCGCAATAC
TTGAACCGCACGGCGCGACCCGATGGCATTCAGAACAATGGCGATCGCCA
GCTTCTTTTTCCCCTGAGTGTCCGCGCTGCCATTAGCTCCACCTTTGGCT
GGCGCGTGCATCCGGTGTTTGGCGACTATCGCATGCACACGGGCACCGAC
ATCGCTGCTCCGATGGGAACGCCAGTCGTCGCTGCTTTCTCTGGGACCGT
GGCGATCGCAGACTTTCTGGGTGGCTACGGCCTGACGGTTGTCTTGAACC
ATCAAGACCCGCTGCGGGAAACCCTCTACGCTCACCTCTCAGAAATCTTT
GTCCGTCCCGGCGATCGCGTCAAACAGGGCGAGGTCATTGGCCGAGTTGG
CATGACGGGCACAGCCACAGGACCACACCTGCACTTTGAGCTACGCGAAC
CTCGCGGTGGCAGTTGGGTTGCTGTCAACAGCGATAACCAGCTCCAGCAG
GCGCTGGGCGGTATTTTTGCCACGCTGCAAGGCTCAGAGACCCAGAACGA
CAATCAGCTCGCTCTGCTGCTCAGCAAGCTTCTCCAAGTCTTAGAAAAAC
CGCAAGGCTAG

>2771434178 Ga0255787_11200 191580..191981(-)(Ga0255787_11) 
ATGACTCGCCCTCTTGCACGCCTGTTTGCGATCGTGCTCGTTGCCGTCAT
TGGCTTAACGGCTTGTACCGGTGGTGGTGACTCGGCAATCAGTGGCAACT
ATCGTCAGGACACCCTGGCCGTTGTGACGAGTCTGCGCAATGCAATCACG
CTGCCAGATGATGCTCCTGAGAAAAGTACGGCTCAAGCTGAAGCCCGCAA
ACTGATCAATGATTTTGCCTCACGCTACCGCCGCGACAGTCGTGTTTCAG
GGCTGTCCTCCTTCACGACCATGCAAACCGCTTTGAATAGCTTGGCTGGT
CACTACAGCTCCTATCCCAATAGACCGGTGCCCGAGAAGCTGAAGAAGCG
TCTCGAGAAAGAGTTCCGCATGGTAGAGCTGGCGCTGAACCGCGAAGCCT
AA

>2771434179 Ga0255787_11201 192045..192272(-)(Ga0255787_11) 
ATGCTCTATCCACGTCAACGCTACCGCGGTGAGCCTTGGACTCCTCAAGC
AGCAGCTTTCCACAACAACTTAGAAGAATTCGCAGAGCAAGTAGGACTGA
TTGTTGGGCTGCAATCCAATGGCAAACTCAGCCAAGATCAAGCCTATGCC
CGCATTAAAAGCCTGTGGGACAAGCTGCAAACCAGTCATGAACACTTGCT
CAAGTCTCCCGATTCGCCAGCATCTTGA

>2771434180 Ga0255787_11202 192386..192922(-)(Ga0255787_11) 
ATGACCGCGATCGCCCCTGACTGGGAAGCCCTTCTCCAATCCGATGCAGC
CGTCTTGGCTGAGCAACTGTTAACTGCAGAGCGATCGGCACGATCGCAGC
GACCACAAGTCTCCGCTGAAGCACTAGAAGGGGTGTGGCAACTGCAAGCA
GTGCTCAACAAAACAGGGCGTCTGCAGCGGTGGCCCTCATTCCTGCCTGC
GACTTTGGAATATCGCTGGACCGAAGCTGAAAGTGGTCAAATTACCAATC
AAGTTTGCCTAGCTGCGCTGCGTTTCTGTTTTCAAGGGCCTTGCCAGTTC
GAAACAGGACGGAATCTGCTCTGGTTTGACTTCGAACAATGGCAACTCGC
TTGGGGCGATCGCCTTCTGATCCAAGGAAGATTGAGACGGTCAGCTCCTG
CTGCGCTGCGCGATCGCCTACAGCAGCGTCCCCGTCCGAAGCTGCCATTT
TTTCATTATTTCTCCGTCACACCAGCTGCGATCGCTGCACGGGGTCGCGG
GGGTGGTGTGGCCTTGTGGTTGCGGTCCTCTCGCTAG

>2771434181 Ga0255787_11203 192903..193484(-)(Ga0255787_11) 
ATGACGAGCCCCGCCCCCGAAGACGTGTTGAGCCGTCAGCAGATTTTGCT
GGCTGTTGCCTGTACGGCGATCGCATTACTGATTGGTGCCAAGCTCTGGC
AGCGAGTTGGTGCGATTCCCCAGCTACCCTGGCGCTGGCAACCGGAACTG
GCGATCGCAGGGTTGGGTGTGGCGATCGGGGTGCTGCTCTTGAGTCGGCT
CTGCTATCAACTCTGGCCCGGCTATCGTCAAAGCAGTGACTTCTACCTCG
CGATCGTTCTCAAACCCCTCACTTGGGCAGACCTACTCTGGATTGGCTTG
CTGCCGGGGCTGAGTGAAGAACTCCTGTTTCGGGGCGTGGCGCTGCCGGC
GATCGGTCTCAACTGGCAAGGAGTCCTGATCAGCAGCTTGCTGTTTGGCA
GCCTCCATCTCGGGGGGCGCAGCCAATGGCCCTATGCCCTGATGGCCACG
GGCGTGGGCTTTGTCTTGGGCTGGACTGCTGTGGAAACAGGGAATCTACT
GCTGCCGATTACGGCTCACATCTGTATCAACTGGGGCTCGGCCCTGTGGT
GGAAACTTGACCATGACCGCGATCGCCCCTGA

>2771434182 Ga0255787_11204 193481..194560(-)(Ga0255787_11) 
ATGCTTGGGCGATCGCTAACTACTGTCCTGATTGTTCCGACCGGCATTGG
CTGTGCGGTAGGCGGCTATGCCGGTGATGCCCTGCCCTTGGCGCGGGCGA
TCGCCTCGGTCAGCGATCGCTTGATCACCCATCCCAATGTGATGAATGGG
GCGAGTCTCTACTGGCCGCTGTCCAACGTCGCCTACGTGGAAGGCTATGC
CCTCGATCGCTTTGCAGCGGGCGATTGGCAACTGCAACCTGTCCATCGCA
ACCGCATTGGTCTACTCCTCGATGCGGCAATCGAGCCAGAGTTACGGATT
CGCCACCAGCAGGTCGCAGAAGCAGCCCAAGCCACGCTGGGGTTGGCGGT
GACAGCAGCAGTGATCACGGATGCTCCTTTGGGCGTGACCCTGCGCCAGG
CGGACTCTGGATCAACCTGGGGCACAATCGATCGCCCCGATAGTCTGCTG
CGGGCGGCAGAGCAGCTCTTGAAAGCAGGGTGTGAGGCGATCGCTGTCAT
CGCCCGTTTTCCCGATGATCCGGGGGCGATCGCCCTGCAGGAATATCGTC
AAGGCCAAGGCGTCGATCCACTGGCGGGGGCCGAAGCCGTGATCAGTCAT
CTGATCGTGCGAGAGTTTCAAGTGCCCTGCGCCCATGCACCAGCGCTGCA
GCCCTTACCGCTAGACACCAGCATTTCACCGCGCTCGGCAGCAGAAGAAT
TGGGGCATACCTTCCTGCCTTGTGTTTTGGCGGGGCTGAGTCGGGCGCCC
CGCTATTGTTCGGCAAGCGAGACAATCACCGATGCTCTGCGACCGGAGTC
TGTGGATGTCGTCGTTGCCCCTGAGAGTGCGATCGGTGGTCCCGGCATTC
TCCACTGGGCAGCACGGGGAATTCCGATTCTGGCCGTAGCGGAGAATCAA
TCTACGTTGGACCTACGACCGGCAGATCTGGGAGTTTCTGTTCAGCGGGT
CCAGACTCATTTGGAAGCAGTAGGCTGGCTAGCAGCTTATCGAGCAGGTC
TTGATCCTGGGGCTCTCTCGCCGGGCGATCGCCGCTTGTCATACTTGAAC
CATGCTGTCCAGCAGGCCATGAGCGGATGA

>2771434183 Ga0255787_11205 194542..194721(-)(Ga0255787_11) 
ATGACCACGCAGTTTTTGAGTGTGCTCTTGCCTTGGCAGTCAGATTTGCA
GCAGTTGATTGCAGCAATTGAGACAACCCTGAGTCAGCATGGCCAGCCAT
TGCGCTGGGCGATCGCGGCTCGGGAAGGAGCGATGGTGCGTGTAGAAGCG
GTGGTGACCTCATGCTTGGGCGATCGCTAA

>2771434184 Ga0255787_11206 194721..195038(-)(Ga0255787_11) 
ATGGCTACTTACCAAGTTGAAGTCATTTATCAGGGTCAGTCCCAAACCTT
TAGTGCCGACTCTGAACAGACGATTCTGGAATCGGCTCAGGCGGCAGGAA
TTGAGCTGCCTTCCTCCTGCCTGTCCGGCGTTTGTACTACCTGCGCTGGT
CGAGTGCTCAGTGGTGAAATCGAGCAGCCAGATGCCATGGGTGTTGGGCC
GGAACCGGCTAAGCAAGGGTTCACGCTGCTCTGTGTGGCATATCCCCGCT
CTGATCTGAAAATTGAAACCCACCAAGAAGACGCGCTTTACGACCTGCAA
TTCGGCCAGCCGCGCTGA

>2771434185 Ga0255787_11207 195147..196097(-)(Ga0255787_11) 
ATGGCAAACCTCAAGGCGATTCGCGATCGCATCAAGTCGGTTCGCAACAC
CCGAAAAATTACCGAAGCCATGCGTCTGGTGGCAGCCGCCAAGGTGCGCC
GGGCTCAAGAACAGGTTCTCAGTACCCGTCCTTTTGCCGATCGCCTCGCT
CAAGTGCTGGCCGGTCTGCAACAGCGACTGCAATTTGAAAATGCTGACCT
GCCTCTGCTACAGCGTCGTGAAGTCAAAACTGTCGCGCTGCTAGTTGTGT
CGGGCGATCGCGGTCTCTGCGGTGGCTACAACGCCAGCGTCATTCGTCGG
GCAGAGCAACGGTCGCGTGAACTGGCTGCCCAAGGTCTGGACTACCGCTT
TGTGATCGTCGGTCGTAAAGCATCTCAGTACTTCCAACGCCGCGACCAAC
CGATCGAAGCCACCTACAGCGGTTTGGAACAAATCCCGACCGCCAAGGAA
GCCAACGACATTGCCGATGAACTGCTGTCGCTGTTCCTGTCGGGCACGGT
CGATCGGGTGGAATTGGTCTACACCAAGTTCCTTTCCTTGGTCGCTTCCA
ATCCTGTCGTTCAAACGCTCTTGCCCTTAGATCCCCAAGGTTTGGCCAGC
AGCGACGATGAAATCTTCCGCCTCACCACCCGTGGTGGTAGCTTCACCGT
CGAGCGGGAAAAACTGACCTCGGAAGTAGCACCGCTACCCCGCGACATGA
TCTTCGAGCAAGATCCTGTTCAAATCCTCAGTGCATTGCTGCCGCTCTAC
CTGAGCAATCAGCTGTTGCGGGCCCTGCAGGAAGCGGCTGCCAGCGAGTT
GGCGGCACGGATGACGGCCATGAACAGCGCCAGCGACAACGCCAACGCCT
TGGTGGGTCAGCTGACACTCGTCTACAACAAAGCCCGTCAGGCTGCTATT
ACCCAGGAACTGCTGGAAGTTGTGGCTGGAGCCGAAGCTCTAAACGGCTA
G

>2771434186 Ga0255787_11208 196160..197677(-)(Ga0255787_11) 
ATGGTTAGCATCAGACCCGACGAAATTAGCAGCATCATTCGTCAGCAGAT
TGAGCAGTACAGCCAAGACGTCAAAGTTGAAAACGTCGGTACCGTTCTGC
AGGTGGGTGACGGCATTGCCCGCATCTATGGTCTGCAGCAGGTGATGTCT
GGCGAGTTGGTGGAGTTTGAAGACGGTACCACCGGCATCGCGCTCAACCT
TGAAGAAGACAACGTTGGTGCGGTGTTGATGGGCGAAGGCCGCAACATCC
AAGAGGGCAGCACGGTCAAAGCAACCGGCAAAATTGCTCAGATTCCCGTC
GGTGACGCACTGGTTGGCCGTGTGGTCAGCCCCTTGGGTGCACCGTTGGA
TGGCAAAGGTGACATCGCTGCGAGCGAAAGCCGCCTGATCGAATCCCCGG
CACCTGGCATCATTGCGCGTCGGTCGGTCCATGAGCCGATGCAAACCGGT
ATTACCGCGATCGACGCGATGATTCCGATCGGTCGTGGCCAGCGCGAGCT
GATCATCGGTGACCGTCAGACCGGTAAAACTGCGATCGCGATCGACACCA
TCCTGAACCAAAAAGGCGAGGACGTAATTTGCGTCTACGTCGCCATCGGT
CAGAAAGCCTCCTCGGTGGCCAACATCATCGAAGTCCTGCGGGAACGGGG
TGCACTGGATTACACCGTGGTCGTGGCGGCAAACGCCTCTGAACCGGCAA
CCCTGCAGTATCTGGCTCCCTACGCCGGTGCCGCGATCGCCGAGTACTTC
ATGTACAAAGGCAAAGCCACCTTGGTCATCTACGATGACTTGACCAAGCA
AGCGCAGGCGTACCGTCAGATGTCGCTGTTGCTGCGTCGTCCGCCCGGTC
GCGAAGCTTACCCTGGCGACGTCTTCTACCTCCACAGCCGTTTGCTGGAG
CGTGCTGCCAAACTGTCGGATGCTCTCGGTGGCGGCAGCATGACCGCACT
GCCGGTGATCGAAACCCAAGCGGGTGACGTCTCGGCCTACATCCCGACCA
ACGTGATTTCGATTACAGACGGTCAAATCTTCCTGTCTTCTGACTTGTTC
AACTCGGGTCTGCGTCCGGCAATTAACGTCGGTATCTCGGTCAGCCGGGT
GGGCTCAGCAGCTCAGACCAAAGCAATCAAGAAGATTGCTGGCACGCTGA
AGCTGGAGCTGGCTCAGTTCGATGAACTGGCGGCCTTCGCTCAGTTTGCT
TCCGACTTGGACAAAGCCACACAAAACCAACTGGCTCGCGGCCAGCGTCT
GCGCGAACTGCTGAAACAGCCTCAGTTCTCGCCGCTGATCTTGGCAGAAC
AAGTGGCAGTGGTCTACGCCGGTGTGAAAGGTCTGATCGACGAGATTCCG
GTCAACCAAGTCACGACTTTTGTGGCTGAACTGCGCTCCTACCTGAAGAC
CAGCAAGCCTGAGTTCATCGAGAAAGTTCAAAGCTCGAAGCAACTCGATG
ACGCTTCCGAAGCATTGCTGAAAGAAGCGATCGCGGAAGTGAAGAAAAAC
ATCTTGGCTGCTGTCTAG

>2771434187 Ga0255787_11209 197724..198266(-)(Ga0255787_11) 
ATGACGAGCACTTCTCAACTGTTTGATCCCTACGCAGAAGCCTTGATGGC
GATCGCTCGCGAACAAGGCCTAGAGGATCGCTTTGGCGAGGATGCAGCCC
TGTTCCGAACCACTTTGGCTGCTTCTGCTGATCTGCGCCAGATATTGGAA
AACCCAACCTTGTTTTCCAGTCAGAAAAAAGCGGTTCTGAACCAAATTTT
TGGAAGTTCAGTGCACCCTGTGGTCTTGAATTTCCTCAATCTGTTAGTCG
ATCGCAATCGCATCGCTTTCTTGGATGGCATTGCCGATCGCTATCAGTCT
CTACTACGTCAACTTCGCAACGTGGTACGAGCAGACGTGACCTCAGCGGT
TCCGTTGACTGAGTCCCAAGTGCAAGTGATCACTGACAAAGTGAAGCAAC
TCACTGGCGCAGCGGGTGTTGAAATTGAGAGTCAAGTCGATGCTGACCTT
TTGGGCGGCGTCATTATCAAAGTTGGCTCTCAAGTCCTCGACGCGAGTCT
GCGGGGCCAGCTGAAACGGATTTCGATCAGTTTGGCCGCCTAG

>2771434188 Ga0255787_11210 198276..198791(-)(Ga0255787_11) 
ATGTCCTCTTGGATTTTGCTCGCGCATGCTGAGACCTCTGGGTTCGGTCT
CAATCTCGATCTCTTTGAAACGAACCTGATTAACCTTGCGATCATCATTG
GTCTCTTGGTCTATGCAGGTCGGGGTTTCCTCGGCAATTTGCTCAGCAAC
CGTCGCGCTGCGATCGAAGCAGAAATCCGTGAGGTTGAAGAAAAGCTGGC
GTCTTCTGCCCAAGCGCTGAGTGAAGCTCAGAAACAGCTGAAAGAAGCTG
AATCCGAAGCTGCTCGTCTGCTTGCTGAGGCTAAAACCCGAGCTGCAGCG
GTGCGCCAAGAGATTTTGGACAAAGCGGCTGTCGATGTTGAGCGTTTGAA
AGCGACCGCTGCTCAAGACGTCAGCACCGAGCAACAGCGCGTCTTGGATG
AACTGCGTCGCTATGCGGTTGCCCAAGCCTTGAGCCGAGTTGAGACACAA
CTGTCTCAGCAGTTGGACGAGGCTGCTCAACAGCGCCTGATCGATCGCAG
CTTGGCTACGCTCTAG

>2771434189 Ga0255787_11211 198835..199311(-)(Ga0255787_11) 
ATGAACGCTTGGATGATTCTTGCGGCTGAGGCCGTTCAAGAAGCTGAAGG
GGGCCTATTTGACCTCGATGCCACGCTGCCTTTGATGGCAGTGCAAATCT
TGGTCCTGGTCTTCTTACTCAATGCTGTTTTCTACAAACCTTTTGGCAAA
GTCTTAGACGATCGCGATCAGTTTGTTCGCGGCGGTCGTCAAGACGCCAA
GGCTCGTTTGGCAGAAGTCAAAGCCTTGACGGCACAGTATGAGCAGGAGC
TTGCTGCCACTCGGAAGCAGTCTCAGGCTTTGATTGCTGAGGCCCAAGCT
GAGGCGAGCCGGATTGCTGCACAGCAATTGGCTGAAGCTCAGCGTGAAGC
TCAAGCCCAGCGTGAGCAGGCACAACAGGAAATTGACCAGCAGAAAGCGG
TTGCCCTGCAAGCGCTCGATCAGCAGGTTGACGCCCTGAGCCACCAAATT
CTCGATAAGCTCTTGGCCCGAGCCTAG

>2771434190 Ga0255787_11212 199455..199700(-)(Ga0255787_11) 
ATGGATTCTCTTACCTCTGCTGCTTCCGTTTTGGCTGCTGCTCTGGCAGT
GGGTCTCGCGGCGATTGGCCCTGGTATCGGTCAAGGTAGCGCAGCAGGTC
AAGCTGTCGAAGGGATTGCTCGTCAGCCGGAAGCTGAAGGCAAAATCCGC
GGCACCCTCCTGCTTTCCCTCGCTTTCATGGAAGCACTGACCATCTACGG
CTTGGTCGTGGCGCTGGTTCTGCTGTTTGCTAACCCCTTCGCATAA

>2771434191 Ga0255787_11213 199843..200592(-)(Ga0255787_11) 
ATGCCGACTCTACTCGAACTCTCGTCAGTTTTGCCTCTCGCCGAGCTCGA
GGTCGGCCAGCACTTTTACTGGCAGATCGGCAACTATCGGCTTCACGGCC
AGGTCTTTTTGACCTCTTGGTTCGTGATCGCGGCCTTGGTGGTGTTGTCC
CTTCTGGCGAATCGCAATCTTCAGCGCATTCCCAGCGGCCTCCAGAACTT
CATGGAGTACGTTCTGGACTTCATCCGTAACCTAGCCCGCACCCAGATCG
GCGAAAAGGAATATCGTCCTTGGGTTCCGTTTATTGGTACCCTGTTCCTG
TTTATCTTCCTGTCCAACTGGTCCGGCGCCCTGATCCCCTGGAAGCTGAT
CAAGCTCCCTTCGGGTGAATTGGCTGCCCCAACCAGTGACATCAACACCA
CCGTAGCGCTCGCGCTATTAACCTCACTGGCGTATTTCTACGCCGGTTTC
AGCCGCAAAGGGCTGGGATACTTTGGCAACTATGTCCATCCCACGCCGGT
GATGCTGCCCTTCAAAATCTTGGAGGACTTCACCAAGCCCTTGTCCCTCA
GCTTCCGTCTGTTTGGAAACATCTTGGCAGACGAGTTGGTTGTGGCGGTT
CTCGTGCTGTTGGTGCCTCTCTTCGTGCCGCTGCCAGCAATGATTCTGGG
CTTGTTTACCAGTGCGATTCAAGCGTTGATCTTTGCAACTTTGGCTGCGT
CATACATCGGCGAAGCCGTCGAAGAGCATGGTGAGGAACACGCAGAGTAG

>2771434192 Ga0255787_11214 200654..201160(-)(Ga0255787_11) 
TTGCGCCATATTTTGCCAACAGAACCGCTCGGTTCTGTCCGACCTGTGAG
TTCCTCTGAAAGTTCTGTCCAGGACCCTGCGATCGAGGCGATTGCTTCTG
CCGCAGCCGAACCCAAAACAGAAACGGCCACTGAACCTCAGTCGGATTCG
ATGGCAGAGTACTACGCGCTGCAGCGTCAACTGTTGCAGATCACGTTAAT
TTGCACAGTCGTTATTTTCGGGGCGGTCTGGTGGGCTTATAGCCTTAACA
CTGCTGCTAGCTACTTGCTGGGAGCGATGGGTGGGCTTCTTTACCTCCGG
ATGCTTGGGAAAGCGGTTGAGCGGATTGGTGAGCGCCGTCGCCAGTTTGG
GAAGTCACGTCTAGCGCTATTTGTGGTGCTCATTGTTGTAGCAGCACGAT
GGCATTATCTGGAACTGATGCCTGTCTTTTTAGGTTTTTTGACTTATAAA
GCGGCCCTGATCTGGTACACCCTGCGCACTGTATTCCCAGCTGCTGAAAA
CAGTTGA

>2771434193 Ga0255787_11215 201332..202396(-)(Ga0255787_11) 
ATGCCCGACTCCGTCACCCAAGCCGTTTCAGCGCTCTACGACGCCTATCC
GTTTCCGCCTGAACCGATGCAGGACGGACCACCACCGGGCTACAACTGGC
GCTGGCACTACCCTTCAGCCTACGCCTTTTGCACGAGACAAGCACCCAAG
CTGGGACGACCCCGCATCCTAGATGCGGGCTGTGGCACCGGTGTCAGCAC
CGACTATCTGGCGCACCTCAATCCCAGCGCAGAAATTACAGCGATCGACA
TCAGTGCTGGAACTTTGGCCGTGGCGCAGGAGCGCTGCCGCCGATCGGGC
GTGGCTGATCGCATTCACTTCCAGCAGCTCAGTATTTACGACGTTGATCA
ATTGCCGGGCGAATTTGATCACATCAACTGCGTGGGGGTTTTACATCACC
TTGAAGACCCCGATCGCGGGTTGGCCGCTTTGGCGAGCAAACTCGCGCCG
GGTGGAATCCTCCATATCTTTGTCTATGCCGAGATTGGACGTGCTGAGAT
TCGGCAGATGCAGGAGGCGATCGCACTTGTGCAGGGCGATCGTCGGGGGG
ACTACCGCGATGGCGTGGCGATCGGGCGGGAAATCTTCAGTCAACTGCCG
GCGAACAATCGGTTGCGACGACGGGAAGAAGAGCGCTGGGCACTGGAAAA
CCAGCGTGACGAATGCTTCGCGGATATGTATGTCCATCCCCAGGAGATTG
ACTACAACACGCTGACGCTGCGTCGCTGGATTGAAGGCAGTGGCCTTACC
TTTCTCGGCTTTTCCGATCGCGATCGCTGGAGTCCCGATCGGCTGTTCGG
CACCTCAGAAACGCTGCGCGATCGCTTCCAGTCACTCTCGGAATGGCAGC
GCTACCGGCTGATTGAATTGCTCGACCCCGAAATCACCCACTTCGAATTT
TTCCTCGGGCGATCGCCCTACCACGCTGGGATTGGTCGAACGACGACCAG
CTCCTACAGGCGAAACCGGTTCGTAACGAATGTCTCTACGGCTGGCCCAG
TCGCGACATCTTCGATCCGGACTATCGACCGCGCACGCTTAGCGAAGCGG
AATATGTCTTCCTAG

>2771434194 Ga0255787_11216 202660..204777(+)(Ga0255787_11) 
ATGACAGTTACGGCCAGTGGCGGCAGCTCACTTGCACGCCCGCAACTCTA
CCAAACGGTTCCTGGCTCGACGATTGTTCAGGCAGAACAACAAGACCGCT
TCCCGCAACAGGGTGAGCTGCGCGAGCTTTCGAGCTACTTCCAGTCCGGC
CTCAAGCGGCTGGCGATCGCAGAAACAATCACCCGCAATGCCGACACGAT
TGTCTCGCGCGCTGCCAACCGTATTTTTGTTGGGGGTTCACCTCTCGCTT
ACATCGAACGCCCTAAGGTTGATCCCCGCGACCTACGGAGTGCTGAGGAA
CAGCGCGTCAGAGAAGCAAAACTGGGAACCGTCACTTTTGTTGAAAGCAG
TGGTGGCGGCGGCTTCTTCAGTGGCTTGACGGCAGCACTGGGCGGTGCTG
GTGCCGTGCGGATTCCGCCGGGCTTCCGCCCCATCAACGTGGCGCGCTAT
GGCCCGCGTAATATGCAGAAATCTCTGCGCGACATGAGCTGGTTTCTGCG
CTACATCACCTATGCGATCGTGGCTGGCGATCCCAACATCTTGGTCGTCA
ACGTTCGTGGCCTGCGCGAAATCATTGAGAAAGCCTGCTCCACGCCTGCG
ACACTGGTTGCCCTTCAGGACATGCGTGCCACCAGTGCGGGCTACTTCCG
CAATGACCCAGAAGCGCAGCAACTGGTCAAAGACTACTTCGACGTGCTGA
TTCGGGAGTTTGAAGCACCGACCCCGTCGCTGAAGCAGCGCCAACGCTTT
GCCGATGACCAACAGGGTCTGGCTCTGCCCCAAAGCTATGCCAATGCGGC
TGAACGGCGCACCAAATTCGTGATCAAGTCGACCCTGTCGACCGTTGAGA
AAAACGAAGCGATTAAAGCGGCCTATCGCCAAGTCTTTGAACGCGACATT
AGCCGTGCCTATAGTCTGAGCGTTTCCGATCTGGAATCCAAGGTCAAAAA
CGGCGAAATCTCCACCAAGGAATTTATTCGTCGCTTAGGTAAATCGCCGC
TCTACCGTAAGCAATTCCACGATCGCTTCGTCAACAGCCGCGTGATCGAG
CTGGCTTTCCGCCACTTCTTGGGTCGCGGCATCAGCTCTGCTGAAGAGTT
CACTCGCTACTTCGATCTGCTCAGTGCCAAAGGCTTTGCCGCGCTGATCG
ACACGTTGGTTGATTCGCAAGAGTACGCTGACTACTTTGGCGAAGAGACC
GTGCCCTACCTGCGTGGTCTGGGGCAAGAAGCCCAGGAATGCCGCAACTG
GGGAGTCCAGCAAGAGCTTTTCAAATACAGCGCTCCCTTTGTCAAAGTGC
CGCAGTTTGTCACTCTGTTTGGGGAGTACAAACAGCCGCTCTTGGATCAA
CACCCCTACGGTGCGGGCAACGATCCACTGGAAATCCAGTTCGGGGCCAT
CTTCCCCTCTCGCACGGTCAACAACCGCACCAATCCAGCCCCCTTCGGCA
AAGATACCCGTCGCTTGCTGGTTTCCAAAGGCGGCGTCAACAACCAGGTG
GGCAGCGCTGCCTTCCAGCAGAGCGGCACTACCCCGACCAAGATCTTCAA
GCTCACCCAAGTTGCTACTGGCAGCAGCTCGGTGCGAGGCAAGTCCGTCG
GCAATCCCAGTGTGCGCCAAACCGAAAGCACCACCCAAGCCGTGATTCGG
GCGGCTTACCGGCAGGTGTTTGGGCGCGATCTCTACGAAGGTCAGCGTCT
GAGCGTGCCGGAGATCAAGCTCGAAAACGGTGAAATTACCGTGCGCGAGT
TTGTGCGTCAAATCGCCAAATCGGAGACATTCCGCAAGCTCTACTGGAAT
AACCTCTACGTCGTCAAAGCCGTGGAGTATATCCACCGCCGCTTGCTCGG
TCGACCGACGACGGGCCGTGCCGAAATCAATGCCTACTTCGATATCTCAG
CCAAGAAAGGCTTCTACGCACTGGTAGATGCCATTCTTGATAGTCCTGAG
TACATTGCGGCCTTCGGGGAAGATACCGTGCCCTACGAGCGCTATATCAC
CCCCAAAGGCTTGGCACTGCGGTCTGTGCGCGGTCTAGAGGCTTCTGAGA
AGGTCAAAGCCTCCCTCCGACCGGCTTTTGGGACGCTTGAACGCCGTCCT
GAAGTAAACCGTCGTTAG

>2771434195 Ga0255787_11217 205143..205628(+)(Ga0255787_11) 
ATGAGTATCGTCTCGAAGTCCATCGTCAACGCTGACGCCGAGGCGCGTTA
CCTAAGCCCTGGCGAACTGGAACGCATCAAAACCTTCGTTGTCGGTGGCG
ATCGTCGTCTGCGGATTGCGCAGACCATTGCCGAGTCCCGCGAGCGGATC
GTCAAGCAAGCTGGCAACCAGCTCTTCCAAAAGCGTCCTGACGTCGTTTC
GCCCGGTGGCAATGCCTACGGCGAAGATATGACGGCCACCTGTCTGCGCG
ACCTCGACTACTACCTGCGTCTTGTGACCTACGGTGTGGTCTCCGGTGAC
ATCACCCCGATCGAAGAAATCGGTATCGTCGGTGTTCGCGAAATGTACAA
GTCGCTCGGCACTCCCCTGGATGCCGTCGCTGAAGGCGTCCGTGAGCTGA
AGTCGGCTGCAACCGCCCTCTTGACTGGTGAAGACGCAGACGAAGCAGGC
GCTTACTTTGACTACGTGATTGGCGCTCTGAGCTAA

>2771434196 Ga0255787_11218 205685..206170(+)(Ga0255787_11) 
ATGCAAGACGCAATTACCGCTGTCATCAACGCCTCGGACGTCCAAGGTAA
ATACCTGGATAGCTCCGCTCTCGATCGCCTCAAGAGCTACTTCCAAAGTG
GCGAACTGCGCGTCCGCGCAGCTGCCACCATCAGCGCTAACTCGGCTCTG
ATCGTCAAAGAAGCGGTTGCTAAATCGCTGCTCTACTCGGACATCACCCG
TCCCGGTGGCAACATGTACACCACCCGTCGCTATGCTGCTTGCATCCGCG
ACTTGGAGTACTACCTCCGCTACGCCACCTACGCCATGTTGGCTGGTGAC
ACCTCGATCTTGGATGAGCGCGTGCTGAATGGTCTGAAAGAGACCTACAA
CAGCCTGGGCGTGCCCATCGGTGCAACCGTGCAAGCCATCCAAGCGATCA
AAGAAGTCACCGCTAGCTTGGTGGGCCCCGACGCTGGTCGTGAAATGGGT
GTCTACCTCGACTACATCAGCTCTGGCTTGAGCTAA

>2771434197 Ga0255787_11219 206262..206465(+)(Ga0255787_11) 
ATGCGGATGTTCCGAATCACCGCTTGCTTGCCCAGCCCCAGCAAAATCCG
GACTCAGCGCGAGCTGCAAAACACCTTCTTCACGAAGCTCGTTCCTTACG
ATGCTTGGTTTAGAGAGCAGCAGCGCATCCAAAAGCTGGGTGGCAAGATC
ATCAAAGTTGAATTGGCGACTGGCCGTCCAAATACCAATACTGGACTGCT
CTAG

>2771434198 Ga0255787_11220 206551..207735(+)(Ga0255787_11) 
ATGAGCTTTGCGATACCTCAGTGGCTAAACCTAGCCCCGACGGCGACTTG
GAATCGCACGGCACGGCTTTTGCACTGGCTGGTGTTTTTTTGGCTGGTCT
GTGGCCTGTTGATTTTGCTTTCGGCCTCCTATGATCTTGCCCTCAATGAA
TCGGGCAATGGTTTTGCCTATCTGATTCGCCAGGGGGTCTGGCTAATTTT
GGGACTTGTGGGGTTTCGATGGGCGATCGCGACCCCGATTCAGCGCTTTG
GTCAGTGGGCTCCCATTGGCTTAGGACTTTGCCTGCTTGGTCTGATGCTG
ACACTCGTCGCAGGGACCACCATCAATGGGGCTAGCCGCTGGTTGATTGT
GGGACCGCTACAAATTCAGCCTTCAGAGCTGATGAAGCCGTTCTTGATTT
TGCAGAGTGCTGTCGTGTTTGGTAGCTGGTCGCGTCTGCGTTGGTCACAG
CGGGGATTCTGGCTGGTGATCTTTCTGCTGATTCTTGGAATTATCCTCAA
GCAGCCCAACTTGAGTACGGCAACCCTGTGCGGCAGTTTGCTGTGGATCA
TTGCCCTCGCGGCGGGCTTACCGCTGTCTCAGCTCCTACTAACGGTGATG
GCAGGAGGACTGGTCGCGGGGCTCAGTATTTTGCGTAATCCTTATCAGCA
GGAGCGGATTCTAGCTTTCCTTGATCCGTGGCACGATCCCCTCGATAAGA
GCTATCAGTTGGTTCAGAGTTTGCTGGCGATCGGCTCAGGAGGTACCTGG
GGAACAGGCTATGGTCTCTCGGTGCAAAAGCTCTCCTATCTCCCCATTCA
GAACACCGACTTCATCTTTTCGGTCTATGCCGAAGAGTTTGGACTGGTGG
GCAGTCTGCTCTTTCTGCTCTTTCTCTGCTGCTTTGGCAGCGTGGGTTTT
TGGGTTGCGCTGCGATCGCGGCGAACCTTGAACCAGCTGGTGGCGACGGG
TTGCACAACTTTGCTGGTGCTGCAATCGCTGCTCAATATTGGGGTGGCCT
CCGGTGCGCTGCCGACGACGGGACTACCGCTGCCGTTTGTTAGCTACGGC
GGTAATGCGCTGCTGTCCAGTCTGTTTATTGCCGGCCTTTTAATTCGTGT
GGCGCTGGAAATGGACGATGAGGCTCCTGAGAATCCTGTGCCCATCGCCT
CCCTCAAAACGGTGCGGCGGCGATCGCCGGCCTAG

>2771434199 Ga0255787_11221 207755..208513(+)(Ga0255787_11) 
ATGTTCGACACTTTTGCCAGATGGTTCGAAGCGCTGGAGACACTGCTGTT
CCAGCTCAGCCTCTGGGCTGACACCCTTGTCAATGGTCAGCTCCAGCATC
CGGGAGTCCTGACCTTTGTAATTGTCTGGGTTGCAGGGCTAGCCACCAGC
TTGACCCCCTGCACGCTTTCGATGCTGCCCGTCACCTTCGCCTATCTCGG
TGGCTATAGCGAAGGCGATCGCGCTCAAAGCTTGCGTCAATCAGGACTCT
TTTGTCTGGGCTTAGCGACCACGTTGATGGCATTGGGTTTGAGCGCTGCG
GTGCTGGGTCGCATCTATGGTCAGATTGGCTGGGGGCTGACCTTGGCTTC
GGGCCTGATTGCGATCGTCATGGGACTCAACCTGTTAGGACTCCTGCCAC
TGCGACTGCCCGGACTCAACACCACCAGCTGGCTCCAAGAAGAATGGCCG
GTTGACCTGCGCGCCTATCTCTTGGGTCTGACTTTTGGCCTGGTGGCTTC
GCCCTGTAGTACGCCTGTCTTAGCGACGCTGCTGGCTTGGGTTGCGGCCA
GTGGACAAGTACGGCTTGGGGCTGCCCTGCTAGGAATCTATGCCCTTGGA
TCTGTGTTGCCCCTTCTCCTCGCGGGACTACTCGCGGCCTCGCTTCGCCA
ACTCTTGGCGCTGCGTCAGTGGTCAGCTTGGCTGACGCCGACCAGCGGCA
TTGTTTTGGTTGGTTTTGGTCTGATCACTCTGCTCCTTCGTCTGCCCATC
CACGCATGA

>2771434200 Ga0255787_11222 208510..209880(+)(Ga0255787_11) 
ATGACCTCTGATTCTCTTGTCTCGCCGTCACTTTCCGATCGCCTGCGGAG
GGGGCAGCAAATTTTTTGGACTTGGCTGGCTGACCTGCGACTGGCGATCG
TGCTGTTGTTGGGAATTGCGATCGCTAGTGCCAGTGGTACCGTGATCGAG
CAAGGACAGAGTCTTGCTTTTTATCAGGAAAACTACCCTACTGATCCGGC
CTTGTTTGGCTTCCTCTCGTGGCGCTGGATCCTGACGCTTGGCTTAGACC
ATGTCTACCGGGCGGGTTGGTTCTTGGGTCTGCTGATTTTGTTTGGTGCC
AGCCTGACTGCCTGCACCTTTCGCCGGCAATGGCCTGCCCTGCAGGCGGC
TCAGCGCTGGCAGTTTTATCAAGAACCTCGGCAATTCAGCAAATTAGCCC
TCAGTGCCAGTCTGCCTCAGGGCAAACTTGAAACCTTGGAACCACTGTTG
CGTCAGCGCCGCTATCGTCTCTTCCGAGCCGACGACGCCCTCTACGCACG
GCGGGGGTTAGCCGGTCGAGTTGGACCGATTTTGGTGCATGCAGGAATGC
TCGTGGTCTTGGGTGGTGCAATTTGGGGCTCACTTGGGGGCTTCTTTGCC
CAAGAGATGGTTCCCAGCGGTGAGACGTTTCAAGTACGGAATGTGATTGA
TGCGGGGCCGTGGAGCAGTAGTCGCATTCCTCAAGACTGGTCTGTGAAGG
TCAACCGCTTTTGGATTGACTATGCGCCTGACGGCCGTATCGATCAGTTT
TACTCCGATCTCTCGGTGGTTGATCGGGACGGGCAAGAGCAAGACCGACA
GACAATCCACGTTAACCAACCGCTGCGCTACGGGGGACTGACCTTCTATC
AGGCTGACTGGGCGATCGCCGCTGCCCAAGTACGACTCAATAACAGTCCC
GTCCTCCAACTCCCCATGGCTCGTCTTCCGGCAACAGGGCGGATTTGGGG
CACCTTTGTTCCGACCAAGCCAGACCTTAGCAGTGGCGTTTCACTCATTG
CCAAGGATCTCCAAGGAACGGCTGTAGTCTACGGCAATGACGGCGAACCC
CTGGCAACCCTGCGGAAAGGCATGGCAGTGGAGGTAGATGGTGTCCGGCT
CAGCTTGGTGGATCTGGTTGGTAGTACGGGTCTGCAAATCAAGTCCGATC
CGGGTATCCCTTGGGTCTACGCTGGCTTCCTGTTCGTGATGGTGGGCGTG
GTTTGTAGCTACATCTCCCACGCCCAAGTCTGGGCCTTACAACAGGACGG
TCAACTATATATCGGTGGTCGCAGCAATCGCGCTCTGGTTGCCTTTGAAC
AAGAGATGCTGGAAGTACTTGCTCAGCTGGATGCTCAAAGTCAGCACTCG
ACAGAATCCGCGATCGCCTGA

>2771434201 Ga0255787_11223 210075..210413(+)(Ga0255787_11) 
TTGAAGAAGATTGAGGCGATTATTCGTCCGTTCAAACTGGACGAAGTCAA
GATTGCGCTCGTCAATGCTGGCATTGTCGGGATGACGGTTTCAGAAGTGC
GCGGTTTTGGTCGCCAAAAAGGCCAAACGGAGCGCTATCGGGGTTCGGAA
TACACGGTTGAGTTTTTGCAGAAGCTGAAGCTAGAGATCGTGGTGGAAGA
TGCCCAAGTCGATACCGTAATCGACAAAATCGTTGCATCGGCCCGCACGG
GTGAGATTGGTGACGGCAAGATTTTTGTCTCGCCTGTCGACCAAACCATC
CGGATTCGGACTGGCGAGAAAAACGCCGACGCAATCTAA

>2771434202 Ga0255787_11224 210555..211556(-)(Ga0255787_11) 
GTGGCAGCAACTGGGGCAACCATTCTGGTAACGGGCGGTGCAGGCTACAT
CGGCTCCCACACAGTGCGGGCACTACAAGCTCAGGGCTACCAGCCGATCG
TGCTCGACAACCTCAGCAATGGGCATCGGGCGATCGCTGCAGATGTGCTG
CAAGTGCCCCTGATCGTGGGGGATACGCGCGATTGCGCTTTACTTGATCG
CCTCTTTGCTGAGCATCCGATTGAGGCAGTCATCCACTTTGCCGCCTCGA
TCGAAGTGGGGGAATCAGTACGCGATCCCGGTAATTTCTATGCCAACAAT
GTCAGCGGCAGCCTGACCCTGCTGCAAGCGATGGTGGCGGCAGGCTGTCA
GCAGCTTGTCTTTTCCTCAACCTGCGCCACCTACGGACTCCCGCAAGTGA
TTCCGATTCCCGAAGATCATCCCCAAGCGCCAATCAACCCCTACGGTCGC
AGCAAGTGGATGGTGGAGCAGTTTCTGCAGGATTTTCAGGCTGCCTATGG
GCTGCGATCAGTGATCTTTCGCTACTTCAATGCCGCCGGTGCTGACCCAC
AGGGGGACTTAGGTGAGGCTCATGATCCTGAGACCCATTTGATTCCTTTA
GTTCTTCAAGCGGCCGCAGGCCAACGCCCCAGTATTCAGGTCTACGGCAC
GGATTACCCAACGCCGGACGGCACCTGCATTCGTGACTACATCCACGTCT
GCGACTTGGCGGATGCCCATGTGCGTGGCCTGACTTACTTGGCAGACGGT
GGCGCAACGACTGCTTTCAACTTGGGCAATGGCAATGGCTTCTCAGTCAA
GGAAGTGATTGCCACCGCTGAGCGGGTTACCCAGCGATTGATTCCGGTGC
AATTTGGCGATCGCCGCCCCGGTGATGCGATCGCTCTTGTCGGTAGCGGA
GAGAAAGCTCGCCAGATCCTTAGCTGGGAGCCACAATTCCCGAGTCTAGA
AACGATGATTCAACATGCTTGGCAGTGGCAACAGCGTAGCGATCGCCCCT
AA

>2771434203 Ga0255787_11225 211587..212405(-)(Ga0255787_11) 
GTGGCCAAGCACCGTTTAGATGCCCTACTCGTCGATCGCGGCCTCTGTCC
TTCACGCCAGCAGGCCCAGCGGCTGATTCGGGCTGGCGAAGTGCGCGTTG
CCCAAACTGTTGTCGATAAGCCCGGTAGCTTGGTTGCTGAAGATGCCGTG
ATTGAAGTTGCGGCAAAGCCACCTTTCGTCTCTCGGGGGGGAGAGAAGCT
AGCAAAGGCTCTAGCCACGTTCCCGATCGCTCTCAGCGATCGCATCTGCC
TGGACGCAGGTATTTCCACCGGTGGCTTCACTGATTGCCTGCTGCAAGCT
GGTGCCAGCAAGGTCTACGGCGTCGATGTTGGTTATGGGCAAGTGGATTG
GAAAATTCGCACCGATCCGCGAGTTGTGCTGAGGGAACGCACCAATATTC
GCAATCTCCAGCCAACAGACTTATACGCTGCTGAAGATACCTGGCCGGAT
CTTGCGGTAGCTGACCTCTCATTCATTTCTTTGACCAAGGTTCTGCCCAC
AATCGCGCAGCTATTGCGATCGCCCCGCGAACTAATCCTGCTGGTGAAGC
CTCAGTTTGAAGTCGGGCGCGAGAAAGTCGGCAAGGGTGGTGTGGTGCGC
GATCGCAAAGACCATGTGACGGCGATCGCTCAAGTCTTGGAGTCGGCTCA
GGAGTTGGGCTGGCAAGGTCAGGGACTGACGTGGTCACCGCTATTGGGAC
CAGCGGGCAATATCGAATATTTGCTCTGGCTGAGTGAAACTGAAACCAGC
TGGGTGGGCGATCATTCCGCGATTGATACCCTCACGACTGAGGCGATCGC
CGCACTGCGTGCCGGATAA

>2771434204 Ga0255787_11226 212387..212923(-)(Ga0255787_11) 
ATGTCGACCGCCCTGCTTCTGGCTTTGTTATTCCCCAGTACGCTCCCTAG
TTCGCCTGCACTATTAGCTCAAGCCAACTGCACACCCCTCCAGGTCGTGG
GTGGCAGCGGCACATCGGTGACGAAAACAGTAACGCCGGGAGGCGCAGGT
CCTTTCTTTCGGGATAACTGGAATACAGACTTTGCCGTTCCAGCCGATGC
AACTTTTCGACGTTACGTTGCAAGAGTGCAGTCCACCAGCGGCAACACCA
CCTATCAGGCAGGCCTCAATCTCAAGTACAGCAACGGTACCGTTGACCAA
AGTTTTAGCGGCAGCCTGTATTTACCCAGCAATCTTTCCAAGGAGCTGAC
CGGTCTTCCCCGACGCGACAGCCAGCCCTTTCAAGTCAACGTCAATTTGG
GTGCATCGATGCCGTGGGCTCCAGCTACATCCTCACAGTATTGGGCTGTT
ACTAAATCAGTTCTTTGGTTGGAGGGAGACAGCTCCGATAATTGGGGCAT
GTACTCCCTCCGAAATTTGTGGCCAAGCACCGTTTAG

>2771434205 Ga0255787_11227 213086..213541(-)(Ga0255787_11) 
ATGTCAACTGCCTTGGTTTTGGCTCTCTTACTCCCCACCTTGTCTAGTTC
GCCCGCCATGCTGCTTACCCGAGCTAATTGCACACCACTCCCAGTCGTGG
GCGGCAGCGGTACATCAGTCACTAAAACAGTCACACCTGGCGGAGTAGGT
CCTTTCTTTCGGGACAACTGGGATACAGACTTTGCCGTGCCCACGGATGC
CAACTTCCGCCGCTACGTTGCAACGATTCGATCCCTCAGTGGCAATACGA
CCTATCAAGCCAGCCTCAATCTCAAGTACAGCAACGGCACGTTTGATCAG
ACCTTCAATGGCAGCTTCTATCTCCCGAGAAATGGTTCTAAGGAATTAGT
TGGGCTGCCCAGACGCGATAGCCAGCCGTTTCAAATCAACGTCAATCTCG
GAGGGCTGAGGGCCGTCGGCTCCACCTATAGCTTGACCGTCGCAGGCTGT
TTCTGA

>2771434206 Ga0255787_11228 213728..214018(+)(Ga0255787_11) 
ATGCTCTCGCTGGCAAAATACGAAGCAAGTTTCTTGTGGCCAGAGAATAA
AAACCAGCTCTGGCGCTGTCCCGGTCCTAGCTTCAGTGAGGAGGATCCCA
TGGAGCAAGCGTTCGGTAACTGCTACGAAATCTTTGGGCGCCAACTGGTT
CGCCTCAAAGATCAGCCTGAAGACATGCCCGACTTTGTCTTGGAATACTG
CCATGGCGATCGCTGCTGGGTGCGACAGCAAGCCTGGGGCAGAACCATTA
ATCTCGGGATTCAGCGATCGCAGATCATCGGTTTGGATTAG

>2771434207 Ga0255787_11229 214103..215371(+)(Ga0255787_11) 
ATGGGCAGCCTTTGGACTGACACCTACAAGCTCAAAACCTGGCTGCAGGT
TGAGATTGCCGTCTGTGAAGCCCAAGCAGAGCTTGGCTACATTCCAGCCG
ATGCAGTTGAAACGATCAAGGCGAAGGCCAACTTCGATCCGGCCCGAGTG
CTCGAGATCGAGAAGGAAGTCCGTCACGACGTTATTGCTTTCCTGACCAA
CGTTAATGAATACGTTGGTGATGCAGGTCGCTACATCCACCTCGGCATGA
CCAGCTCGGATGTGCTGGATACAGGCCTAGCCCTGCAAATGGTGGCCAGT
GTCGATCTGCTCTTGGCAGAAACCGAGAATTTAATTCAAGCAATTCGCTG
GCAAGCCCAGCAGCATCGCGAAACCGTGATGATTGGCCGCTCCCACGGCA
TTCACGCTGAGCCGATCACCTTCGGCTTCAAGCTGGCGGGTTGGCTGGCA
GAAATGCTGCGTAACCGCGATCGCTTGGTGCAAGCCCGCCAGTCCGTGGC
AGTGGGCAAAATTTCGGGTGCTGTCGGCACCTATGCCAACATCGAGCCGC
GCGTCGAAGCCCTGACCTGCCAAAAGCTGGGTCTGGAACCGGATACAGCC
TCGACTCAGGTGATCAGCCGCGATCGCCATGCGGAATATGTCCAAGTCCT
TGCCCTAGTTGCAGCGTCTCTTGAGCGCTTCTCCGTCGAGATCCGCAACC
TACAGCGATCGGACGTACTGGAGGTTGAAGAATTTTTCGCCAAGGGTCAG
AAAGGCTCCTCGGCAATGCCCCACAAGCGCAACCCGATTCGTTCAGAGCG
GGTCAGCGGTTTGGCGCGGGTGGTTCGCGGCTATGCCGTGGCCGCGCTGG
AAAACGTGGCACTCTGGCACGAGCGGGATATCTCCCACAGTTCTGTGGAG
CGGATGATGCTGCCTGACTGCTCGGCTACCCTCCATTTCATGCTGGTGGA
AATGACCGAGCTGGTGAAAACCCTGCAGGTCTATCCCGAAAACATGACCC
GCAACCTCAATCGCTATGGCGGGGTGGTCTTCAGCCAGCGCGTGTTGTTG
GCTTTGGTAGATAAAGGGCTGAGCCGCGAAGAAGCCTATCGGATTGTCCA
AAGCAACGCCCACAGCGCTTGGAATCGGGAAGGTGGCGATTTCCGCGCCC
TGATTGAAGCAGATCCGACCGTTCAGGCTCACCTCAGCGCTGCCGAGATT
GAAGACTGCTTCGCAGCTCAACATCATCTCCGCCACTTGGATGATGTCTA
TCAGCGCCTCAATATTTAG

>2771434208 Ga0255787_11230 215418..216044(+)(Ga0255787_11) 
ATGTTCTCCAACATGGTTTTAAAGTTGGCAGCAGCACTGAGTGGTCTTGT
GCTGATTTTGTTTGTGGGCTTTCACTTAGCCACCAACCTCTTGCTGTGGC
GGGGAGCCGATGCCCTCGATCGCGCGGCGATCGCACTCCACAACCAGCTC
TGGCTCCCTGTAGCTGAAGTCATTGTGCTGGGGGCGATCGCCGTTCATTT
TTTGACCGTGCTGATGCTGGCTTGGCGCAATCGGCAAGCGCGCGGCACTC
AAGCCTATGCGCAATGGCAGAGTAAGCAAACTAGCTGGCTGCAGTGGGCT
GCCACCTCTACGGTTTTTAGTGGGTCAGGGTTGGCGCTCTTTCTGATGCT
TCATCTCCGCCACTTTCGCTGGACACCCCATGATCCAGGCGATACTGCTG
CACTTGTCATCCAGACGTTGCACAAGCCGATGCTCGCGATTGCTTACGGT
TTGGGCGCAACTTTTTTGGCACTGCACCTCAGTCATGGTCTCCGCAGCTT
AGTCCGGAGCTTGGGGTTGTTCTACCCGAAGTGGGCAGGGGTGGGGCAAC
GCTTGGCCATTGCGATCGCGATCGGGCTGGGACTCGGCTTTAGCAGTCTC
AGTGTTTTGGCGATTGGACTACCGTGA

>2771434209 Ga0255787_11231 216072..216902(-)(Ga0255787_11) 
ATGGAACTGCTTTCTTCGCACCGTAGCTTTGGCGGCTGGCAGCAGCGCTA
CCGTGTTCAATCAACGGCGCTCAACAGTGAGACGACATTCTCGGTCTACC
TGCCACCGCAGGCTGAGCAGGGTTCAGTGCCGGTACTCTACTGGCTTTCG
GGCTTGACCTGCACGGATGAAAACTTCGTTACCAAAGCAGGATCACAGCG
CGGTGCGGCGGAACTAGGATTAGCGATCGTGGCACCGGATACCAGTCCAC
GGGGATCGGATGTGGCTGATGATGCAGGCTGGGATCTTGGTCAAGGCGCG
GGCTTTTATGTCGATGCGACCCAAGATCCTTGGCGATCGCACTACCAAAT
GGCGACCTACGTTCGTGATGAGTTGCCCGCTTTGATCGCTGCTGAGTTTC
CCGCGATTAATGGCGATCGCGCAGGTATTTTTGGTCATTCAATGGGCGGT
CACGGTGCGTTAACTCTGGCGCTGAACAATCCCGATCGCTATCGATCGGT
GTCAGCGTTTGCGCCGATCGCTGTACCCAGCCAATGTCCTTGGGGTGAAA
AAGCCCTGACGACCTATTTGGGGAGCGATCGCAGAACATGGCTGACCTAC
GATGCCTGCGAATGCCTGAAAACCAGTGCTTGGGATCGACCCATCCTCGT
CGACCAGGGCGAAGCTGATGAGTTTCTGGCAGGTCAACTATTGCCGCAGA
ACCTAGAGCAAGCTGCTCAAGCAGCAGGTAAAGCACTCACCCTGCGCTAC
CAACCGGGCTATAACCACAGCTACTTTTTCATCGCCAGCTTCATCGACGA
TCACCTCCACTTCCACGCAGAGCAGTTGTAG

>2771434210 Ga0255787_11232 216908..218017(-)(Ga0255787_11) 
ATGAAATCACGCGCTGCGATTGCTTGGGCTGCGGGTCAACCGCTGACGAT
TGAAGAGGTTGATGTCCAGGCACCGCAAGCTGGCGAAGTCATGGTCAAGT
TAGTGGCAACAGGCGTTTGCCACACCGATGCCTTTACGCTGAGCGGCGCG
GATCCTGAAGGAATTTTTCCCTGCATCCTCGGTCATGAAGGCGCAGGAGT
GGTCGTTGAAGTCGGTGAGGGCGTCACTTCCGTCGCCGTGGGTGATCACG
TCATTCCGCTCTACACGCCGGAATGTGGCGAGTGCAAATTCTGCAAATCG
GGCAAAACCAATCTTTGCCAAGCAATTCGTGCAACCCAAGGCAAAGGCTT
AATGCCAGACGGCAGCAGCCGGTTTAGCCTCAATGGCCAGCCGATTTATC
ACTTCATGGGCACGTCGACTTTCTCGGAGTACACGGTGCTGCCCGAGATC
GCGATCGCAAAAATCAATCCGGCAGCCCCCCTCGACAAAGTCTGCTTACT
GGGCTGCGGCATCACCACTGGCCTCGGCGCGGTTCTGAACACCGCTAAAG
TCGAGCCAGGATCGACCGTCGCTGTCTTTGGGCTGGGTGGTGTCGGCCTC
AGCGTCATCCAGGGGGCAGTGCTGGCCAAAGCAAGTCGGATTCTGGCGAT
CGATATCAACCCTGACAAAGCGGAGTTTGCCAAGCAGTTGGGTGCGACTG
ACTTCATTAATCCCAAAGACTACGATCGACCGATTCAAGAGGTGATTGTT
GAGCTGACGGATGGCGGCGTCGACTACAGCTTCGAGGCGATCGGCAACGT
CAACACGATGCGCGCTGCGTTGGAAAGCTGCCACAAAGGCTGGGGCGAAT
CAACGATCATCGGGGTGGCCGGTGCAGGTCAAGAAATTTCGACGCGTCCC
TTCCAACTGGTGACTGGACGGGTGTGGCGCGGCAGTGCCTTCGGCGGCGT
CAAAGGTCGCAGCCAACTACCGGGTTATGTCGATCAGTACCTCAACGGTC
AAATCAAGGTCGATGAGTTCGTCACCGAAACGCGCCCCCTCGAGGAAATC
AACGAAGCCTTCGAGGATATGCACGCTGGCAAAGTGATCCGCACCGTCAT
CACCTTTTAG

>2771434211 Ga0255787_11233 218275..218862(-)(Ga0255787_11) 
ATGATCACTGCTGACGCTGCACAAGCACTCCTCGATTTTTGGTTCGGCCA
GCCCACCGATTCAGACTATGGGCAACCACGATCGCCGTGGTTCCAGAAGT
CCGAGGCCTTTGATGCCGAGATGCGCGATCGCTTCTTGGGGCTATACGAG
CAAGTCCTCGCAGAGGGAATTGATTTAGAGGCGATCGCCACACCGCAACA
GGCACTGGCATTGCTGCTCTTATTTGATCAAGTGCCACGCAACTGTTTCC
GCGATCGCCCTGAAGCCTTTGCCACTGATGAATTAGCACTAGCGATCGCC
AACCACTGTCTAGCCAAAGGCTGGGATCAGCAACTGATACCAGTACAGCG
TTGGTTTGTCTACTTGCCGCTAGAACACAGCGAAAATCTCGCTGATCAAG
ATCGGGCAGTTGCTTTGTTTGAAGCACTGGGCGATGACCCAATCCATACA
GGTGCGATCGACTATGCCCATCAACACCGCGAGATTATTGTGCGGTTCGG
CCGTTTTCCGCATCGCAACGCAATCCTAGACCGCCCTTCTACTCCAGAAG
AGCTGGCTTTTCTGCAACAGCCGGGTTCACGCTTTTAA

>2771434212 Ga0255787_11234 218862..219353(-)(Ga0255787_11) 
ATGACTGTCAAAGTGCTGTTCGTTTGCTTGGGCAACATCTGCCGATCGCC
GTCGGCAGAAAACATCATGAATCACTTGCTGACCGAAGCAGGACTCGATC
GCGTCGTGCGCTGCGACTCTGCTGGCACTGCCAGTTATCACGTCGGCAAT
CCGCCCGATCGCCGTATGACGGCTGCTGCTCGGGAGCAAGGCATCGCGAT
GCAGGGCAAAGCCCGCCAGTTTCATCGCACGGATTTTGAGCAGTTTGACC
TGATTTTGGCGATGGATGACGAGAACTACGAAGATATTTTGGCCCTCGAT
CGCGCGGGTGAGTATCGCCACAAAGTGCGGCGCATGTGCGAGTTCTGCCG
CGAATTTAGCGATCGTGAGGTTCCTGATCCCTACTACGGTGGACCTGAAG
GATTTCGTTATGTAATTAATCTGCTGCTCGATGCCTGCAGCGGACTGCTC
GACCACTTACAACAGGAGGGACTGATTCAAGCCCGCCGCTGA

>2771434213 Ga0255787_11235 219444..219785(-)(Ga0255787_11) 
ATGGCGGGAAAAGGGTTCGGCTTCAGCCTCGGAAAAATGAAAGAGCTTGC
TGATGCCTTCAAAAAAGCGCAGCAAGTGCAAGAAGGGGCCAAACAAGTTC
AAGAAGACCTCAACAACATGGAAATCGAAGGCCAAGCCCAAGGTGGATTG
GTCAAGGTTTGGGTCAGCGGCAACCAAGAACCGCTGCGGGCTGAAATTGC
TCCTGAGGCTCTGAATGAAGGCGCGGAAGTGCTTTCTGAGCTGGTGGCAA
CGGCGATGAAAGACGCCTACCAAAAATCCACTGCCGCCATGAAAGAAAAG
ATGGAAGAGTTGACGGCTGGTTTGGGCATCCCCGGCCTCTAG

>2771434214 Ga0255787_11236 219902..220627(-)(Ga0255787_11) 
ATGAAATTTTTAGATTGGTGGGCGATACTCCACCCTGCGATCGCTGTCGT
TGTGATTTATCCGATTCTGGGGGTGGTGTTGCGGCAGGCCTGGCTGACAC
GTCAGCGCCGACTCAGCCCATCGGATGCGAAATCGAAAATTCCTGTCAGC
GTTGGGCAAGAGCATAGTCAAGCAGGTCGCTGGCTGACAACAGGCGTCGT
TATTGTCTCGCTCCTTGGCATTGGCTATCCAATTTTTTCGAAGTTTGTAG
AAGTCGGTGCTGCCGAATTTACAGGTGGCACAGCGCGACTGGTGGCACTG
ATTCTCGCTTGGGTCGGCTCTTTGGTGGCGATCGCGACCCTCTTTTTGAT
CCGCCCCAAAACACCGCGCGATCTTCGTCTCCCCCGCGCTTTATTTGCCA
TCCTCACCGGTTTTGGGGTCGTCGCTTTAGGGCAACAACCTGAAGTCTTC
AAACGGGACTATGAAGCGTTGGTTTCGCACTACTACTACGGCATCATTCT
GGTGCTGTTGATGATCTTTGCTCTCGCAACCTTGCCTGAAATTCAACGCT
TTCCTCGCTGGCGGATTTTGCATATCGTGCTGAATATTGCCGCTGCTGCC
CTGTTTTTGGGTCAAGGAGTCACTGGCGCACGGGATCTGCTGGAAATTCC
TCTGAGCTGGCAGAAACCCACGATCTATCAATGTGACTTCCAAAACCTCG
TCTGCCCGGGTCAACCGCCAACTTGA

>2771434215 Ga0255787_11237 220717..222966(+)(Ga0255787_11) 
ATGACAAGGCCAATCAGCAGGCAACCGTCCCTGCCCCCGCTGGCCGCTCT
TTGGCACTGGCTTCTCCAAAACCGACAGATCCCTACCTTCTTTGCGCTTG
GGGTACTGCTGTCGCTGCTCACCCTACAAGTCGCTTGGGTACTGGGTGAA
CCACGGATCAATCAGTTTTTTCAAACTCTCGATCGCTGGCAGCAGCGTCC
TCCTGCTTGGTTGCAAACGCCAATGGAAGGGCTCTGGGCTTGGAGTTGGC
CCTGTTTACTCTTAGTTCTCCTCTGGGTCATTACCCGCCTTTGGAAGCGG
CCGAGTTTTTGGCCCCGGCTCGTTGTGGTCGGTATTCTGGCGCTACTGAC
GGTGCGCTACCTGCTGTGGCGATCGCTGTCGACGCTCAACGTCTCGACGC
CCTTGAATGGCAGTTTGAGCTTAATGCTCTACGGCATGGAACTGCTGTTG
CTGGTTACTGGTCTCATCCAGCTGCTGCTTAGTGTGGCTGCCCGCGATCG
CCAAGCGCAAGCCGATCAGTATGCAGTAGTGGTTCAGCAAGGGCACTATC
AACCCCATGTCGATATCTTGGTGCCCACCTACAACGAGCCGGTTAGCTTG
CTGCGGCGGACCCTCGTGGGTTGTTTGGCGCTGAATTACCCAGCCAAGAC
AGTCTATGTACTAGACGATGGCGATCGGCCCGAAGTAGCGGCTCTTGCGC
GGCAATTAGGCTGTCGCTATCAGACGCGCTGCGATCGCGAGGGTGCGAAA
GCCGGCAATCTCAACGCTGCCTTACCGAATTGCCAAGGCGAACTGATCGC
AGTGTTTGATTCGGACTTCATTCCCCAAAAGACTTTTCTGGTGAGAACTG
TCGGATTCTTTCAAGACCCACGCGTTGGGTTGGTGCAAACACCTCAAAGT
TTTTATAACCCTGACCCGATCGCCTACAACCTCGATTTGGCAGCAGAGAT
TCCGCCTGAAGATGAAATCTTTTATCGGCATGTTCAGCCAATGCGGGATG
GTGTCGGCAGTGTCGTCTGCGTTGGGACATCTTTTGTGGTGCGGAGACAA
GCCCTCGAAGCAATCGGTGGCTTTGTCACTGAGTCCCTCTCGGAAGACTA
TTTCACCGGTATCCGTATCGCAGCATCGGGCTACCAGCTGATTTATCTCA
ATGAAAAGCTCAGTCAGGGTCTGGCTCCCGAAAGCTTAGCGGCCTACGCC
AAACAGCGCCTGCGTTGGGCGCGCGGCACTCTGCAGGCATTTTTCATCCA
AGCCAACCCGCTGACCATTGCTGGTTTGAACCCGCTCCAGCGGCTCGGGC
ATTTAGAAGGACTTCTGCATTGGTTCTCCAGCCTGCCGCGCATCCTGTTT
CTGGTAATGCCGCTGGGGTATGGCATTGGGATCATGCCGGTGAAGGCCAC
GGGGCCGGAACTGCTCTACTTTTTACTCCCCATCTATCTCGGACATCTGA
CGGTCTTCAACTGGTTGAACCGGCGATCGCGATCGGCTCTACTCTCTGAA
ATTTATTCCCTCGTCTTAGCGGTACCACTGGCAGTCACTAGCTTGCAGGC
GCTCATCCAGCCTTTTCGGTGTCAGTTTTCTGTGACACCTAAGGGATTGC
GTCAGGATCGTTTCTTCTTTAATTGGGCTTTAGCTTGGCCCTTGCTAATT
CTGTTCGCGGCTACTTGGGTCAGTGTAGGGCTGAATTTGCGGCAATTTTG
GCTGCTGAGTCAGCAGGCTGATGGCGCCCAGATGCGGGGCTTGGGGCTCG
GTCTCTGGTGGGCGGGCTACAACTTGGTTTTGCTGGCCGTTGCTCTGCTA
GCCCTTTGGGATGCTCCACGCGATGGTCGCGAAGCGATGATTACTCACCC
TCTAACTTTGGATCTGCAAACCGATTCAGGGGAGGTGCTGACGGTGCGCA
GTCAAGCACAAAGTGAGGCAGTCATTCGCCTTGAGAGCAAGCTGGTTCTA
CCCGAAGGATCTCTAACCTTGACTCGCTTGGGGAATCAGATGTTCTCCGT
TCCGATTCAGCGCTGCGATCGCGATGCCCAAGGGACTTGGCTGTGGCTCA
CCCCTCAGACTGCTGATCAAAACCGGCTGATTGAAGCCATCTACTGTCAT
GCAACTGAGTATCGTCGCTGGGAAAGTCCGGGTGAACGGCGATCGCTGTT
CTTGATTTTGAAAACCTTACTCTGGCCGCCGATTCTCCGATCGCGGCAGC
GGCCAGCCCAACTGGGTCGGTTGTTGGTAGAGGCGCCGCAGCGTTTCTAG

>2771434216 Ga0255787_11238 222883..223632(-)(Ga0255787_11) 
GTGTTGCTGGCGATCGCTGCAACTATCCTGCCACTCGCGAGTCACTCGGC
TCCGCCAAGCAATCGCTGTCAAATTGATCGCAGTCGACAACTCTTGTCGA
GCAGTACGGAAGTACCGATCGCCCAGCAGGTGCACCCCCTACCTGCAAGC
TGGGCTGATTTACCGCAGACTGGCAATCATTACCTAGAGGCGATCGCGCC
GAGTCGCTACGGCTATTTAGTGTGGGCCGTGTCGCCACTCTGCGTCTATG
TTGAACCCGCTAGTTTGGGCAGTACGGCTGAGGAACAACGGCAACAACAA
TGGCAGCAAGCAGTCAATCAAGCCTTGGCAGACTGGCAACCCTACTTTGA
CCTGCAACTGGTCAGCGATCCAGCCAAAGCTGATATCAGTATTTGGCGAC
GGAGCCCACCTCTACGCCGGAATGCAGAAGGGCAACTCGATCGCGCCCGC
ACAGCAGAAACGACGCTGCTGTTCTATCGCGAAGGCGATCGTGCCTTGCC
GCGCTACCGAATTGACCTTGGCCTCACACAGGGCTTTGCAGGACTCGTTT
CCACCGCTCGCCACGAATTGGGCCATGCTTTTGGCCTCTGGGGGCACAGT
GATCAGCCTGAAGATGTAATGTATGTGGCTCAATCGAGCCGCAATATCCA
GCTGACAGAGCGTGATCTAGAAACGCTGCGGCGCCTCTACCAACAACCGA
CCCAGTTGGGCTGGCCGCTGCCGCGATCGGAGAATCGGCGGCCAGAGTAA

>2771434217 Ga0255787_11239 223685..223924(-)(Ga0255787_11) 
ATGCTGCAAAATATCCTGCAATACGTCTGGATGGGCTCGGCGGCTGGCCT
CGTAGTGCTGGTGCTGCTCCATAGCCCCAAGGGCGATGGCTTGGGCGGCA
TTGGTGGCCAAGGACAACTGTTTACCAGTGCCAAAAGCGCTGAGAGTACG
CTCAATCGCGTGACTTGGACGCTGTTCACCCTCTTCCTGTCACTGACGAT
TGTGCTCAGTGCAGGCTGGCTCAATCGCGCCGCTGGCTAG

>2771434218 Ga0255787_11240 223944..225542(-)(Ga0255787_11) 
ATGTTGGATGCTTCCATTTCGCCTGTTGTCCTCGTCATCCTTGACGGCTG
GGGATATCGCAACGCTACGGAAGGCAACGCGATTCGTACGGCAGAGACGC
CGATTATGGATGCGCTCTGGGAGGCTTACCCCAGTACTCTGATTCGCACT
TCTGGCAAGGACGTCGGACTGCCCGATGGTCAGATGGGGAATTCCGAGGT
GGGACATCTCAACCTTGGTGCTGGGCGCATTGTGCCGCAGGAATTGGTTC
GCATCACCGATGCCGTTGAAGATGGCAGTATTCTTGAAAACCCTGCCCTA
GTTCATGCTTGCAAGGCTGTCCGGCAGCATGGGAGCAAGCTACACTTGCT
GGGCCTTTGTTCAGATGGTGGGGTGCATGCCCACCTCGATCACTTGGGGG
GCCTGCTGAAGTTAGCAGCGGCTCAGGGCATTCAAGAGGTCTGTATCCAT
GCCATCACCGATGGTCGTGATACCAACCCCACGGAAGGGGTGAACTGTAT
CGCCAAAATTGAGCGACTGATTGAAGCCACAGGCGTGGGTCAGTTGACTA
CTCTTTGCGGTCGCTACTTTGCCATGGATCGCGATCGCCGCTGGGATCGG
GTGCGCAAGGCCTACGAATTGCTCACGATTGATGGTGAAGGTTGCGGCCA
AACAGCCACTGAAGTGTTGAAAGAAACCTACGCCAAAGGGGTTTCCGATG
AATTTGTCGAACCGACGCGGCTTGCTCCGGGGGCGATCGCACCCGGAGAT
GGAGTGATCTTTTTCAACTTCCGTCCCGATCGCGCCCGCCAGCTAACCTA
CGCCTTTGTGGAGCCAGAGTTTGAGGGCTTTGAGCGGGATCTGATTCAGC
CGCTGGCCTTTGTCACCTTCACCCAATACGACGCCAACCTGAATGTGCCG
GTGGCTTTTGAGCCACAAAACCTGACCAACATTCTGGGTGAGGTGATTGC
CAACCACGGCCTGCGGCAATTCCGCACCGCAGAAACTGAAAAATATCCAC
ACGTCACCTACTTCTTCAACGGCGGTATTGAGGAGCCCTTCCCAGGTGAA
GATCGGGAGCTGATCCCTAGCCCGATGGTCGCCACCTACGATCGCGCACC
CAAAATGTCGGCGGCTGCAGTGACGGATGCGGCGATCGCAGCGATCAACA
AGGGCATTTATTCCCTGATTGTGATCAACTACGCGAACCCCGACATGGTG
GGTCACACCGGCAAAATGGGGGCCACCGTGGAGGCGATTGAAGCAGTCGA
TCGATGTTTAGGCCGATTGGTCAGTGCCATCAACATGGCTGGCGGAACCG
CTTTGATCACCGCTGACCATGGCAACGCGGAATACATGTGGGACGAAAAC
GGTGAGCCTTGGACGGCCCACACCACCAATCAGGTGCCTTTCATTTTGGT
CGAGGGTGAGCAGCGCAAGTTACCGGGCTACGGCACAGATGTTCCCCTGC
GGAAAGATGGTCGTCTGTCGGATATCGCGCCGACGATCCTGCAACTGCTC
GGATTGCCGCAACCGCCAGAAATGACAGGGCGTTCGATGATTGAAGCGGC
TGCTTATGAGGTCAAGCAGGGGCGGACGCCAGTTAAAGTAGGAGTCTAG

>2771434219 Ga0255787_11241 226091..226624(+)(Ga0255787_11) 
ATGCAGACTGAATCGCGCGAACCGGCACCCCACCCCGCAACCCCCAAGGC
ATTGGCCGAGTTGGATGCCGCGATCGCTCAGTTAGAAGCAGAAGTTCAAG
CCCTACCCGCCGACTTGACTGCGCAGATGCAGCAGGAGTTAGCCCAGCTT
GATGGACTTGCGAAAGAGATTGCAGCGCAAGCAGCGGCGCTCACCCACTC
TCTGCAAGCTTTTGCTAGCCAAGCGACTCAACTTAATCCGGTCTATCGGC
GTTGGCGGCAACAGCAGGGCGCGATGTTACTACCCCCGACGGCGATCGAT
GGCCAGCGCCACCATGTGCGGCTACAGCGACAACGCCCCGCTCATCTGTG
GGAAACAGCGACTTGTGAAGTGCCGTCAATTGAGCAGTATGGTGGCTGCT
ATCGCTTGGTGAAACAGACGGTGCCCTTGGGGTGGACACCTCCCAGCTTG
GAGCAACCGGAGACGGCTGAATCTCTGCAGTCTTGGTTAACGCGGAGTCG
GCAGCGAGTTTTGAAGGACTTTTCGGGTCTGTAG

>2771434220 Ga0255787_11242 226765..227595(+)(Ga0255787_11) 
GTGCCGCTCTCCAGTCACTTGCGATCGCTCTTGCTCTACCTCCTGCTGGG
GGCGATCGCGATCGTGATGTTGATCCCGCTGCTCTGGCTGGTCAGTACGG
CCTTTAAGTCAGCAGGTGAGGACATTTTTCAGTTTCCGCCGCAGTTTCTC
CCGTCGCAACCGACGCTGGATAACTTCCGCCGGGTCTGGGCTGAGAACCC
ACTGGCCCAGTACTTCTTTAACAGCACATTGGTGGCCTTGTTGACGGTGG
GGCTCAATTTACTGTTCTGTTCCTTGGCTGCTTACCCTCTAGCGCGCTTG
GAGTTCAAAGGGCGGCAGACGATCTTTCTGCTGATTGTGGCCACCATCCT
GATTCCGTTTCAGGTGGTGATGATTCCGCTCTACGTCCTGATCATCAATC
TGGGACTGCGCAATACTTACCTCGGACTGGTGTTCCCCTACCTAGCGTCA
GCCTTTGGCATCTTTCTCTTGCGCCAAGCCTTCCAATCAATTCCCAAAGA
CTTGGAGGAAGCTGCCCGCATTGATGGTTGCAACGATTTGGGCGTTTGGT
GGAATGTGATGATTCCTTCGGCGCGGCCCGCGCTGATCACCTTGGCGATC
TTTGTCTTCATCGGCTCTTGGAGTGACTTCCTCTGGCCGCTGATTATTTT
GGATGAGCCTGATCGCTACACCTTGCCCTTAGGAATCGCGACCCTCGCCA
GTGGCTTCTCGCTGGACTGGCGCTTAGTAGCAGCGGGTTCAGTGTTGTCG
ATTCTGCCGGTCTTTGGAGTCTTCTTGGCGCTGCAACGCTACATCGTGCC
TTCGGCTGCCGCTAGTGGTGTGAAGGGGTAG

>2771434221 Ga0255787_11243 227705..228352(+)(Ga0255787_11) 
ATGTCCATCGTTGCTGACACCTTGCTCGAAGCCTTGAATTGGCGGTATGC
CACCAAAGCCTTCGACCCCGATCGCAAAATCCCGGCAGACACTTGGGAGG
CACTTCAACAATCCCTCGTGCTGACTCCCTCTTCCTACGGCCTGCAGCCT
TGGAAAGTGATTCAAGTGGAGTCCCCCGAACTGCGATCGCAACTGCTGCC
GAACTCCTACAACCAAAAACAAGTGGTGGATGCGTCCCACCTGATTGTTT
TTGCAGCCCGCACAGCACTGAGCGAAAGCGATGTCGATCGCTTGATTGAG
CTGACTTCTAGTACGCGCAATGTCCCAGCTGACAAGCTGGCGGGCTATCG
CAACATGATGGTTGGCGATCTTGTCCAAGGCCCCCGCAGCGCCATCATCA
ATTACTGGGCAGCTAATCAGGCCTACATTGCGCTGGGCAATTTCCTGACA
GCGGCAGCTTTGCTGGGTATCGATACCTGCGCTTTGGAAGGCATCATTCC
GTCTGCTTACGATGAGCTGCTCAACCTCAAGGGCACAGGGTATCAGACGG
TCGTGGCCGCTGTGGCTGGCTACCGCTCGGCAGCGGATCCCTATGCAGGT
CTAGTGAAGGTTCGCTATCCGGCAGCTGAACTGATTGAGACTCGCTAG

>2771434222 Ga0255787_11244 228468..228692(+)(Ga0255787_11) 
ATGGCCAAAGCCAAACCTGCTTGGAGCTACGAAACCGCGATCGCGGAAGT
GGAACAAGTTGTCCAGCAACTAGAGAGTGGCGAACTGCCCTTAGCAGAAG
TGCTGGAGCAATTTCAGCAGGCCAGCCAACGCCTACAGCAATGCGATCGC
TTCCTGCGTGACAAGCAAGCCGAGTTGGATCTGCTGATCGAATCGCTTGA
TGAGCCGTCCGAGCCACCGCAGTGA

>2771434223 Ga0255787_11245 228769..229875(+)(Ga0255787_11) 
ATGTCCGAATCGCTCAAATTACTCACTCCGGTGCAAGTTGGTCGCTACCA
ATTGCGCAACCGTGTTGTTATGGCACCGCTCACCCGCAATCGGGCTACCG
GCCCCGATAACGTCCCAAATGAGTTGAACGTGCGCTACTACCAGCAACGC
GCTTCAGCGGGGCTGATCATCACGGAAGCCAGTCAGATCTCACCGCAGGG
ACAGGGCTATCCTCTGACACCGGGCATCCATTCTGCGGAACAGGTGGAAG
GCTGGAAACCAATCGTGCAGGCAGTCCACGATCGCGGCGGTTGCATCTTC
TTGCAGCTCTGGCATGTGGGTCGGATTTCCCATCCCTCCTTGCAGCCCGA
CGGCGCGCTGCCCCTTGCCCCGAGTGCAATTCAACCGGCAGGCATGGCTG
CAACCTTCCAAGGGGAACAGCCTTTTGTGACGCCGCGCGCTTTGGAAACC
GAGGAGATCGCGGGCATTGTCGAGGACTATCGCCGTGCGGCTGAAAATGC
TTTGGCGGCGGGCTTTGATGGCGTCGAAGTCCACGGGGCCAACGGCTATC
TGATCGATCAGTTTTTGCAGGATGGCACTAATCAGCGCAGCGATCGCTAC
GGCGGCTCGTTTGAGAATCGCAGCCGTTTCCTGCGCGAGGTCCTCGAAGC
GGTGATCAGTGTTTGGGGAAGCGATCGCGTCGGCCTGCGCCTCTCCCCTT
GGGGGCAGTTCAACGACATGCACGACTCCGATCCCGTCGGTCTGTTCAGC
TATGTCGCTCAGATGCTGAACCCCTACAACTTGGCCTACCTGCACTGGAT
TGAACCGCGTTGGGACAAAGCTGAAGAAAGCCCAGAGTTCAATCAGCTAG
CGACGCCGGTGTTCCGAGCGCTTTACAACGGCACGGTAATTGCAGCGGGT
GGTTACAGCCGTGCCACTGCCGAAGCGGCGATCGTCTCGGGTGCTGCCGA
TCTGGTGGCCTTTGGTCGGATCTACATTTCCAACCCCGACTTGGTGGAGC
GCTTCGCTCAGGATGCGCCCCTCAATGCCTACGATCGCAACACCTTCTAC
GGCGGTGATGAACGGGGCTACACCGACTATCCCAGTTTGGAAGCAGCGTC
TGTCTAA

>2771434224 Ga0255787_11246 229970..230107(-)(Ga0255787_11) 
ATGACTGAATTTTTACCGTCCATCTTGGCAGTGGTCGCCCTCAGTTTGAT
GGTGGCTGTTACTGCTGGTGTTATCTATCTCACTGCCGTCGATTGGCGGG
ATAAGCGGCGTCGGGCTCGCGAAGGGAGCTCCCGCTAG

>2771434225 Ga0255787_11247 230133..230636(+)(Ga0255787_11) 
ATGCTGCCGTCGCCATTCCGACCCCAGACCACCATTGCCAGCGAGAACGT
GAAGACAGCCAGCAAAGCGGCCCAACCAAAGGTCAACAGTTCCATGAGTC
CCCAACCTGATGAGAGCGTTCTTAGTATTCTAGGCGTCCCTCGCCCTTGT
GTTAAAAAACGATCGAGAGATGCCGCTTCTGTTTTGACCGTGCTGACCTG
TTCACTGCAAGCGATCGCTGCACCAGCGACTGCCCCTGGTACAACGACAA
CTCGCGTTCGCCAGCCCTATCCGCACTTTCGTGTGATTGTGCTTGACGAC
GACGTCAATACGTTTCAGCACGTCGCAGACTGCCTGCTGAAGTACATTCC
GGGCATGACGGGCGATCGCGCTTGGGATCTCACCAATCAAGTTCATTTTG
AAGGAGCCGCCACCGTGTGGAGCGGCCCCCAAGAGCAAGCAGAGCTCTAT
CACGAGCAACTGCGGCGCGAAGGCTTGACCATGGCCCCGCTAGAAGCTGT
TTGA

>2771434226 Ga0255787_11248 230660..230956(-)(Ga0255787_11) 
ATGAGTTCTTCGCTTGGTCTGCTGCTCAACACGCTTTCGATCACCCTCAA
CATCTACTTCGTGTTGTTGATCATTCGTGTGCTCCTGAGCTGGTTTCCGA
ATTTTCAGGGCAGTCAGTTCATGCTGATCTTGGGTCAACTCACCGATCCC
TATCTCGATTTATTCCGGCGATTCATTCCGCCGTTGGGTGGGATGGACTT
CTCGCCAATTCTGGCTTTTTTCATCCTGCAAGCCGTCACCCAAGCAGTTC
AGCAACTGGCTATCCAGACTTCAGGAAGCTTCTCGGCTTTCTACTAA

>2771434227 Ga0255787_11249 230990..231598(-)(Ga0255787_11) 
ATGACGATCCCTGATTCAGTCACCCCGTGGTGGCAGCAGCTCTGGCAAAG
TCAAAAGGATAATCTACGGCTGCTGTTACTAGCGGCGGTACTGGCCTTAT
TAATCCGGGGATGGATCGCAGAACCACGCTTCATCCCCTCAGATTCGATG
CTGCCGACCCTACACGTGGGCGATCGCCTGATTGTGGAAAAGGTCAGCTA
TCAGATGCATCCGCCACGACCCGGCGATATCGTTGTCTTCCAGCCGCCAC
CCGTCCTGCAACAGGTGGGCTACCGCGCAGATCAGGCGTTTATCAAGCGC
GTGATTGCCCAGCCCGGCCAAACAGTTCAAGTCCATCAAGGACAAGTCCT
CGTAGATGGAAACCCGTTGACGGAACCCTACCTCGCGGAACCGCCTGCCT
ACGAGTGGGGACCCTATTTAGTGCCAGAGGGCGGCTTATTCGTGATGGGG
GACAACCGCAACAACAGCAACGACTCCCATATCTGGGGCTTTTTACCTGA
AGGTAATGTGATTGGTCGGGCCTGGCTGCGCTTTTGGCCGCTCGATCGTT
GGGGGCGGGTCAATACGGCGATCGCCACTCCCCTCGAGTCGACAACTCCC
CTCAGTTAG

>2771434228 Ga0255787_11250 231598..233412(-)(Ga0255787_11) 
ATGACCGACGTTTCGGTTTCAAAAATTCGTAACTTTTGCATCATTGCCCA
CATCGACCACGGCAAATCGACCCTGGCCGATCGCTTGCTGCAAGAAACGG
GAACGGTGCAAGCCCGCGAAATGAAGGAACAGTTCCTCGACAACATGGAA
CTGGAGCGCGAGCGCGGCATCACGATTAAGCTGCAGGCGGCGCGGATGAA
CTACCGCGCTCAGGACGGCGAGCAGTATGTGCTCAACCTGATCGACACGC
CGGGCCACGTCGACTTTTCCTATGAAGTGTCGCGATCGCTGCAAGCCTGC
GAAGGGGCGCTGCTGGTGGTCGATGCTTCGCAGGGTGTAGAAGCGCAGAC
CTTGGCCAACGTCTATCTGGCCTTGGAAAACGACCTCGAAATCATCCCTG
TCCTCAACAAAATCGACTTGCCCGGTGCGGATCCCGAGCGGGTCAAACGC
GAGATCGAAGAAGTGATTGGGCTGGATTGTAGCGGTGCAATCGAAGCCTC
GGCTAAGTCTGGCATCGGCATCGATGAAATTTTAGAGAGCATCGTTCACC
TCGTGCCGCCGCCCAGCGATACGACTCAGGAACCGCTGCGGGCGCTGATT
TTCGACAGCTACTACGATCCCTATCGCGGTGTGATCGTCTACTTCCGCGT
CATTGACGGCACCGTGCGCAAAGGCGATCGCATTCGACTGATGGCCTCGG
GCAAGGAATACGAGATCGATGAGCTGGGTGTGCTTTCGCCCAACCAAGTC
CAAGTCGAAGAATTGCATGCGGGCGAAGTGGGCTACATTGCCGCTTCCAT
CAAGGCCGTGGCTGATGCACGGGTCGGCGACACGATCACCTTGGCACGGG
CGCGAGCGGCAGAACCGCTACCCGGCTACGTCGAAGCCAAGCCGATGGTC
TTCTGCGGGCTCTTCCCCACAGATTCCGATCGTTATCCCGACCTGCGCGA
TGCGCTCGAAAAGCTGCAACTGAGCGACGCTGCCCTTCAGTACGAACCGG
AAACTTCCAGTGCTATGGGCTTTGGCTTCCGCTGTGGCTTTCTCGGTCTG
CTGCACATGGAAATTGTGCAAGAACGGCTGGAGCGGGAATACAATCTCGA
CCTGATTACCACGGCGCCTTCGGTGGTCTATCAAGTCACCACGCTTGATG
GCGAAGTGCTGCGGGTGGATAACCCCTCCAAACTGCCACCACCTCAGCAG
CGCGAAAAGATCGAAGAGCCCTACGTCAAGGTTGAAATCATCACGCCCGA
AGGGTACGTCGGGGCGCTGATGGACCTCTGCCAAACGCGGCGCGGCATCT
TCATTGACATGAAGTATCTGACCCAGGAGCGGACAACGCTGATCTACGAA
ATGCCCTTGGCGGAAGTGGTCACGGACTTCTTTGACCAGATGAAGTCACG
CACCAAAGGCTACGCCAGCATGGAGTATTCGCTGATTGGCTACCGCGAAG
GCGAGCTGGTGCGGATGGACATTCTGATTAACAGCGAGCCGGTTGATCCC
CTTGCGACGATCGTGCACCGCGATAAGGCCTACTACGTTGGTAAGGCGCT
GGTTGAGAAACTGAAGGAACTGATTCCCCGTCACCAGTTCAAGATCCCAC
TGCAAGCTGCGATCGGCTCCCGCGTTATTGCCAGCGAAAGCATTCCAGCG
TTGCGCAAAGACGTCTTGGCCAAGTGCTACGGCGGTGATATCAGCCGGAA
GAAGAAACTGCTGCAGAAACAGGCCAAGGGTAAAAAGCGGATGAAGGCGA
TCGGCACCGTCGATGTGCCCCAAGAAGCTTTCATGGCTGTCCTTAAGCTC
GATCGCGAGGGCTGA

>2771434229 Ga0255787_11251 233564..235297(+)(Ga0255787_11) 
ATGACTGCTTCCCGATCGCGCTCGACTGCTGCGAATCCCCTAGAACTCGC
TTGGATTACGCCGTCGGCGGCACAACTGGCCTCCACGGCGGATTTGTACT
TTGTCCAAGATCTGCTAGGACGCTATCTGTCCTTCGCTTGGCGCAGTGGA
CAACGGCTTGGGTTGAATAGTGATCAAGTCGTCGGTAGTTATCTCAGCGA
GCAGTTTACGCCGGTTGATCTCAACCTCTATCTGGCGCGGATGCGACGGG
CCATGCATCGAGGCCGCGCTGAGCAATTTCGCACTGGCTTTCGTTTTCAG
GGACAGGTTTACGTTTTTGACCTGACCCTCAGCCCGATTCTGCAACCGCA
GCAGGCCAGCTCATTGCTGTTGGTGATTGGGCGGCAGCAGGAGCCGCTAC
CTGAAGTTCTGCCAGAACCTCCGATCGCGATCGCGCCGCCGCACCATGCC
AAGTTGTTTGCCCAAATTGCTTGGGATATTCGCCGCACCCTCGACCCTGA
AACGATTTGGCAACACACTGTTCAAGGGTTGGGACAGGCACTCGGTCTTC
AGCGCTGCCTACTCTGCCCCTATGAACTGGGATCGACAGCGATCGCGATT
GTGGCGGAATATCGGCAGGCCAATCTGCCCGTGGTTTTGGGCGAACAGCT
AGCGATCGCCGCCAATCCTGCCCTCGCGGATGCACTCCTCAGTTTGCGAC
CCACCCAAGCCGTCGTTGACTTTGAGCGATCGCCTGCAGAACCAATATGG
ATTGTCCCGACCGGCTATCAGGAGCATCCCAACGGCGTCTTGCTGCTGCG
ATCGGCGGAGGAATTAAGTGTGGGCGATCGCGATCTGGTTTGGGAGCTGG
CAGATCAAGTCGGGACCGCCCTCGCCCATGCCCGCCTCTATGCCCAAAGT
CAGGCTTTGGCGCTGGAATTGCAGCGGGCCAACCAAACTTTGTTGGAACA
GCAGCAGGCTTTGATCGAAGCGCATCGCCAGTCGGAAGCCCTCTCCCAGC
TGAAAACTGACTTTTTAGCGAATACATCCCACGAGCTGCGCACGCCGCTG
ACCGGCATGATTGGCTATCTGCAATTGCTGCAAGACGATCTTGCGGATAC
CCCCGAAGAGCGGCAGGAGTTTGTTGAGGGGGCTTATCACTCGGCACTGC
ATTTGCTGGGCATCATCAACGATATCCTTGACATTGCCCGCATCGAAGCT
GGACGGCTGCAACTGCAGTCTGAAACTGTCTCTCTGAGGAGCTTGCTGGC
GGAAGTAGAAACCTGTCTTCGCAGCCAAGCCCAGTCGAAAGGATTGGTCT
ATCGCTGTCAGATAGCCGCTGGCACAGAGTTGGTCGACTTGTGGGGCGAT
CGCCAGCGTCTCTTGCAGGTGTTGTTCAATCTGGTCGGAAATGCGATTAA
GTTCACACTCAATGGCTACGTTGAAGTGCGAGCCATGGCGGTGTGGCAAC
CGCTCTGTGCCAATGGCTTCGATTTGCCGGGCTATCTCAAATTAGAGATT
GAAGACAGCGGGATTGGGGTAGCACCGGAACGACAAGACAGTTTGTTTCA
GCCGTTTAGCCAAGCGGATAGCTCGTTGACGCGACAGTTTGGGGGCAGCG
GCTTGGGTCTGGTGATCTGTCGCCGCCTATTGGAGAGCATGGGGGGCATG
GTGGAACTGTTCAGTCCCGGTGAGGGCTTGGGCACAACAGTGACCTGTTT
GATTCCTCTGGCTCCCACGGCCACCGTTGCCTAG

>2771434230 Ga0255787_11252 235376..236491(+)(Ga0255787_11) 
ATGCCTACTGTTGCTCGGATGTGGCGACCCCTGCTGGGTCTTGCATTGAT
CTCACTGCTCGTTCAAAGTTGCGGGCGATCGCGACAAGCGTTCAATCCTG
ATGGTGACCTGTGCGGATCGCGCCAGTTGGAAGCTAGTGACATCTTTAAA
CGCAGTAAGGGCAGTGTCGTCAAAATTGAGACTGCAACAGGCTTGGGATC
TGGTTTCGTTGTCAAAAACGATAATGGCTCAATCATTCTGACTAACGCTC
ACGTTGTTAAAGGCAACGGTGGTCAACTGACGGTCAAAGATGTGCGGGGC
AATACGGTCGAGGCTCAACTGCTGGCTGTGGGTGAAGGCGAAGCTGATTC
CTCCGATTTGGCGTTGATTAAAACCGATGTCGAAATTGGCACTCCCTTGA
AGCTGGATGATGAGATTGAAACGGCAAGTACGGTCTATGCGATCGGTTCG
CCCTTGGGTCAGGAATGGTCTATTTCGCAGGGAATTATCAGCCGTTTTGT
CACGGATCAAGGCTTAATCCAAACTGATATCGCCATCAACCCTGGTAACT
CCGGCGGGCCAGTGCTCGACAAGCGGGGTTGTGTCGTCGGTGTGGTTGTA
TCCAAGCTCGATCCAGCGCAGTCCGAAGGAATTGGCTTTGCGATCGAACC
GCGCATTGCCGAGCGGTATGTGAAAGAAAATGCGCAAAATCAAGCGATCG
CGCTTGACCAGTTCAGTGAGCCTGAAGAATCCCAAGTTGAGCAGGTCGAA
AATCCCGAGCGTAGTGATGCGGGTTACGAAGTCTGTAATCAATCGGGTGA
GAAGCTTTCTGTTGCGATCGCCTATTTCGATACATCAGCCGATAGCTATC
GCAGTGAAGGCTGGTGGAACCTAGACAAAGAGGACTGTCAGTTCTTTCCC
AACTTGCTTAATCGCGTTGATGAAGTCTACGTCTTCGCCGAGTCCGATCA
AACGCTCTGGTCTGGAGATTTCCCCTTCTGTATCCAAGAGGAAGCCTTTG
ACTACCCCAATGCCAACCGCGATCGCTGCCCGGACCCTGCCTATTCCAAA
GGCTTCCTCAAAGTGGAAGTTGGTGACGCTAAAACCTGGACCACGAATTT
GACACCCTCTCAATGA

>2771434231 Ga0255787_11253 236520..237437(+)(Ga0255787_11) 
TTGATAAATGGCTTAAACTACAGCCATAAAATCAAAATTCAAAATATTGA
GGTAGCCAAAATGGCCATTTATGAAAAAATGCTTGAACAAATCTACCGAT
GTCTCTTGCGGCCTGGTGATACAGCCATCGATATTGGTGCTCACACTGGG
CTCCATACCTTGCCAATGCTAGACGCTGTAGGTGAAACAGGAAAGATTTA
TGCCTTCGAGCCTTTACAAGCTGAATATCAAAAGCTGAAAGCTGAAATCT
TAAATCACCCAGCTTTTCAAGCCCAGTCTAAAAGTTTTTGTGCCTACAAT
TGCGCTTTAGGAGATAAAGAAGAAACAACTCAATTCGTTTATGTGCAAAA
TTTTCCAGAGTATAGCGGTTTTCGTGAAAGGATTTATCATGACAACTCAA
TTGAAAGGGAGATAATAACTGTTGATGTGCGTCGATTGGATTCCTTTGTT
GATCAGTTTCAAGGTCTGCGCTACATCAAAATAGATGCAGAAGGGGCTGA
ACTTATGATCTTAAAAGGAGCCCAAGATGTTATTAAAAAGTATCATCCAG
TAATTTCTTTTGAACTAGGAGATTTGTCGCTTTCCAATTATCCCTACGAG
TCTAAAGACGTCTATGACTTCTTGTCGGTTCTTGGTTACAATATTTTTTC
AGTTTTTGGAATTCTTCTTTCTCGAGAAGATTTTATTGAGGCTTCAAAGG
AACAGTTTTTTTGGGATTATGTCGCAATTCCCAATTTGACAACTTGGCCG
TTGGGTCATTATCACCTGCGGCTATTGATGCGGGAGATGGATGCTTTGTC
TGCTGCTGCCAGATCAACTACCCTACCAACGGCAACGCAGCTAGAAGAGC
CTGTCACAACCCCATCGAAGCTCAAGCGTCTTAAGGCAAAAATTCGGAAT
CTAGTGCGGGGCAATTAG

>2771434232 Ga0255787_11254 237434..239197(-)(Ga0255787_11) 
ATGGCGGTACTGCCGCAAGCGCGAGGAGGCCGGCGACCCCGGCGATCGTC
ACGTCGTTCAGTACCGACTCAGGTCATTGAGCCCCGGCGTCTACTGACCA
TTTGGCTATTACTCGTCCTGGGAGCTGCCTGTCTGGGGTGGCGGCTCTTC
ACCGTCCAAGTTCTGGAAGGACCAACGCTGCGGCAGAAGGCGGCAGAACA
GCAGCAGGTTACCCTTTCGCCCTTTTTGCCACGGCGACCAATCATTGACC
AGCAGGGCAATTTGCTTGCGCTGGATCAAGAAATTTACACGCTTTACGTC
CATCCGCGTCTATTTAAGGAACCCATTCCGGCCGTTGCGGAAAAGCTCGC
GCCAATTTTGGGCATGGACAAGGCAGCTCTCCAGCAGCGCTTTCAAGCAC
AAGAGAGTGGGATTCGCCTGCGATCGGACCTCTCACGGGATACCGTCAGT
ACCCTGCGCGGTCTCTATCTCGATGGCCTAGAGTTTGAGCAGCGGGCGCA
GCGACTCTATCCCTTTAAAGACCTCTATGCCAATATCGTTGGCTTCCTCA
ACGACGAACGAAAGGGCCAAGCCGGTCTTGAGTTCAGCCAGCAAAATCTC
CTACAACGCCCAGTACTCAAAGCCTCCGTAGAGCGATCGGGCGATGGCAG
TCTGCTACCCGATGGCGTGCCGGCTGGTTTTCTACACCAAGACGATATGC
GGTTGCAGCTGACACTCGATGGTCGACTGCAACGCACCACACAAACCGTT
CTGCGGCAGCAGCTAAAGCGCTATTCCGCCAAGCGGGGGGCCGCGATCGT
GATGGATGTCCGCGATGGTTCACTCCTGGCGCTAGTCAGCGAGCCCACCT
ACGATGCCAATCGCTACTACGAGGCCGATCCCAAGCTATTCAACGATTGG
GCAGTTCACGATCTCTATGAGCCAGGTTCTACCTTTAAGCCAATCAACAT
TGCGATCGCCCTGGAAGAAAAAGTTCTCGACATCAACGACGTCATTTATG
ACGAAGGCCGCATCCAAGTCGGGGGCTGGCCCATCAACAACCATGACTAC
AGCACCTCTGGGGGTAGAGGACCGCTCTCCCTCGAAAAGGTCATGCAGTA
TTCCAGCAATGTGGCCATGGTGCACATCATGGACCGGCTCCGACCCCAGC
GTTATTTTGAGTGGCTCCAAAAGCTGCAGATCGATAAAGCGGTCGGCACG
GATCTACCCTTTGCCACGGCGGGGCAAATCAAGGCGCGGAATGAATTTGT
GAATCACGTGATTGAGCCTGCAACCGCTTCTTTTGGCCAAGGGTTTTCAT
TAACACCACTCAAGCTTTTGCAACTACATGCCGCGATCGCCAATGGCGGC
AAACTCGTCACCCCCCACGTGATTGCTGGACTAGTGGACAGTCAAGGGCA
GCTCTACTGGCAACCGCCGCGTCCTGAAGCCCCGCAGCTCTTCTCGGCCG
AGACATCAAAGCAAGTCATGAGCTTGATGGAGAGTGTTGTGGTGGATGGC
AGTGGTAAACCCGCTCAAATCAAGGGTTACCGACTGGGAGGAAAAACGGG
TACAGCCCAAAAAGCAGAGAACGGCATGTACGTCGCCGGTGCCCGGATTA
CCAGCTTTGTTGGGGTCTTGCCTGCGGATAATCCACGCTACGCCATTCTT
GTAGTGGTCGACGAGCCAAGGGGTGATGATGCCTACGGCTCAACCGTTGC
TGCACCGGTGGTTAAGCAAATGGCCGAAGCCCTCGTCGCGATCGAGGGCT
TGGCCCCCACCTAA

>2771434233 Ga0255787_11255 239200..239643(-)(Ga0255787_11) 
ATGGTCGCCGTTCCTGCCCGCTCGATTCCCCAGCCTCGATCGCTGACGGT
GGTTACCCCCACGACAACGCCGCGGAGCCGATCGCGATCGGCAACGAAGA
CGCGCAGTTTGCCTTGGTTAGGGGCCTGCCAAAAAATTGGATTGGGACTG
GGTGCCAGTCTGGGTGCGGGTGTGCTGGGCGTCTATTGCTTCAATGTCTA
TCTTGATTCGCGCTGGAGTCGTGATTTTCGCCAGCTAGATCACCTGCGTC
AACAAGAGTTAAAACTGACTGCAACCACAGCTCTGTTGCGCGATGAGGTT
TTGGAACAGGGGCAGCAAACCGGACAGGGTTGGGTGTCGGCAAAACCCTC
CGATTTAATCTTTTTACAACCCGCTCCACCCCGACCGGCGGAACCAGCAC
CTGAGTCCCAACCCCAAGCTCCAGCCATCTCTGTGGGGTACTAG

>2771434234 Ga0255787_11256 239845..241269(-)(Ga0255787_11) 
ATGGGCATACGGCGGTTACTAGTCTGGAGTCTGTCTCTGTTGGCATGCCT
GTTGATGGGCAATGTTTTGCTGGCAAGTTGGCAGCAACCCCAGGTGCAAA
GTCAGCTGGAATTGCGGCAAAGCGAGTTATCACTGCAAGTCCTGCAACTC
CAGGATCAATGGGCCAGCGCTGACACCGATCGCCAAAATACTCTTGCCGC
CGCCGAAAGCAGTTTTCGCCAACGCGTTGAACAACTCCAAGACAACAGCG
CAACCGAACTGCTCGTACAAAGCGACCGGCTCAGCCAAGCACTTGTGGAG
CTGGGATTACTGGAAGCTGTAGGGGGCAAACCCCAAGCTGCGATCGCCAC
CTGGCAAAATGCGATCGCCGCCACCCTTCCCAACTCACCCACCCAGCAGG
TGGCTGCTGTGCTGACAGGGCTCTGGCAAGATCCACCACGCCTGTTGCCC
GATGCTGAACCTCAGCTGCGATCGCAGCTACGGGGTTGGTTCCAGACCCA
AGCCTTAGAGCAGCTCTACAGCCTGCAACAGCGATCCGAAGCCCTCGCCA
GTCTTGCGCAGCGTCAAAATCGAGCCGCTTGGCAAGCCCTGATCGCACTT
TTGTTGCTCAATGGCCTGCCATTGATCGGATCACTGCTGGGCCTAGTCCT
CTTGGGGTACTTGGGTTGGCGGCGCTGGCGCAAGCAACCGTTTCCGCCTT
TACAGGGCTGGACGGTGCCCTGGGACTCGACGGTGGTCGCTTGGGTAATG
CTGCCCGGCTTCATTTTGATTGGCCAGATTGGCCTCAACCAGCTGTTGCT
CCCAACACTCTTGGCTGCTGTTGGCTTCGATAGCAGTCGGATGGATGTCA
GTGGCCAAGCATTTTCTATCTTGGTTCGCTACGGCTTGATGGCCGTTCTG
GTATTGGGGCTACTTGCTTGGACATTGCAGCGCTATCGGCCCCTGCCACC
CGATTGGTTTGTTCTCCGCTGGCGATCGCGCTGGGCGCTGTGGGGAATTG
GCGGCTATTGGGTTGCCCTACCAATTGTGATTGGCACCTCTTTACTGAAT
CAGCTGATCTGGCAGGGACGCGGCGGTAGCAATCCGCTGCTGGAGTTGGT
TCTGGATACAGGTAGCCGTAGCGCCCTGTTCTGGTTCTGGGTGACCGCCG
CGATCGCCGCACCACTGTTTGAAGAAGTGCTCTTTCGGGGCTTTCTGATG
GCCTCGCTAACGCGGTGGCTGCCGGTGCGGGGAGCGATCGCCCTCAGTGG
TCTTCTCTTCGCCCTCGCCCACCTCAGCCTGTCGGAAGTCTTGCCGCTGT
TTGCCCTTGGCTGTTTGCTGGGCGATGTCTATGCCCGCAGCCGCAACCTG
TTGGCGCCGATGCTGCTACACGGCCTTTGGAATAGCGGTACGCTGATCAG
CCTGCTGTTGTTGAGTCAGCCCTGA

>2771434235 Ga0255787_11257 241388..241939(+)(Ga0255787_11) 
TTGGCTACGCGTGTTGTCCTCGTCCGCCACGGACAAAGCAGCTATAACGC
CGCGGGGCGTATCCAAGGACGCTGCGATGATTCTCAGCTGACCGATCGTG
GTGCAGCGGATGCGGCCAAAGTAGCCGCCGCTCTGAATGGCATTCCTTTT
ACAGCGGCTTACTGCAGTCCTCTGCAACGGGCGAAGCGCACGGCTGAAAT
CATCATTGAGCGAATTGAGAATCCACCTGCTCTAGCAGTCAGCGACGGCC
TATTAGAAGTCGATCTGCCGATTTGGGAAGGGTTGCATCGCGACACCGTG
CGATCGCAGTATGCCGACCTCTATCGTCAATGGCACGAACAGCCGCATGA
GCTGGTGTTGACGGTGCCCGATGGACAAGGCGGTAGTCGGGAACATGCAC
CGGTTCTGGCGCTGTTTGAGCAAGCCCGCCAATTCTGGGCAGAACTGCTC
GATCGCCATCGCGACCAAACTATCCTGCTGGTTGCCCACAACGGCATTTT
GCGATCGCTGCTTGCTACGGCCTCGGTGTTGCCCCCTCGGCTTACCAAGT
GA

>2771434236 Ga0255787_11258 241936..242724(+)(Ga0255787_11) 
GTGATTCGCCAGTCGAACTGCGGCATCAGTGTTCTCAACTTTGCAGATGG
CACGAAGCAACCGGCGCAACTTGAGTGCCTGAATCTGACGGCACCCTTGG
GCGATGCCCTGCCCGATCGCGGGGCTAGTAGCGGCGTGCGCCTGCTGTTG
GTACGCCACGGTGAAACTGACTGGAACCGTCAGAAACGCTTCCAAGGTCA
AATCGATATTCCACTCAATGACAACGGTCGGGTCCAAGCACGATCGGCAG
CGGAATTCCTCGCGCCAATTCAGATTGATTTCGCCGTCAGCAGCCCGATG
GCGCGGCCCAAGGAAACGGCAGAGCTCATTCTCGAACGCCATCCCCACTG
CGAACTGTCAGTGGACGATCGCTTACAGGAAATTGGCCACGGCCTTTGGG
AAGGCAAGCTCGAAGAAGAAATTGCTGCTGAGTTTGGTGAGCTATTGCAG
CTGTGGAAGGATCATCCCGAGCAAGTGCAAATGCCGGAGGGTGAAAACCT
ACAGGATGTCTGGGATCGCTCGGTGGCCGCGTGGGAAGCGATCGTGGCCA
ACGCGCCGGAAGGGAGCACGGGGCTGGTGGTGGCCCACGATGCGGTCAAC
AAAGTCATCCTTTGCCATGTCCTCGGTCTTGCCCCGGCGGATATTTGGTC
AATCAAGCAGGGCAACGGCGCAGTCACGGTTGTTGACTATCCGAAGCGGC
TCGAGTCGCGACCAGTCCTGCAGGCGATGAACCTGACCCTGCATTTAGAC
GGCGCGGTTCTCGACCGTACGGCTGCAGGAGCGCTCTAG

>2771434237 Ga0255787_11259 242731..243963(+)(Ga0255787_11) 
ATGGCCGATCTGTTTCGCCAAATTCGTGTCCTCGATCCGGCGACAGGAAG
CGATCGCCGTCGCGATGTGCGCATCCAAGGTGGGCGATTGATCGCGATCG
CAGACAGCTTAGATACCCAGCCTGAGGATCAAGTTCATAGCCATCCTGAT
TGGGTCCTAGGGCCTGCCCTCACGGATCTCTATAGCCGATCGGGCGAACC
TGGTGCAGAACCGCGGGAGACTTGGCAGAGTCTTGCTGCAGCAGCAGCGG
CAGGTGGTTTTGGCCGCGTGTTGTTGCTACCGGAGGGCGAGCCTTGGCTC
GATCAGGCCGAAGCCTTGACTGCTCGCCCGCGCCAGTTGGGCAGTGTGCA
GCTGGATTATTGGGCGGCCTACTCGCAGCAGGGACAAGGTGAACAGCTGA
GCGAGCTAGCAGAATTAGCGACTCAGGGCGCGATCGGGTTTGGTGATGGT
CAGCCGTTGGCCAGCCCCGCTTTCCTGCGGCAACTGCTGCTCTATAGCCG
CAGTCTCAATCGCCCGCTGTTGATCTGGCCTTGCGATCGCCAGTTGCGGG
GTAAAGGACGCGCTCGCCAAGGGAGTCTGGCCCTGCGCTGGGGACTGCCG
GTTGACCCTCAGAGTTCGGAGACTGCTGCTTTAGCACTGTTGTTAGAACT
GCTGGCAGACTCTCCGACGCCGGTTCATCTGATGCGCATTTCCACTGCCC
GCAGTGTTGAGTTGATTGCCCAAGCCAAACAACGAGGACTGCCGGTCACG
GCAAGCGTCACATGGCTGCACCTGCTGGGTAATACGGCGGATCTGTCGGA
CTATGAGCCCAACCTACGCTTAGCGCCACCCCTGCCTGAGCCGGACGAGC
AGGCCGTGCTGCAACAAGCGGTTCGAGACGGTCTGATTGAGGCGATCGCG
GTTGATCACAGTCCCTATCTCTACGAAGAAAAGACCGTGGCCTTTGGTGA
AGCTCCGGCTGGAGCGATTGGGTTGGAACTGGCGCTGCCCCAACTCTGGC
AAAAGCTAGTGGTGGAAGCGGGCTGGTCACCGCTGACACTCTGGCAGCGA
CTATCGACTGGGCCGCAGCACTGTATCGGGGAAACGCCGCGATCGCTGAG
CGAGGGCGATCGCGTGACGGTGTTTGACCCGCAACAATCATGGACTGTGA
GTGAAACGAGTCTGCGATCGCAAGCGCGCAATACCCATTTGCTCGGACAG
ACCATGATTGGCCGTATTTGGCAGTCAGCTTAA

>2771434238 Ga0255787_11260 243955..244581(-)(Ga0255787_11) 
ATGGCCAAACCAGAAACGTCGTCCACCTCTACGGCTAAATCTGAGACCCC
AACCGCGAAGAAAGAAAATGTCTGGCTCGAAAATGCCAAAACACTGGGAC
TGAGCATCATTTTTGCTTTGGGGATTCGGCAGTTTGTCGCTGAAGCCCGC
TACATTCCTTCGGGGTCAATGCTGCCGACGCTGCAGATCAACGATCGCCT
GATTATCGATAAAGTCAGCTATCGCTTTAACCCGCCGCAGCGAGGCGATA
TCGTCGTCTTTGAGCCTCCCTTTCCGCTACGAGAACGGGGCTATGACGAC
GCCTTCATCAAGCGCGTGATTGGCCTGCCAGGCGATACCGTCGAAGTCCG
CGATGGCCGTGTCTCGGTCAATGGCAAGGTTCTCAACGAGAATTACGTTG
CCCAAGAGCCCAGTTACACCTGGGGTCCCAAAACAGTCCCCGCCAATAGC
TACCTCGTACTGGGCGATAACCGCAATAACAGCTACGACAGCCATTACTG
GGGCTTCGTACCGGCCAACAAAATCATTGGCAAAGCACTGGTGCGCTTCT
GGCCACTCAATCGTTTGGGGGAAGTCGATCCTCCGCCTAGCCATCAGCAA
ACGCCCCCAACAGAGCCCTTAAGCTGA

>2771434239 Ga0255787_11261 244723..246051(+)(Ga0255787_11) 
ATGAGCGACCTCTGGATTCGTCAAGCCCGAGTGCTCTTGCCGTCGGGAGA
GTGGCAGCAGGCCGATGTGGAAGTTCGCGCTGGCAAGATTGTCGCGATCG
CCGAGCAGTTGCCGTCCGCCAGCGACGACACGCTCGAAGTTCAGGCAGAA
GGACTGGCTTTGTTACCGGGGGTGATCGACCCGCAGGTGCACTTCCGCGA
TCCGGGACTGACCCACAAAGAAGATCTGCACACGGCAAGCCGTGCCTGTG
CTCGGGGTGGCGTCACCAGCTTTATGGAGATGCCCAACACCAAGCCACTG
ACGACAACGCAGGAAATCCTGACCGAGAAGTTAGCGATCGCAGCAGAAAA
GAGTCTGGTCAACTATGCCTTCTTCATTGGGGCCACGCCGGACAACCATC
CTGATCTGCATACCGCTACGCCCACCTGCGGCATCAAGATTTTCATGGGC
GCGTCCCATAGCCCGCTGATGGTGCCGACGGAGCCGGAACTGGAGCCGAT
TTTTGCAGCGGGACGGCGGCTAATTGCGGTTCATGCCGAAGACCAACCTC
GCATTCTGGCGCGGCGAGAATTTATGCTGGCAGGCCCGCATGTCCCGGAT
TTGCACTCTGCAATTCAAGACAACGAAGCAGCACTACTCGCAACCCGTCT
GGCGCTTAAGCTCTCCAAGAAATATCAGCGGCGGCTCCACATTCTCCACC
TCTCGACCGGCGATGAAGCGTTGCTACTGCGCCAAGATAAGCCCGCTTGG
GTGACGACGGAGGTGACGCCTCAACACCTGCTGCTCAATCGCGATGCCTA
TTACGAAATCGGTAGCTTGGCCCAGATGAACCCACCCTTGCGGACGCGCT
GGGATAACGAAGTGCTCTGGCAGGCGCTGTTGGATGGCGTGATTGACTGT
ATCGCCACGGACCACGCACCGCACACCCTTGAGGAAAAAGCCCAGCCCTA
CCCTAACTGCCCATCTGGAATGCCCGGTGTCGAAACCTCGCTGCCGCTGA
TGCTGACCCAAGCCCAGCAAGGACGCTGCACAGTGGCACAGGTGTCGCAG
TGGATGTCGACCAATGTGGCCAAGATCTTCGGCATTGCCAATAAAGGCAA
GATTGAGCCGGGCTATGACGCTGACTTGGTGCTGGTTGATCTCGATCGCT
ACCAGCCGGTGCGGCGCGAAGATCTGCAGACCAAGTGCGGCTGGAGTCCT
TTTGAAGGGTGGAACCTAACTGGCTGGCCGCAGGTGACGATTGTGGGTGG
TCAGATTGTCTACGATCGCGGTCAGTTCAACGAGTCGGTGCGCGGCCAAG
CGTTGCAATTCGATGAGTCAGGCTGGTAA

>2771434240 Ga0255787_11262 246072..247454(-)(Ga0255787_11) 
ATGACTGCCGTCGCTGTTCCCTTTTCTGCTGCCGAGACTGTGGCGGCTTT
GCGGGCGACGTTCAATTCCGGGGAAACGCGATCGCTCAACTTCCGTTTGG
CCCGCCTGCAGGATCTGGCTCAACTACTGACCGATCACGAGGCTGAGCTT
CTTCAAGCCTTGGCTGAGGATTTGCACAAACCCGCCTTGGAAGCCTACGC
CAGCGAGATCTACTTTCTGCGCGATCAAATCAAGCTGACCTGCAAACAGC
TCAAGCGCTGGATGCAACCCGAGAAGACTCGCATTTCTGCAGTACAGTGG
CCGGCCCAAGCCTATCGCCAAGCCGAACCGCTCGGGGTTGTACTGATCAT
CGGGCCTTGGAACTATCCGCTCCAACTGTTGCTGCTGCCCTTAGTCGGGG
CGATCGCGGCGGGCAATTGTGCGGTGCTCAAGCCTTCGGAACTGGCTCCT
GCTACCTCGAGTCTGCTGAAACGCCTGCTTAGCGATCGCTTTGATCCCAA
CTACATCCGGGTGCTGGAAGGCGATGCCACGGTCAGCCAAGCCCTACTAG
CCGAACCGTTTGACCACATCTTCTTCACCGGGGGGACGGCGATCGGGCGC
AAGGTGATGGCAGCTGCCGCCGAACATCTGACCCCTGTCACCCTAGAGCT
AGGCGGCAAGTCTCCCTGCATCGTCGATGCTGATATCGATCTTGCGGTGG
CTGCCCGCCGCATTGCTTGGGGCAAATTTTTTAATGCCGGTCAAACCTGC
ATTGCCCCCGACTATTTACTCGTGCAGCGCGCGGTCGCCGAACCACTGAT
CCAAGCCCTGATCGACAACATCCACCAGTTCTACGGTGAGGACCCGCAAC
AAAGTCCTGACTATGCCCGAATCGTCAGCGATCGCCACTGGCAGCGACTC
AACGGTTTGCTCGCTGATGGCACGATTCGCCACGGTGGTCAGGTGGATGG
GAGCGATCGCTACATCGCACCCACCCTGATTACGGACGTGACCTGCCGTG
ACCCAATCCTGCAGGAAGAAATCTTTGGGCCGATTCTGCCGATTTTGATT
TACGACCAATTGGAGGAGGCGATCGCCCAGATTCGCGCCCAACCCAAGCC
TCTCGCGCTGTATCTGTTCAGTCGCGATCGCCATGTTCAGAGCCGTGTAC
TCGCGCAAACCAGTGCGGGCAGCGTCTGTCTCAACGACACGATTCTGCAG
GTGGGGGTCCCCGACCTGCCCTTCGGCGGCGTGGGGCCCAGTGGCATGGG
TGCCTACCATGGCAAAGCTAGCTTCGACACCTTTAGCCACTACAAGTCCG
TGCTCAAGCGTCCCTTCTGGCTGGATCTGGCCCTGCGCTATCCCCCCTAC
GGCGACAAGATCAACTTGTTCCGCAAGCTCTAG

>2771434241 Ga0255787_11263 247613..247984(+)(Ga0255787_11) 
ATGGATATTCCTCGGGAAGAATGTGAGGAGAGTCTCAAAATTCCTCAAGT
AGCTGTGCCGATGGACTCTGCTGCGATCGCCCAACTCGCGAGTACTTTCA
AGCTGCTTTCCGAGCCGAGTCGCCTGCGAGTCCTCTGCGCCCTCCAGTCC
GGGCCACGCACGGTGTCTGACGTCGTCACAGCCACGGGTATCCGCCAAGC
CAACGCCTCCAAACAACTGAAGCGCCTTGAACAGGCGGGCTTACTGCGTC
GTCAATCCCGTCAAGGCTACGTCTACTACGAGATTTGTAACAGCGCCATT
TTTGAGTGGTGCGCGGCCATCCAACACCAAGCCTATGCCTGTCCCATCCC
TGTTATGGGGTGCTCAAGATGA

>2771434242 Ga0255787_11264 247981..250446(+)(Ga0255787_11) 
ATGACGGCTGGGGGACAGTGGCAACAGCTCAATGTTCGCTTCAAACCCTT
CAAAAACCGGAGATTGCTGGGACTGCTAGCCAGTCAGGTCGTGGTCTTCT
GGCTCGACCTTCAGCTCCCGCCCGCGATCAGTCTGCTGGCTTACTACTGG
GTGCCCGTGGTTCTGAGCGTGCTCTTTGCTACGCCCATTCAAGTGCTCCT
GCTTGCTGGGGTTGCCCTCAGCTTCACGATCGCTGTCGGCCTGTACTGGG
GAGATCTCTTCTCGGCTGGCTATCTTGTCCGGATGATTGGCGGGGCTGTC
ATTGCTGCAATTGCGGTCTATCTGGCCGTCCAGCGTCAGCGCGAGACTGC
AGCTCGGTTTCAGCTCGAAGAGCGCTATCGATTGCTAGCTGAGAATGCCT
CCGATGTGGTGCTGTTTGCCCAAGCCGACCATCGTATTCACTGGGCTTCT
CCATCCCTCCCTCTGGTCTTGGGTTGGAACCCCGAGGACTGGATCGGAAC
GCGGCTGTCCGTCTTTATCCACCGCCAAGACGCCCCAGCTCTTGAAGCGC
TTTACGCGCAGCTCGCTGATCTAGCCAACAGAGTCTCAAGGCATGAGAAA
AACTTTCGACTGCGGCATCATGACGGCGACTACCGCTGGTTTGCGATTCG
CATCACGGCTGTTTATGACACCACTGGTCGTCTCTCGGGCTATGTCAAAG
GGCTACGAGATATCCAAGACCAAGTGCGATCGCAACAAGCCCTAGCGGCA
GAACGAGCGCAACTGCGAGCCACGCTCGACTCGTTGATCGATCCCCATGT
CTTGCTCACAGCCATTCGCGATGAGCAGGGCAACATCATTGATTTCCGTT
ACATCGATGCCAACCCAGCCGCCTGTCTCTACAACCGCACATCCCGCGAC
AAACTGATTGGCAAAACGCTCCTCCAAATCTTGCCGGCACATCAGGCCAG
TGGATTACTGGATCAGTACATTCAGGCGATGACTCGTCCTGAGCCGCTGA
TCCTCAATGACTATGCCTACTCGCACGATATCTACTTAGAAGAACGTCGC
TTTGATATCCGTGCTGTTCGCATTGATGAATCACTGAGCTACACCTGGCG
CGATGTCACCGATCGCTATCAAGCTGCACAACAACTGGCTGAGGCTAAGG
AACGCTATCAGCAGTTGGCGCAGCGCTGGGAATTCGCCATGGATTTCGGT
GATCTTGCGATCTATGAAAGCGACTACAGAACGCAGAAGGTTTTTTACTC
GCCCGGAATCCTCAATCAGCTAGGCTACCAACCTGGCGATTGGTCCGAGA
GTCTGAATGAATGGTTGCAGCGGCTTCATCCAGAGGATCGCATCTGGATT
GAACAAGATCTTCAGTCAGCCCGCGCCGATCGCAATCAGTCGATCTACAC
CATTGAATATCGAATCCAACATCGCGATGGCTCCTACCGCTGGATTATCG
ATCGCGGCAAAGTCCTGGCCTACGACGATGAGAATCGTCCCCTGCGCAGC
ATTGGTACCCATATCGACATCACAGAGTCCAAACAAGCGGAGGAAGCGCT
GAGCAGAGCCAATCAAAAAATGCGGATGGCTTCGCTGGCTGCGGGCATCG
GCTTTTGGGAACTGGACTGGGTCACGGAGCATTGCTCGTGGGATGCCCAG
ATGTGGAAGCTCTATGGTCTTGAGCCGGGTGCTTTAGAGGAGATCTATCC
ATCCTGGTGGCAGTTTGTTTATCCCGATGATCGCGACCAGATGCAGCAGT
TGATGGCGGGCATCCAAGCGCAGACAACGACCAACTTTTTTGAGCATGAC
TTTCGCATCATTCGTGCCAATGATCAGCAAGTTCGCCATATCTACAGCTC
GATTTATGTGACCCGCGATCCCCAAGATCAGGTCTTGCGACTGTCGGGGG
TCAATCTCGACATCACCAATCAGAAACGGGCAGAACAGGAGCTAACGCAA
CAAGCCCAAACAGATGAACTCACGGGGCTTTTCAATCGTCGTGCTGCGAT
TGCCAAAATTCAATCGCTCTGTGAACTCGATCGCCGTCACGGCGAAGCAA
ATGCTGTCTTGTTTTGCGATCTCGATCACTTTAAAAATATCAATGATTAC
TATGGTCATGCCGCCGGTGATGCGGTCCTCAAAGTGACGGCAGAGCGCAT
TCAATCTGCCATTCGTAGCAATGATTTTGCAGCACGGATTGGGGGTGATG
AACTCTTGGTTGTTCTACGAGGTGTTCAGTCCCTTGAGAATGCAGTAGCG
ATCGCAGAAAAACTGCGGCATCTAGTGGCTGAGCCCGTGCCAACGGATGC
TGGACTCGTTGACTTGACCCTCACCATTGGCGTCACGCTCATCCAATCTG
AAGAGACGATTGATACGCTGATCGCCCGTGCCGATACTGCGATGTATCAG
GGTAAACAAGCGGGCCGCGATCGCGTTATCTCGTTTACTTGTCCCTTGAA
TACCCCCGATCATTAA

>2771434243 Ga0255787_11265 250652..250789(+)(Ga0255787_11) 
ATGTCCGATCTCAACCGCGGCATCATGAAGTTCCAAGGCGCTGACAACCC
CTTGGCAATCGGTCTCTCAGCTGTCGTGATTTTGGGCAGCATTAGCCTGT
TGATTGTTTGGGGTCTGAACGCGGCCTACAGCTTCTAG

>2771434244 Ga0255787_11266 250975..251175(-)(Ga0255787_11) 
ATGACGAACTCAGAAAGCGATCGCATCCGTGAACTTAACCTGCGCCGCAC
TGAAGAGATTCGCCGCCGCGAAGAATCAATGCTGGAACGGGCTGCTGAAG
ATGTGGGTCTAGAAGCGGGGCCAGAAGCAACTCGCATTCAAGGCAAAGTG
CAGCCAACCTTCCGCAAAGATTACGAACGCCACGGCGGTTCAGCCAGCTA
G

>2771434245 Ga0255787_11267 251260..252651(-)(Ga0255787_11) 
ATGACTGTCTGGCAAGCTCTGACCTTTGCCCACTACCAACCTCAGCAGTG
GGGACGCGGTAGTTTATTGCATCGGCTGTTTGGCAGCTTGCAGTCTTGGC
GAGCCTCCAGTCAGCTTTTGGGCTGGTCCGAGGCGATTGGCGGCCTGTTG
CTTGCGCTGGTTTATGGCGCAGCTCCTGTTGTACCGAGTACAGCGATTGG
GCTGGGACTGGCAGCGATCGCGGCCTACTGGGTGCTGCTCTCACTGACGG
ATAGTGACCTGCAGCAAGCGACGCCCATTCACTGGTTGGTGCTGCTCTAC
TGGGGCGTTGCTGCTGTGGCGACAGTGCTGTCACCCGTGCGATCGGCGGC
GATTGTGGGGCTCGCTCGGCTGACGCTCTACCTGCTGACGTTTGCGCTAG
CTGCTCGGATTCTCCGTAACCCGCGCCTGCGATCGCTAGTGCTGTCAGTG
ATTGTGATTACGTCCCTGTTTGTTAGTGCCTACGGCCTCAATCAGTGGAT
CTATGGCGTTGAGGCTCTGGCGACTTGGGTGGATCCCAATTCGGTGGCTG
AATTCACCTCGCGGGTCTATAGCTACCTCGGTAACCCCAACTTGTTAGCG
GCTTACTTGGTGCCGACAACTGCTTTTTCGGCAGCGGCGATCGGGGCATG
GCGCGGTTGGCTGCCGAAGCTGCTGGCGATCGCAGCGACCGGCGCGAGCA
GCTTATGCCTGATCCTCACTTACAGTCGCGGTGGCTGGCTGGGTTTTGTC
GCCATGATTTTTGTTTGGACAATGTTGAGCCTCTACTGGTTTCAGCCCCG
TCTGCCCGCCCCTTGGCGACGCTGGTTATTCCCAGTAGTGCTGGGTGGAT
TGGTCGCGATTCTGTTGATTGCTGTCGTTGGCCTTGAGCCGCTTCGCGTG
CGTGCCTTGAGCATCTTTGTCGGACGTGAAGACAGCAGCAATAACTTCCG
GATCAACGTCTGGCTGGCGGTTCTACAGATGATTCAAGACCGCCCTTGGC
TGGGCATTGGCCCGGGTAACACGGCCTTTAATCAGGTCTATCCGCTCTAT
CAACAGGCTCGCTTCACAGCGCTCAGCGCCTATTCGGTGCCGTTGGAAGT
GATGGTCGAAGCAGGTGTGATCGGGTTGGCCTCCTTTATTTGGCTGCTGC
TGGTGACGACCGTAACGGCGGTGCGGCAATTGACTCGACTGCGGCGCGAT
CGCGATCCCCAAGGCTTTTGGCTGATCGCAAGTTTGGCCGGGCTAGCTGG
CATGTTGGGGCATGGTCTGTTTGACACCGTGCTCTATCGCCCTGAGGTCA
GCACGCTCTGGTGGCTATGCATTGGCTCGATCGCCAGCTTTTGGCAACCC
CAAGCCACTGTCCTCCCTGCAGATTCAGACGAAAAAATGTAA

>2771434246 Ga0255787_11268 252648..253322(-)(Ga0255787_11) 
ATGGCTAGAGTTCGCGTTCGGCAGCACGTCAATCCGCTCTCTCAGAAGTT
TCAAGTGGTGACCACTTGGCCGGATTGGCAGCAGGTCTATGCGGACTGCG
ATCGCCCACTGCATTTGGATATTGGCTGCGCTCGGGGTCGCTTTTTGCTG
GCGATGGCGACGGTTCAACCTGAGTGGAATTATCTCGGGCTGGAAATTCG
CGAACCGCTGGTGGACGAAGCCAATGCGATCGCCCGCGAACGTGAGTTGA
CGAATCTCTACTACCACTTCAGTAACGCCAATTTGGATTTGGAACCGCTG
CTGCGATCGCTGCCAACAGGGATTTTGCGGCGCGTCAGCATTCAATTCCC
CGATCCTTGGTTCAAAAAACGGCATCAAAAACGGCGAGTTGTCCAGCCAG
AGTTGGTGCAAGCGCTTGCTAACGCCCTCCCGGCCGGGCTGAAGTCTTTC
TTCAATCCGATGTTCTCGATGTTCAAGCGGCGATGTGTGAGCAATTTGCC
GCCGAGCCTCGTTTTCAACGCACTACTTCGGAGTGGCTGCCCGAAAACCC
GCTGCCGGTCCCGACGGAACGGGAAATTGCTGTGCAAAACAAGCAGTTGC
CGGTCTACCGAGCGCTCTTCATTCGGCAGCCAGACCATTAAGCTCTTAAA
GCAAGCGTTGACGCGATCGCGATGA

>2771434247 Ga0255787_11269 253398..254582(+)(Ga0255787_11) 
ATGAACCGATCGTTTCGATTTGCCTTGCTGAGCGATCTCCACATCGGACT
GCCGCAGACGATTTGGCACCATCCCCACCGCTTCCATTTGATTGAGTGCA
GCATTCCAGCCTTTGAGCAAATCCTGACAGAACTAGCAGAGCTGGATTTG
GACTTTCTGTTGCTGCCGGGGGATTTAACCCAACATGGCGAACGGGAGAA
TCATCATTGGTTGCTGCAACAACTGCGCCAGTTGCCCTATCCCGTCTATG
TGGTGCCGGGCAACCATGACATGCCGGCGGCAGCCAGCGATCGCGATCGC
ACGGGCGTAGCAGAGTTTGTTGAGCTCTATCAGGACTTTGGCTTCACTAG
CGATCGCCCCTACTATCGCCAGACTCTTATTCCTGACCTCGACCTATTTG
GGTTGAACTCGATCGCCTTTGACGAGTCCGGCCATCAGTTGCATCGGGGT
CGCGTCGATCGCGAGCAATTGGATTGGCTCCAGCAGGAATTGGCAGCATC
AACGGCAGCTCAGCGTTGGGTGATGATTCACCACAATGTGCTGGAACATC
TGCCCGACCAGCAGAAACATCCCCTCGGCCAGCGCTACATCTTGGAAAAC
GCTGAGGAGTTGCGATCGATTCTGGAGGCGGGTGGCGTTTCGGTGATCTT
CACCGGCCATCTCCACATCCAAGCCACTAGCCAGCAAGGTCAGCTCTGGG
AAGTCACCACCGGCTCTTTGGTCAGCTATCCCCATCCCTACCGGATAGGA
ACCGTGCAGCCCGCCGCTGATCATTGGCAACTGGGACTACAGTCTCGTCG
AGTACAGTCAATTCCCAGCCATCCCGACCTGCAAGGGTTTTCCCACGATT
GGATGGGCGATCGCAGTCAGAGCTATCTGCTCCGCCTCTTGACCCATGAG
CCTTTGAACTTGTCGGAGGCAGAGGCGATCGCCCTCCTACCAGCACTACG
GAACTTCTGGGCAGGTGTTGCTGATGGCGATACTACTGTCCCAAGCCTAG
TGGAGGCTCCGCCCCACGTGCAGGCTTATTTCCATCGCTACAGCCGTGCT
CAACAGATCGATAACCAGGTCGCGCTCTCGCTAGCGAGTTTTGGGCGACA
GCAAAGCCAACACCGAGGTGTAGCCATGCAAATAGCTGCTGCCAGCGATC
GGGCCGATTTCGCCATTGCAGAAAAAGCCAGCTAG

>2771434248 Ga0255787_11270 254478..255266(-)(Ga0255787_11) 
ATGGTCGATCCATTCAGCGCCAAGATTGAAGACCTCTTGCAAGGACTGGA
CTTTGCCTATCCCGAGTCCGTGAAGGTTGGCGGGCTGTCCAGTGGGGTCG
GGACAGAATCTGCAGTGACGAGTCTATTCTTTCAAGATCGGCAAGTCGAT
GGCGTGATTGGCCTCGCCCTCAGCGGAAACATTCAACTGCAGGCGATCGT
GGCGCAGGGCTGCCGTCCTGTGGGTCCGCTCTGGCATATCGCTGCCGCTG
ATCGCAACATCCTGCGACAACTGCAGACCGAAGACGACGAACCGATTTCA
GCCCTCCAAGCGCTCCAGTCTGTTCTTCAACAACTACCGGCAGAATCCCA
GCGATCGCTCTGCGTGGGTCTGGCCTGCAACGCCTTTCAGACGGTGCTGC
AGCCGGGGGACTTTTTGATCCGCAATCTGCTGGGTTTTGACCCCCGCACT
GGCGCTGTTGCCATCGGCGATCGCGTCCGAGTCGGGCAACGCTTACAACT
CCATGTGCGCGATGCTCAAACCGCTGCGGATGACCTAGAGCGGCAACTGG
GACATTGGTGCCAGCAGTCTGCTGCTAAACCCGCTGCGGCATTGCTGTTC
TCCTGCTTGGGGCGCGGTAAGCCCTTCTATCAGCAGGCCAACTTCGAGTC
GCAACTGATTCAGCATTACCTCTCGGAGTTGCCGCTAGCTGGCTTTTTCT
GCAATGGCGAAATCGGCCCGATCGCTGGCAGCAGCTATTTGCATGGCTAC
ACCTCGGTGTTGGCTTTGCTGTCGCCCAAAACTCGCTAG

>2771434249 Ga0255787_11271 255266..255673(-)(Ga0255787_11) 
ATGCAGTGGAGTTGTGCCCTCTCAATCCGTCCTTCCTTGGAGCTTGCGCT
GCAGGAAGTGGTGACGCGGGCGCTTGCAGATCTTGGCGTTGCCCCGGACT
TAGGACTGATCTTTGTTTCAGCTAGCTTTGCCAGCGATTTTCCTCGACTC
TTACCGCTGCTGCAAGAACAGTTGCAGGTACCTCGCCTCTTGGGCTGTTG
CGGCGGCGGAATTGTCGGCACCCAGCAGGGTGTGGGTGTGGAGTGCGAAC
AACAACCCGCCTTGACGCTGCTCTTGGCTAGTCTGCCCGGAGTCCGGGCG
ACCCCCTTTCACCTCAGCCCAGAGGATCTGCCGGATCTGGATAGTCCACC
TCAGGCTTGGATTGAGGCGATCGGCGTCAATCCGCCGACAATCCCCAGTT
TCTACTGA

>2771434250 Ga0255787_11272 255904..256131(+)(Ga0255787_11) 
ATGAGCGACATCCAAGAAAAAATTGAACAGGCCCGGCAAGAGGCTCACGC
CATCAGTGAAGAGAAGGGCGCTACCTCGCCGGACGCAGCGGCTGCATGGG
ACGTCGTTGAAGAACTGCAAGCCGAGGCTTCGCACCAACGGCAACAGCAA
TCAGAAACTGAGCCTTTCTTTGGTCAGTACTGCGATGAGAACCCCGACGC
AGCTGAGTGCCTGATCTACGACGACTAA

>2771434251 Ga0255787_11273 256256..256855(+)(Ga0255787_11) 
ATGATTTCGCAAACCCTGCTGCGATCGCTGGTGTGGACGGACTATCGCCT
TGCCGTTCTGATTTTGGTGTTTATTCCCCTTGTCTTGCTGGTTTGGTCGC
TGTTTAGCAAGCTCGAGGCGATCCAGCGCCTGATGCTGATCTATTGGCGC
GTCGCTAGCTTGTTGGCGATCACCGTGCTGATGATGGTCGCAGCGCTACC
GCTGAGTTTCCTGACTGGCTTCCTCGCACGGTTACTGATTCCGATTAGCC
TCTGGTTCTGGGTGGATTTGAACGAGGAAGTCGAAGATCTGCCCCGCTTC
CGTCCCCTACGGCTGGGTTTTACAGCTTGGCGCTGGGCCGTGACGATCTA
CTCAGGCTTGGGTCTGCTGCTCAGTGCGCGATCGCTGCCCTGCAGCTTTC
TGCCCCGCGAAGTGATCGTCCAAGATGCTGTCTGTAATTTTTGGCTTTCG
CCACCCTATGGTCTGCGGGAATGGCTGTTGAGTGGCTATAAACCCGGCTT
GATTAGCTTCTTTGGAGTCTTTGGTCTGGTTGTCTACGGTCTCTGCTTGG
TGCAGTTCCTGCTGACCCGCCTGCCTCGCCAAGGTCGCTGCGCACTCTAG

>2771434252 Ga0255787_11274 256881..257162(+)(Ga0255787_11) 
ATGACGCTACCGATTCATCAACTGGAGCAGTACAGTCTGCGCCACCGCGA
CCAAGTCTTGCGCGTCTTGGCAGAGGATCAGGGTGAAGCGATCGAACTCC
TTGTCTTTCGGGGGTTCTCCAGTTCACTGACTCAGCCCACTGCTTTCGAT
CCCGATGTGCCGGTCTTGCCAGCCTCTGCCACGATTCAATTGATTCAGCG
CTTTTGCAGCCCGTATAACCCTGACCAACCCCTCGCACCGCCGCAAACTT
GGGAAGCCTTCTTGGCTGAGTTAAACAGCTAG

>2771434253 Ga0255787_11275 257314..257838(+)(Ga0255787_11) 
ATGCCCGATCGCTTGCTGACTGCACCCCTTGCTGCTGTTGAAGACTACTT
CCAGCGATCGCATGGACAATGGCACTCCCAACGCCGCTACTACACCCTCA
AGAGCGGTGATGTGCAGGAAGTAATCAGCACGATTGGCGTGACGGCGTTG
ACTCAAGGCGATCGCGACCTTTTGGATCTCGCGGCTCTACATCAGTTGGA
CGTAGATTTGCTCTGCGGTGCTTGTGTGACTTGGCAGAGTGAATACCAAG
GCCCCGAAGGAAAAACTCAAGAAGGACGAACGGTTTTTGGTGTGTTGGGC
GATCGTCTCTACCGCGACAGCGGCTTTGCAACCCGCAAGCCCGTCATTGC
CCGTTTTCAGCTGAATAACCCCGATACCCTGACCTTGCGCAGTGAATATG
GTGGCTCAAGCTTTGAGGAAGAATGTCGCCTGATTGGGCAACACTATCGA
ACCCGCCAAACCATTATTTCTCGCGCTGGTGAAGAGATCATGATTGGTCA
GTACCTTGAGCAGCGCCTTGCCTAA

>2771434254 Ga0255787_11276 258515..259111(+)(Ga0255787_11) 
ATGGCTGCTACCCCGAAGACCGCATTACTCGTTCAAGTCGATTCCTTTCA
GGCAAAGGTCTGGTCTGCAGCTTTAGCCTCTCAGTCGATCACGGTCATTC
AAGAAGCGACAAACGTTGATCTCGGCGTCATGTTGGAGCAGATGGGCGCA
GCAGGACTGACGCTGCCGGACTTGGTCATTGTTGACATGGCCTCGGAAGG
GATGAATCCCTTTGCCTTCTGCCGCTTCTGCCGCAATCAATATCCCAACG
TCAAGGTCTTGCTGACCAACAGCACGCAAACGCAAGTTACGGAATCTGAG
CAGCGCTGGGCTATTTCCCAAGGTGCTCAGGATTTGTTGCCCGCTTTTCA
AACAAGCTCGTTGCTCACGGATTTGATCACAGCGCTGGGTCAAACGACGC
AGGTTTTGGGACTGCCCATCCTAGACCAGCAGGCACTGATCCAAATCCTG
CCAAAGTTACTCGAAACCCCAGCCGTGCCAGGTAGCGAGGCCGAAGCAGT
GGCAGAAGCCCCTGCTCCCACGGTGTCTCAGCCTCCGGCTCCTCCCGCTC
CTGAAACGCCCAAGCCTCAGCGCTTCTACCGAGGACGTCCCTATTGA

>2771434255 Ga0255787_11277 259178..259393(+)(Ga0255787_11) 
ATGTTAAAGGCGATCGCTAATCCCACTGCGATCGCCACGATCACAACAGA
AATCCAACGGGAAGACTTCATTGCTCACTGCCCAACAACCTTACGTGTTG
AGCTTAGAGGCTTGCTCACCCAAAGTCAGCCGTTGAGCGATCCAGAGGTT
AGGATTGCCAAGCAGACTTCAGCCAGTAATCACGATGGGGTGGGAGTGGC
GACGGCTTGGGGCTGA

>2771434256 Ga0255787_11278 259362..261545(+)(Ga0255787_11) 
ATGGGGTGGGAGTGGCGACGGCTTGGGGCTGAACTCAAGCTAGAACCGTT
GCGGAATTTGTTAGCAGGACTCGTTTCAGGTTCGCTCCTGCTCAGTGAAA
ATCTTTCAGCTGGATTGCTCATTTACGGTGGTGTTCTCAGTCCCTATCTC
GCCTCGGGGCTAGCAGGGTTGCTGATCAGCACGGCCTTTCTCAATTGCTT
GGGTGTGAATCGTCAGGGGCTTGCCTATGGCATTGCCACGCCAGACTCAC
GCATCTACTCCTTGCTCGCGATCGTGGCAGCTGCCATTAGCCAGTCAGAA
GCCTTGGTCGATACCGGCATGCTGGGGGCAACTCTGCTGATCTACTGGAT
TGTGACTACTACCAGCATCGGTGTTGCCCTCTGGTTGATGGGGCGTCTGG
GGCTCGGCGAGTGGCTGCGCTATATTCCCTATCCGGTTGTCGGTGGATTT
TTAGCGGCGACGGGCTGGCTGCTGATTTCCGGCGGTTTCAATGTTGCCTT
GGGCTTCAAGCTTTCTGCGGCGAGCCTCGATCGCCTCTGGAACCTCGACT
CGGGTGCAAAACTGCTGGTGGCAGTGGTGTTTGGTCTGCTGCTCTGGCAG
TTGGGAACAAGGCTTAACCGCGTTTGGATTACTCCAGCCCTCTTATTCAG
TGGCTTGGTGGGCGCTCATCTGATCCGGTTGGGCTTGGGTGCTTCCCTCG
TAGAGGCAGCGCAAGCGGGCTGGTTTCTACCGAAACTGACCCCTCGTTTA
ATCTTCTTCTGGAACTGGCCTGCGATTCCAAGTATTGACTGGGCCTTGCT
CTGGCCGCAGTTTGCTGTGATTCCAGTGTTGATTTTGCTAGCTGCTATTT
CGCTCACGCTGAATCTCAGCAGTCTCGAAAATATTGAGAAACGGGAGCTG
GATCTCAATCAAGAGCTGCAGCGCACTGGGCTGACCAACTTGATCATGGT
GCCGTTCGGTGGGTTTTCGCCGGGGCTGCTATCCGGCAGTCGGAGTACTC
TCAATCGCCTTGCGGGGGCTTCAACGCCCTTGGCAGCTTGGGTGGCGGCT
GGCCTGATGTTGGTCGCTGTCAGTCTTGGCGATCTAGCTCAGTGGCTCTG
TAAACCCGTTTTGGCAGGGCTCCTGATCAACCTCGGCTTGCTCTATATCG
ATCGCTGGGTCTTTCGCTCTATTCGGCTGCTGCCCCAGCGAGAGTATTGG
GTGACGATCGCGATTCTGGGGATCAGTATTGTTGCAGGTTTCCTAGAGGC
GATTACCGCAGGCATTTTGTTCAGTAGCTTGACGTTTATCGTCAGCTACT
GTCGGGCTCCGGTCATTCGATCGATGGTGTCCGGCGCTTATCTGCATAGC
AATATTGAGCGAGTAGAAGCACAGCAAGCGATTCTGCGTCGTCGGGGGGC
GGTGCTGCAGGTAGTCTTTCTGCAAGGCTATTTATTTTTTGGAACGGCTC
GGCGGATTGTGGCAGCGGTGCGAGATCGCCTGAGCCAGAGTCCTGAGGAG
ATCCATCTCGTACTGCTGGACTACCAGGCAGTCACTGGGGCAGACTCTTC
AACCGCTGAGGTGTTTAGCCGTTTTGCCGTAGAGTTACAAGCTCGGTCAG
TGCAACTGTGGGTAGCGGCGATCGCTCCCGAGTATCAAAAGCCCCTCCAG
CCTTTTCTGCAGGTTTTGCCAGGGCATCAGCAGTTTCCCGATCTGAATGC
TGCTCTGCAAGCCGCAGAAGCGCAACTCCTTGAGCGGTACGCCCGCCGCC
CCAAAAGTCTGCCCTTTGCCTTGCTCTTGCCCGAATTGTTGAGGCTCGCT
GATGACTGCGAGGTGCCCCTCCATCGATGGCAGCGATCGCAGCTGAAAGA
TGGCCAAGTGCTCTATCAGCAGGGCGATCGGGCTGAGACCCTCTACTGGC
TGGAGCGCGGTGAGCTGTATTTACAAGCGACCGAAGCCTGGGAAGCGCGG
CAGGTGTTGGCCGGCAGTCCCTGCGGTGAGCTTGCGTTTCTCCGCGGCGA
AACGCAACCCCAAACGGCGATCGCCGTTGGTCGCTGCACGGTGTATGGAC
TGAGCCGCACCGCGCTGGCGGAATTAGAGCAAAGCCACCCCATGGTCGCG
ATCGCGCTCTATCGCTGGCTGCTCCATCGCCAAAGTGAGCAGTTACACGA
TCAGCAATTGCGGCAGCACTATCTTCAGTCGTAG

>2771434257 Ga0255787_11279 261553..262476(-)(Ga0255787_11) 
ATGCAATCCAGTTTGCTCTCCACAGTGTTGCTGCCGCTGGCACTGTTCAT
CATTATGTTTGGCATGGGCCTAACGCTGACGGTACAAGACTTTCGGCGGA
TTTGGCAGCAACCCAAAGCGGTGGCGGTCGGACTGATTGCCCAGCTCCTG
GTCTTGCCCCTTGTGGGATTTGCGATCGCTAAGTTACTGCCCCTCTCGCC
TGCACTGGCTGTGGGTGTGATTATTTTGGCGGCTTGTCCGGGTGGGCCAA
CCTCCAATCTCTTTACGTTTTTGGCAGCTGGCGATGTGGCGCTGTCGATC
ACGTTGACTGCGCTCAGTAGCCTGATCACGATCGTTTCGATTCCTTGGGT
GGTGAATCTCGGCCTACGGCTGTTTTTGGATCAAACCGATTCCTTTTCGC
TGCCCGTTGGCCCTACAGTTTTACAAATCGCCGTGATCACGATTCTGCCC
GTGACCTTGGCCATGAGCCTCCGGCATTCTGCCCCTCAACTGGCTCAGCG
AGCCGATCGCAGTGTGCGGTGGGTTTCAACAGCGTTTCTGTCAGCTGTGA
TCGTCGGCTTCTTTGCCCAAGAACGCCAGAATATCGTGTCTTTTTTCCAA
GAAGTGGGCGGAGTAGTCCTGCTTCTCAACCTCTTGTCCATGGCCTTAGG
AGTGGCGTTGGCGAGCATAACCCGTTTGGGCTACGCCCGTGCTACCACGA
TTGGTCTTGAAGTGGGCATACAAAACGGCACCTTGGCGATCGCGATCGCA
GCTTCTCCGACATTGCTCAATAACCCCACCATGGCGATTCCGGCAGCAAT
CTACAGCTTGGTGATGTTTGCCACCGGCGGTGCCTTTGCGTGGTGGCGCC
AACGCTATCAGCCGTCGCGAGCCTCGCAGTCTGCCAGCGAAGCACCCACT
GCCGTGGGCTCCCGCGCCGACTAA

>2771434258 Ga0255787_11280 262608..263846(+)(Ga0255787_11) 
GTGACCACCAGCGATCGCATAACGCCGATCACAGTGGCGGGGTTGAGTGA
TTACCTCAAAAGCCTGATTGAAGATGAGCGGCAACTGCAGCACCTCTGGA
TCTGTGGCGAGGTTTCCAGTAGCAAAGCCCACACCTATGGACTCTTCTTC
ACCCTGAAGGATTCACAGAGCTCAGAACAGCTGGACTGCGTTGCTTGGTC
GAATAGCTTGGCCAAACTGCAACACCGACCCGAAGTGGGGCAACAGGTTT
TGTTGCTGGGATCCGTACGCCTTTATCCCAAGCGCAGCAGCTACCAACTG
CAAGTTGTGCAATGTCTGCCCTTTGGCGATGGATTGAAAGCACTGCAACG
CCAACGGCTGGAACAGCGACTCCTAGCGGAAGGCTTATTTGCTGACGATC
GCAAGCGCCCTTTACCGCTCTATCCCCAAACGATCGCGGTCGTCACTTCC
CCTCAGGCCGCTGCTTGGGGTGATATTCAACGCAGTTTGCGACAGCGATC
GCCAGGACTTAAGGTCTTACTCTCGCCAACGCTAGTGCAAGGGGAGCAAG
CGCCAGCAGCCATTGCGACAGCGATCGCACGGGTCGTGGCTGATGGTCGC
GCTGAGTTGATCATTCTGGCGCGGGGCGGTGGGGCACGCGAAGATTTGGA
TTGCTTCGACGATGAGCGGGTGGTGCGGGCGATCGCCACTTGTCCGATGC
CCGTGGTCACTGGTTTGGGGCACGAGCAGGATGAAACCTTGGCCGATCGC
GTCGCGGATTGGGCTGCCCATACCCCAACAGCAGCAGCGACGCGAGCCGT
CCCAGCTTGGACAGACTTGCGTCAAGGCTGGCAGCAACTGCGCCAACGCT
TGATTCAGGCACAGCGAGAACAGTGGCAGACCTATCACCGCCAACTACAG
CACTGTCAAACCCGCTTAGGTTGGCCGCTGCTCCAACGCCGCTTACAGCA
AGCCCAACATCAGCAGCAATCTCTGCGTCAGCGGCTACAACAGGCCAGCC
GATCGCAACTCGCTCAGGAACGCCAGCGCCTAGAGCATCTCCAGGAACTG
TTGGCGATCCTCAATCCAGAATCCGTGTTGCAGCGGGGTTATGCCTTGGT
ACGCCGCGATCGTGCCCTGATTCGGCAGGCGCAGGATTTAGCGGTGGGCG
ATTGCCTCTCCCTTCAGTGGGCCGATGGCACCGCAGAAGTCTGTGTGGAA
ACCGTTACACCCGCACCTGAGAACCAAAGCGATCGTTAA

>2771434259 Ga0255787_11281 263930..265384(+)(Ga0255787_11) 
ATGAAGGTTTCTCGTCGTGCGTTGCTGGGTGGAGCAGCAGCTGCCGCTGG
TGCGAGTGTTCTGACGCGATCGCCCCATGCCCAAGCACAGACGCGTTCGA
CAACAGCTGATGTCGTTGTTGTGGGTGCGGGTTATGCAGGATTGGCGACC
GCGTGGCAACTGCAAAAGGCTGGGCTTAATGTTTTGGTGCTCGAAGCCCG
CGATCGCGTGGGGGGGCGGGTTTGGTCGATTGACCTCAAAGGCGGCGGCT
GGCTCGATTTAGGCGGTCAGTGGTTGGGAGCAACCCAAGACCGCTTTGCC
GCCCTGATTCAAGAGATGGGCTGCGAAACCTATCCGACCCCTAACTTTGG
CGACACCCTCTACCGAGGCGTGACCAGCAGTGGCTACTACCGCGTCAAAG
CAGATGGCAGCAACTGGGAGTCGGTGCCTGGCAGTGACTTGATCGATGCA
GCCGACGAACAACTGTCAGCCATGGTCGATCAGATCGACCCGAATGCACC
GTGGCAGCATCCCCAAGCAGCAGTCTGGGACGGCATCACGTTTGGTCAGT
GGTTGGATCAAAACGTACCGGATGCCAATGCGCGCCGCTTTCTGATTGCC
AGCGTTTCCTACGCCTGCGCCAGTCCCCAAGAAATTTCGATGCTGCAACT
ACTGTTCATCATCCGCGCCTGTGGGGGCTTGGCGATGCTGGATGGCTTTG
AGGGCGCCGCCCAGCAGGATCGGATCATTGGCGGGGCACAAGTTGTTGCG
AAGCGATTGGCAGAGCGACTCGGCTCGCGCATCCAGTTCAAACAACCCGT
CCGCAAAATTCGCTGGAGCGATCGCGGCGTGACCGTGTTCACCGATCAAC
AAGCGATCGCCGCCAAATCTGTTGTCATCGCCGTGCCGCCGACTTTAGCA
GGCAGCATTGAATACGAGCCAAGCCTGCCCACCGATCGCGCCCAAATTAC
TCAACGCTGGCCCCAAGGCTGTGTGATCAAAGTCGGCATGGTGTTTGAGG
AACCGTTCTGGCGCAAGGACGGCCTCAGCGGAGCTTCGATTGACTACGGC
TCCTTAGTTGGTGAAACCGCCGATAGCAGTACCCCGCCCGAATATTCCAA
ACAGGGCATCCTCACTGGCTTTGTCTACGCTGAAACCGCGCGACAGGTAC
TGCGACTCTCCGCTAGCGATCGCCGTCAACAACTCCTGGCTTCCCTGCAA
AGCCGCTTTGGCGATCGCATCCTCAAACCCGTCTTCTACCAAGAGATGAA
CTGGGCAATGCAGCCTTGGACCAAGGGCTGTTACGCCGGTTATCTTGCAC
CGGGAGCAACCTACCTGTTCAAATCCACTGTTCGCGATCCTGTCGGGCCC
TTGCACTGGGCAGGGACAGAAACTGCGAGTCAGTGGCCGACGTTTATCGA
TGGTGCGATTCGGTCAGGTGAACGGGCAGCGCAAGCGATCCTTAGCCAGC
GGTAG

>2771434260 Ga0255787_11282 265546..266850(+)(Ga0255787_11) 
ATGTCTCAACACCTGGAAACGCTAGCGCTTCATGCAGGCCAGAAGCCTGA
CCCCACCACCGGCTCGCGAGCGGTTCCCATTTACCAAACCACCAGCTACG
TCTTTCAGGACGCCGAGCACGCTGCCAATCTGTTTGCACTCAGGGCGTTT
GGCAACATCTACACCCGCCTAATGAACCCCACCACGGATGTGTTGGAGCA
GCGACTGGCCGCTCTGCATGGGGGCACGGGTGCGGTTGCCACCAGTTCGG
GTCAGGCAGCGATTTTTTATGCGATCGCGGCGATTACCTCCGCCGGTCAA
AACATCATCAGCACGACGAATCTCTACGGCGGCACAATCAACCTCTTCCG
CCACACCCTCAAACGCTTCGGAATTGAGGTGCGCTTTGTCGATAGCAGTG
ATGCCAGCAATGTTGCGGCAGCGATCGATGAAAACACGCGCTTGGTCTAC
ACCGAGTCGATCGGCAACCCCAAAGGCAATGTCGATGACTTTGAAGCGAT
CGCGGCGATCGCCCATGAAGCCGGTATCCCCTTCATTGTCGATAACACCG
TCACGCCGCCGCCTCTCTTTAATCCCCTAGAACATGGAGCAGATATCGTC
GTCCTGTCCCTGACTAAACTGGCGGGCGGCCATGGCACTTCCCTCGGCGG
TCTTGTCCTCGAAAAAGGCGATTTCCCTTGGAATAACGGTAAGTTTCCCG
AAATTGCAGGCCCCGACCCGAGCTACCACGGCGTGAATTTCTGGGATGCC
TTTGGTAACCATCCGGGAGCCGTTGCCCCTGGCCTAGCCTACGTTCTCAA
AATTCGGACTGGACTGCTGCGCGACACCGGCGCTACCCTCTCGCCCTTCA
ATGCCCAGCAAGTTTTGCTAGGGGTCGAAACCCTGCCCCTACGAGCTGAG
CGCCACGTTCGCAATGCGCAAGCAGTGGCGGAATGGCTGGAGCAGCATCC
CCTCGTGACTTGGGTGAACTATCCGGGACTCCCCAGCCATCCCGACTACG
ATCGCGCGCAACGTTATCTCCCCAACGGCGCGGGCGCAATCTTGGGCTTT
GGTGTCCAAGGCGGACTGGAGGCTGGTAAGCGCTTTATCTCGGCGGTCAA
ACTCGCCTCCAATTTGGCCAACGTCTTGGATGCCAAAACCTTGGTCATTC
ATCCCGCTTCCACAACCCACCAACAGCTTTCGCCCGAGGAACAAGCGGCC
GCAGGCGTGAGCCCTGACTTTGTGCGGCTCTCAGTTGGGCTAGAACATTT
GGATGACATTTTGGCCGATCTCGACCAAGCCCTGCAGGCTTCGCAAGTCG
CCTAG

>2771434261 Ga0255787_11283 266899..267798(+)(Ga0255787_11) 
ATGCCGATCATCATTCCGCAGGATTTACCGGCTCGTCGGATTTTGGACGC
GGAACACGTCTTCACCTTGGGGGATGCTGATGCCCGGCGACAGGACATCC
GAGCCTTGCAGGTGGTGGTGCTCAACCTGATGCCGACCAAAGTCACGACC
GAGACTCAGATTGCGCGTGTCCTCGCAAACACGCCGCTGCAAGTCGAGCT
GACACTCATTCACACCGCCAGCTACCAACCGACTCACACAGATCCCGAAC
ATCTCCGCAACTTCTATCGCACCTTCGATCAAATCCGCGATCGCAGCTTC
GATGGCTTGATTGTGACGGGTGCGCCGGTGGAAACCCTGCCTTGGCAAGC
CGTAGATTACTGGTCGGAATTAACGACGATTCTGGATTGGAGTCGCGAGG
CTGTGAGATCAAGCTTGTTCATTTGCTGGGGTGCACAAGCGGCGCTGCAG
CACTTCCACGGCATTGAGAAACGCACCTTACCGGCCAAACGATTTGGCGT
CTTTTGGCATCATCTCCGCGATCGCAGTTCCCCTTTAGTGCGCGGCCATG
ATGATGATTTCCTCGTGCCGGTCAGTCGTCACACAGAAGTCATCACAGAA
GAAGTCGTGGCTCAGCCGCAGCTACAAGTGTTAGCTGAAAGCGATGAAGC
AGGTCTGCATCTCCTCTGGGATGCTGCCCAACATCGAACCTATCTGTTCA
ACCATCCCGAATATGATGCTGACACGCTCGATCGCGAATATCGGCGCGAT
CGCGACAAAGGCCTCCCGATCAATCTGCCGCTGAACTATTACCCCAACGA
CGATCCTAATCAGACTCCCCGTGTGCGTTGGCGCAGCCATGCCCAATTGC
TTTACACCAACTGGCTCAACTATGAGGTCTATCAGCCGCTGTCCTGCTAA

>2771434262 Ga0255787_11284 267914..269332(-)(Ga0255787_11) 
GTGATCCGCCGCTGGCTCCTGCTTGGGATTGCACTTCTGCTCTGCTGGCT
CCAGAGTCCTGCCCATGCGATCGCAGCGACTAATCTGCAACAACCCAACA
TCGATCGCTGCCGCTTAGATAACGGCCTGCGGGTGTATCTGCTTGAAGAT
CGCAGCTTGCCTTTGGTCAGTGGCCGCCTGTTAGTGGATGCAGGTTCCCG
TCTGGATTCAGCTGATCGCTGGGGAACCGCTGACTTCACGGCGGCGATGC
TTCGTCAGGGCAGCAGTCGGGCATACCCCATCGATCGGCTCGACCAAGAG
CTCGAAGAACGGGCTGCCAGCCTTGAATCCAGTCCCGGCGTTACTGTCGC
TAGCCTCAGCTTTCGCAGCTTTAGTCCTGACCTTGCCTTTGTGCTCGATC
GCCTGTTTGAGCTGCTGACCGATCCGGCTTTTCCCAGTGATCGCCTCCAG
CAGCTCCGCGATCGCAGCTTAGCGGTCTTGGCCCGACAAAACGATCGTCC
CGACGCGATCGCCAGTCGAGAACTGCCCAAGTTGATCTATGGACCTAGCG
ATGCTTTAGCTCGGAGCCTAACAGCTGCTGATCTGCAGCGGGTACGGCGG
GAGGATTTAGTCGCTTTTCACCAACGCTATTACCGTCCTGATCGCTTCTG
GTTGGGAATCGTGGGGGATTTCCAAGCGGCGCCACTCTGTCAAACCCTGC
AAGCGACTTGGGGGCAATGGCAACCCTCTCAGACCTCTACGATTGCTGAC
CTGCCAACCGAGCCGCTAACGCCACCCGCCACAGCTATCTATCTCATCGA
CCAGCCACAGCTCAGCCAAAGTACTGTTCAGATGGCAAGCCTTGGCGGAC
GCCTCGACGATCCTGACTATGCCGCCCTGACAGTGCTCAATGAACTGCTC
AATGGCTTCTCGGGACGGCTCTCCAACCAAATCCGATCGCGGCTCGGCCT
TGCCTACAGCGTCTATGGCAGCGGTCAGCCTAATTTTGAGCGTCCGGGTC
TGTTTGTGGCAGGAGGCCAAACTGCAGAATCCACGACCGCAGCCTTGATT
CAAGCGCTCCGGGCTGAGTTAGCCACCGTGCGATCGCAGCCCATCAGTGA
GGCTGAACTGCAGCAAATCCGCGATCGCCTGCTCAATAGCTTTGTTTTCA
ACTTCCAATCTCCCGACCAAACCTTGGGGCGGCTCCTGCGTACCGAATTT
TTCCAATATCCCGAAGACTTTCTCTGGCGCTATCGAGACGCACTGCTGAA
AGTGACCCCTGCCGATGTGCAGGCAGTAGCCCAGCGCTGGATTCAACTAG
ATCAGATGCCGATTCTGGTGATAGGCGATCGTGCCGCTCTCTTACCGCAG
CTGCAAACACTTAACTTGCCTGTTCAAGACTGGCCGCTGGATCAACAGCC
AACATCCGTCACACCCTAA

>2771434263 Ga0255787_11285 269329..269604(-)(Ga0255787_11) 
ATGGTGGAACAGCTCCGGCAGCAACCCCTGACTCAAGCGGAACTCGATCG
CGTTCGCAATCAACTGCGGATGGATTTACTGGAGGGCTTGGAGTCTAATG
CAGGCATGGCTCAGCAGCTAGCTGAATATCAGGCCGAGGCGGGTGATTGG
CGGCAACTCTTCCGCGATCTGGAAGCACTGGAGCAGTTAACCCCCGAAGA
CTTGCAGCGAGCAGCTCGCCGTCTCTTCCAGCGCGATCGCCAGTTGGTGG
GGCAACTGTTAGGAGCCGCATCGTGA

>2771434264 Ga0255787_11286 269574..270788(-)(Ga0255787_11) 
GTGTTGTGTGTTGTTGTCAGCCAGAGCACCGCGATCGCAGCACCACTCGA
TCTCAGTCCCTACTGGCAAGCTGCTCAGACACAGGTTGAAGACTTTCAGT
TGCGCAACGGTTTGCACTTCATCGTCATGCGGAGGCCACAGGCTCCAGTA
GTATCCGTGCTGACCTATGCCGCCGTGGGCGGTGCAGATGAACAGCCTGG
GCAGACGGGGATTGCTCACTTTCTCGAGCATCTAGCTTTTAAGGGCACCA
CGACCATCGGCACTCGCAACTATGCTGAGGAAGCGCCCTTACTGGCTGAA
CTCGACCAACTTAACCGGCAACTACAACAAGCTCAGGGGGCAGAGATCAC
AGCTTTGACCCAGCGCTTTCAGGCGGTGCAGGCCCAGGCTGCCCGCTACG
TTCAGCAGAATGAATTTGGGCAGCGCCTCGAGAATGCCGGAGCGGTGGGT
TTGAATGCCACCACCAGTGCAGATGCCACCACCTATTTCTGTAGCTTGCC
AGCCCAGCAACTTGAACTCTGGATGGCGCTGGAAGCGGAGCGTTTTCGGC
AGCCGGTGTTCCGTGAGTTTTTTGAAGAAAAGGCTGTCATTCTCGAAGAA
CGGCGGCAGCGCTTAGACAATGACCCCGTCAGTCAGCTGCTGGAAGCCCT
CAAAGCCAAAGCCTTTCCCAATCAGCCCTACGGACGTCCTGTGATCGGTG
AACGGGCAGATATTGAAGCCCTCGATCGCGCCACAGTCCAGCGGTTTTTT
GAGCAGTATTACGGTCCCAATAACCTGACGATCGCGATTGTTGGGGATGT
GGATCCGACCCAAGTTCGTCGTTGGGCCAACCAGTACTTTGCAGCCGAAC
CATCGCGACCCACCCCGGCACGCCCCAAAGCGATCGCTAAACCTCAAGCA
GGCACGATGACGTTAACGGCTCGCAGCCAGCCCTGGGCAGTCGTCGCCTA
TCCGATGCCAGCGGCTCGAGATCCGGATCAACTGGCGATGCAATTACTGG
CGGAAGTTCTCAGCAGAGGGCGGCGATCGCGGCTTTACCAGAACTTAGTT
GAAGGCGATCGCTTGGTTGTGGCGGCCCAAGCCTTTCCAAATTTCCCCGG
CGATCGCTGCCCAGTCTATTTGTCATCTCCGCTTCACCACGACCGGGTGT
TGAGCCGCAAACAGTTGTTCAAGCTATCACCGCTATGGTGGAACAGCTCC
GGCAGCAACCCCTGA

>2771434265 Ga0255787_11287 270846..271142(-)(Ga0255787_11) 
ATGCTCCTTCGGCCCCTGCCTGAACGATTTTTGCGATCGCTTGCGGTTGC
AGGAACTTTGGGCTTTGTTGCACCGCTAGCGGTGATGGGGGTGCTGTGGT
TGGTGATGGCCAGTTTGAGCTGGCTACCCGGTATCGGATCTTGGGGACAA
GCTGGTTTACAAGTTTTGCGTTACTTCTGCGATACCTTCGGCAGCGGTAA
TCCTCTTTATGGGCTGCTGGTCATTGGCTCTACCTGCGCAGTCGTCGGCA
TGATGTTCGACACTTACGCAGTCTCCGTGTCACGGGCTTCACGCTAA

>2771434266 Ga0255787_11288 271450..272178(+)(Ga0255787_11) 
GTGTTGCTGGCTGGGCAGGTGGTGCTTCATCTCTTTCGTGCTCGGATCGA
TCCCCACAACACCCGAGAGCAAATGGCCAACGTTGGGCCATCCTCACTGT
TAATCACGCTTTTGACAGGTGTCTCAGTCGGGGCCGTTTTCACAATTCAA
GTGGCCCGAGAGTTCATCAATTTTGGGGCTGGCAATGTCGTGGGTGGCGT
CTTGGCGTTGGCCCTGTTTCGAGAACTGGCACCAGTGCTAACCGGTGTGG
TGGTGGCGGGTCGGATTGGCTCCGCCTTCGCCGCTGAAATCGGCACGATG
CAAGTGACCGAACAGATTGATGCGCTGTTGATGTTGCGGACTGATCCGGT
CGACTATTTGGTGGTGCCACGGACGTTGGCCTGCTGCTTGATGATGCCGG
TGCTCTCGCTCGGGTTTGGCCTGATCGGCCTGTTTGCCGGCAGCTTGGTG
GCGCAGTCTGCCTATGGCATTCCGCTCAGTATCTTTTTTGACGGCATTCG
GAATTTTCTGGAGCCCTGGGATGTGCTGAGCAGCTTAATTAAAGCGGTGA
TCTTTGGTCTGGTGGTTGCAGCGATCGGGACCAACTGGGGGCTAACCACC
ACTGGCGGTGCTAGAGGCGTCGGTGAGTCTACGACAGGTTCGGTTGTCAC
TTCCCTCTTGATGATTTTTGTCTTGGATTTCTTCCTGTCGCAGTTCATGT
TTAGTGGTGTGGGCGATGTCGCGCTGTGA

>2771434267 Ga0255787_11289 272241..272624(+)(Ga0255787_11) 
ATGCTGACTGATGTGGCAACAGCGCCAACTGTTTTACCCCTAGCCCCCAG
TTATCGGCTGCCGGGCGCTGTAGTATTGGCTGCACTGCCGCTGCTGTGGC
TCAATCTCTGGCTGAGTTTGGGGGTTGCCGCATTTGGGCTGTTTTTGGTC
TATCAAGCAGCAACCTTGCGCTTGTTCTTTACCGCCACGGATTTAGACAT
TTATCGGGGCGATCGCCTGTTGCGTCGTTTTCCCTATTCGATGTGGCTGA
ACTGGCGTATTTATTGGTCGCCGCTGCCGGTCCTCTTCTACTTTCGCGAG
ACTGAAAGCATTCACTTTCTACCGATTCTGTTTGATAGTCGCGGTCTACG
GGCAGCGCTCGAACAGTTTTGTCCGGCTCGGTAG

>2771434268 Ga0255787_11290 272646..273692(+)(Ga0255787_11) 
ATGCTGCCAGACGATTTCTCGGTATTACCCCCAGAACCAGAGACACCGCC
GGTGTTGTTGCCAGAGCTGGGACGAGATCCTGAAGCGGTGGCTGAACCGA
CACCCGAGCTGTTCACCCCCGTTGAGGTCACTCCGAGGGAGGAAACCCCA
CCGAGCGCCAGCATTGATGACACCCCGACTGCTGAAGATGCTCTGCAGCG
ATTGACCGCGATCGCCCTTGCAGATCTGGAAGCCCGCCAAGCCGCGTTGC
TGGCCTCCATTGAAAAGCTAGAGCAGCGGCGCGATCGCATTCAGCAGGAA
ATTCGCAGCAGCTTTGCCGGCAAATCGCAGGAGATCGCTGTCCGCGTTCA
AAGCTTTAAAGACTATCTCGTCGGTAGCCTGCAGGATTTGGCAGCCACGG
CTGAGCAGTTGGATTTAGTCCCGCCACAACCGATCGCAGCGCCGGAAGTA
ATTGCACCACCACCGGCACCTCCCGAGCAGATGGTGCCATTGCGCCCCGG
TTTTGCAGACCCAGAATTTGCACCGGAGGCAGAACTGATCGAGCAAGAAC
TCAATCGCTACCGCCAGTCGCCAGACTACTACGGTCAACCGTGGGTGCTG
CGTCGCACCTTTGAAGCGGTGCATGAAGAGCCTGTCCGCGACTGGTTTTT
TACCGCTGGTGGCCGCGGGGCACTCCGTAGTTTTGGCAGCCGTCAGCAGA
ATGTCTTGATTGCTTCCGCGGTGATTTCCGTGCTCAACCACCTCTATGGT
GAGCGACTCGTGCCGCTGATTTTGGCCAGTACCCCCGAACGGCTTGGCGA
ATGGCGGCGAGGTCTACAGGATTGCTTAGGGCTTTCGCGGGAAGACTTTG
GCCCAAATCAAGGCATCACGCTCTTTGAGTTTGCCGATGCACTTGTTCAG
AAAGCAGAACGGATTGAGGAGCGCGGCGATCTGCCCCTGATCATCATTGA
TGACGGTGAGGAGAGCGTTAGCCTGTCGCTGCTGCAATTCCCGCTTTGGT
TGGCTTTTGCACCCGATCCCCGTCAACCTAGCTACGACCTGTTCTGA

>2771434269 Ga0255787_11291 273677..273883(-)(Ga0255787_11) 
ATGAAATCTCGTTTCCTGATTAATCGCAGTCTCTTGCTAGTCATGGGAGG
CGTCTACTTCGTTGCTCTCTCACAGTTGCAATGGCCAGTCGTCGCGCGCG
AGTTTCTCGCCCTCGTTCCCTTTCAACTAGTGATTCTCTGGGGATTGCGC
CGCTATTGGCGACCCTCTCTGAGCGATCGCCCGAGCTTGGATCAGAACAG
GTCGTAG

>2771434270 Ga0255787_11292 273896..274288(-)(Ga0255787_11) 
TTGCTCCTCCTCGGGGGTGGAGCGCTGTATACGGCACTCTACGGTCGCGA
TCGCCTGCCACTGCAATGGACCTGTCCACTCTTAGCGCTTACAGGTTTGC
CCTGTCCTACCTGTGGCATGACGCGATCGCTCGCAGCCACTGGGCGTGGT
GATTGGGCAACAGCTGTTCAATTTCATGCGTTTGGGCCGCCTCTACTGAT
TGCCAGTCTGGCAGCAGGTTTAATCTGGGCAGCTGAACTGTGGCGAGGGC
GATCGCTCCTACCTTGGCGATCGCTTATTCGCAAAATTGGGCTACCACTC
TTAGTGGGTCTACTGATCTACTACATCACTCGCTTGTGGATCAGTTGGCA
AGCGGGCAGTTGGCCACCACCTTGGGCGATCGCTCCTCTTTAA

>2771434271 Ga0255787_11293 274320..274589(-)(Ga0255787_11) 
ATGACGACATCACCATCGAACAATCAAGCCAATAGCAAGAAAATTTTGGC
TGGTATTTTAGCCATCATTCTGGGTGCCTTGGGCATTCACAAATTTGTCT
TGGGCTATACCACCGAAGGTATCATTATGCTTTTGGTCTCCATCCTCAGC
TGTGGTTTTCTGGCGCCTGTCATGAGCATCATTGGCATCATTGAAGGCAT
CATCTACCTGACCAAGACTGATGAGCAATTCGAAGCGATCTACATCACGG
GTCGCAAGCCTTGGTTCTAG

>2771434272 Ga0255787_11294 274629..274931(-)(Ga0255787_11) 
GTGATCGGCTTTGTCCTGTTGGTCATTCCTGGTATTTATTTAAGCGTTGG
TTATCTTTTTGCGATCCCTTTAGTAGCAGAGCGCCAATTCGAGCCTTGGC
AGGCTTTAGAGTTTAGCTGCAAGCTGGTTACTCAGCAGTGGTTTGCCTTT
TTCGGCTTTTTGATTGTTCTTACATTAATTAATATCGCTGGCATTATTCC
CTGTGGACTTGGTTTACTGTTCACAATTCCTTGGTCTGTTTGTGCGATCG
CAGCAGCCTATGAAGACATTATTGGGATTGCCAATTTTTCAGAAGATGCT
TGA

>2771434273 Ga0255787_11295 275042..275311(-)(Ga0255787_11) 
ATGACCTCTGGCTCTGGGTCCAGTCATGAGGAGCTGCTGGAGCGCCACTA
TGAGTTTCGCCTTGGCGCGTATCTCTCGCGAGGCTGGGAGATTTTCAAGG
CAAATATCGGACTCTTTATTGCTTACCTTTTAGTCGTTGGCATCATTTAC
GCAGTCTTAGCTGGCATCGATGGCGCCTTTGCAGGAGATGACAATACGGT
GCCACGATTGGGTCCTGGGGGAGCAATTCAACTAATCGTCAATGGACCAC
TGTCAGCAGGATTTTTTTAG

>2771434274 Ga0255787_11296 275391..276170(-)(Ga0255787_11) 
ATGCACAATCAAAGCGGCTCCTGCGGGGGCCGTTTTTTATTGAGTGCGAC
TGGCAATCGCGAAACTCTGATGACTCCACTCAAACTGCGATCGCTCTGGC
AAGAAGGCTGGCAACTGTTTCAGCAATATCCGGCTGAATTGCTGGGTTTC
TCGGCAGTCAGCTTACTGATTCAAAGTGGCTTGCAAAGCCTACCAATCCT
TGGCTGGTTAGCGCTCCCCTTCTTTATTGGCCCCCTGACCTTGGGTTTGA
ACTGGGGAATTTGGCAGCGGCTCCGCGATCGCGATCGCCCCTTTAGTGAC
TTCTGGATTGGCTTTCAGCACCCCTTCCTGTTTTGGCAGTCCTTCTGGGC
CGTGACTTGGATCAGTACGATCGCCCTAATCTGCTGGAGTCCTTGGCTGA
TTGGGGTTGTTGGACTATGGAGCTGGTGGGAGGTCAATCGCAACATTGCG
ATCGCGATCGGCATCAGCAGCAGTGCTTTGGGTCTGATCGGCTTCGTCAG
TTTTTGCTACCTGATGATTGGCTATCAATTCACCTTCCTTTTGATTGCCG
ATCGCCATCTACGGGCTTGGCCAGCCATGCAACGCAGCCTGCGCATGGTG
CGATCGCATTGGCTACCAGCGGTTGTTGGGATGACTGTCTGGACAGGGGT
GAGTAGTGCGATCACGATCGTTACCTGTTGTCTGGGCTTGGTAGTGATTC
TGCCGCTGTTTTATTGCTGCCTCGCGGTCGCCTATCAACGCTTGCAAACA
CTGGAGCAGGCGCTAGACCAACACGCTTGA

>2771434275 Ga0255787_11297 276183..277430(-)(Ga0255787_11) 
TTGGCACTTCGGGTGGCTGTGGTCGGCGGCGGACCGGCGGGATCTTGTGC
GGCGGAAACGCTCGTCAAAGCCGGCATTGAAACTTATCTGATCGAACGCA
AGTTAGACAACGCAAAGCCCTGCGGCGGTGCGATTCCGCTTTGCATGGTC
AGCGAGTTTGACCTACCGGCGGAGATCATCGATCGTCGCGTACGCAACAT
GAAGATGATTTCGCCGTCCAACCGCGAGGTCAACATCAACCTCGACAACG
AGGACGAGTACATTGGCATGACCCGTCGGGAAGTGCTGGATGGCTTTCTG
CGCGATCGCGCTGCCAGTCTGGGTGCCAAGCTGATCAACGGTACGCTCTT
CCGCTTGGAACTACCAAAGGGCGATCGTGATCCCTACGTCTTGCACTACG
CTGACCACTCCAACGGCAGCTTGGAAGGCATTGCTACGACCCTCGAAGTC
GATGTGGTGATTGGTGCTGACGGTGCCAACTCACGGATTGCTAAGGCAAT
TGATGCAGGCGATTACAACTACGCGATCGCTTTCCAAGAGCGCATCCGTC
TGCCCGAAGACAAGATGCACTACTACGAAAATCTGGCGGAAATGTACGTC
GGTGGCGACGTTTCGCCCGACTTCTACGCTTGGGTCTTCCCCAAATACGA
CCACGTAGCGGTCGGCACAGGCACGATGCACGTCAACCAACGCCTGATCA
AGAAATTGCAAGCGGGCATTCGCGCTCGGGCAGCGAACCGTTTGGAAGGC
GGCAAGATCATCAAAGTCGAAGCGCACCCCATTCCCGAGCATCCGCGTCC
GCGTCGGGTTGTTGGTCGGGCTGCACTGGTTGGCGACGCGGCAGGCTACG
TCACCAAGTCTTCGGGTGAAGGCATCTACTTCGCTGCTAAATCGGGTCGG
ATGTGCGCTGAAACGATTGTTGAAACCTCCAACAATGGCGCTCGTATCCC
CACCGAAGCGGATCTGAAACAGTATCTGCGCCGCTGGGATAAGAAGTACG
GCACCACCTACAAAGTGCTGGACTTGCTACAAACCGTCTTCTATCGCTCC
GATGCCACCCGCGAAGCCTTTGTGGAAATGTGCGACGACAAAGACGTGCA
GCGACTGACCTTTGACAGCTACCTCTACAAGACTGTTGTGCCGGCGAATC
CCTTGGTGCAGCTGAAAATCACGGCCAAAACGCTGGGCAGCCTGCTGCGC
GGTAATGCTTTGGCTCCGGCTGAATACAAACCGATTGATGCGGCTTAA

>2771434276 Ga0255787_11298 277908..279152(+)(Ga0255787_11) 
ATGTTGCTGAGCATTTTGGGCTTTTTTGCTGCCCTTCTCGGCGCGGCAAT
TTGGGCTGACCTAACGCCGGTCTACTTCTTGCTGACAACGGTGCAACGCG
GCCTCGGCTTTGTGACCCAATTGTTGCCCAACTATTGGAGTGGGCCTCTG
CTGCTAGGCATTGGCCTGCTGCTGCTCTACCTGGGTCAGTCGCGAACCGT
TGGCTCAATTACTGAAGCACTGCGGCCAGAGCAAGAAGAAGAGCTGGTGG
ATGTGCTGCTCTCACACCGACGACTCAGCCGTGGTCCTCGGATCGTCGCG
ATCGGTGGAGGTACCGGTCTCTCAACACTGCTCCGTGGTTTAAAGCAGTA
CAGCACCAATCTGACGGCGATCGTGACGGTTGCTGATGATGGCGGCTCCT
CGGGACGCCTGCGCCGAGAGATGGGGGTTCAGCCTCCTGGCGATATCCGT
AATTGTCTGACGGCACTAGCCAATGAAGAAAAACTGCTGACGGAACTGTT
TCGCTATCGCTTTGCCAGTGGCGATGGTTTAGTCGGCCATAGCTTCGGTA
ACCTCTTTCTGACGGCGATGACTGCTGTCACTGGGGGCGACTTTGAGAAG
GCGATCGCAGCGAGTTCCAAGGTGCTCGCGGTGCAGGGGCAAGTTTTGCC
GGCTACTCTCTCAGATATGCGCCTCTGGGCAGAATTGGAGGACGGTCGCC
GCATTGAAGGCGAGTCGCAGATTACTGAAGCGGGTGGGCGCATCGTTCGT
CTGGGCGTCACCCCTGCGGATCTCCCGGCTCTACCTCGCGCTCTGGAGGC
GATCGCGGCAGCGGACTACATCATCATTGGCCCTGGGAGCTTGTTTACCA
GCATCATTCCCAACTTGCTGGTTCCGGCGATTGCCAAAGCCCTCGCGGAG
AGTTCTGCTTACCGAGTCTATGTCTGCAACATCATGACCCAGCCCGGTGA
GACCTTGGGCTACACCGTGGCTGACCATATTCGCGCGATCGATTCCGTCT
ATCCAGAGCCGCTGTTTGATGCGGTCTTGGTTCAGCGCCAGCCTCCTTCC
GAGGCGGCAGTGCAGCGCTATGCGCAGCAGAACTCCCAGCCTGTGCAGAT
CGATCGCGATGCTGTGCTGCAACTTGGACGGCAAATGATCCTGGCTAACG
TCATGGAAGAGGATCCGCAAACACACTGTGTGCGTCATCAACCAACGCGC
TTGGCGGCTGCTCTGATGCGTTGGTATCGCCATGCCGCGAAGTAA

>2771434277 Ga0255787_11299 279227..279733(+)(Ga0255787_11) 
ATGCGATTTTTCTTGCCGGATGCCACTGCTACGACTGAGTTTGGAGTCCT
GTTAGGACGGAAGCTTTTGGCCAGCAGCACGCTCCTGCTGGAGGGCGACT
TGGGGAGCGGTAAAACAACGCTGACCCAGGGAATTGCCCAAGGTCTAGGC
ATTGTGGATGCGGTGGTCAGTCCTACCTTTACGCTGGTCTGCGAGTATTC
TGAGGGCCGTTTACCTCTCTATCACTTCGATCTCTATCGATTAACGACTG
CGGATGTGGCGCGCCTGCTGCCCGAACTCTACTGGGAGGGGGTGGAGTTT
GAGCCAGGCCTGGTGGTGATCGAGTGGCCCGATCGCCTGCCCTATCGTCC
GGCTGCCTACTGGGACTTACAACTGACCCCAATGCAGGATCCCGAAGGAC
GCCAGCTGGTACTGACCCCAGTCGGTCAAGATGCTGAGACGGTGACGGAA
TTGCAAACGCAACTAGCGGCCCAGTTCACAGTAATGCCTGAAGCTGCCGA
ATCGTGA

>2771434278 Ga0255787_11300 279702..280118(-)(Ga0255787_11) 
GTGGACCGTCGCTTTCTGCCCGTGATTCAAGCCCAGCTCGAGGCGCAAGG
GCTGACAGCAGTCGTGAAGTTCAAAAACTATGTGCCTCGCGAGCAGCTGC
CCATCATCCTCAACCAAGCGATCGCCCTCGTGCATCCCAGCCTCTGGGAA
GGCTTTGGATTGACGGTTTTGGAAGCGATGTCCTGCGGAACGCCGGTACT
TGTCTCCGATCGCGCCTCTTTACCAGAAGTAGTCGGCGATGCTGGGCTGT
ACTTTGATCCGTCCCAACCCGCAGCGATCGCTGCAGCCATGCAGGCTGTC
GCTCAGGAGCCTGGGCTACAACAGCGTTTGAGTACTGCGGCCCTAGCGCG
ATCGCAGCAGTTCTCGTGGGAACGCACCAGCCAAATCACGATTCGGCAGC
TTCAGGCATTACTGTGA

>2771434279 Ga0255787_11301 280094..280825(-)(Ga0255787_11) 
ATGCCAACTTCCCACCCCACAACAGCGGTGTCGATCGGAGGTCTCATTCC
AGCCTCGACGGAGTTGCTGATCAACCTGGCCTATCTCAATCGAGAGGCTA
CAGGCTTGAGTCACTATGGGCTGCAACTCGTTCCTCACTTAGCGCGGACG
CTCCACCCAGTGTTGCTGGCTCCCTACGGTTTGGATGGCGCAACAACCCT
GCGGATCCCCGATAACATGACCGCAATCCAAGGACTGCAGGGACACCTAC
GACGGTTGATTTGGACCCAGACCCAGTTAGGGAAAATCTATCGGAACCTG
GGCAGCCGACTGCTCTTTTCGCCGATCCCTGAAGCGCCGCTCGGGCGATC
TATTCGTAAAGTCATCATGGTCCATGACGTTATTCCGTTACGGTTTCCCA
ACCATTCTTTTTCCTCACTTTATTTCCGTCACTATTTGCCAGCACTACTC
AACGAAGCAACCCATATTTTCTGTAACTCCCACGCTACGGCTCAGGATTT
ACAAACCTTCTTTCGCGTTCCAGACCAGCACGTGACCATCACGCCTTTAG
CCTGCGATCGCCAGCAGTTTCGACCTCTTCGGCTCAATCGCCGTAACTAT
TTTGTCTATGTTGGTCGCCTCAATCCCTACAAGAATCTGCAGCGTCTGAT
TGAGCATTTGCGATGGTGCAACAGCAATTGGATTGTGAGCTCTGGATTGT
TGGGCCTGTGGACCGTCGCTTTCTGCCCGTGA

>2771434280 Ga0255787_11302 280921..281118(+)(Ga0255787_11) 
ATGCGATCTTCTACCCAGTGGTTGGGAACATTAGCGACCCTTGGCTTCCT
GTTGGGGGCCATCAGCGGGGGCGTTGTTCTGCCGACTGCTGCTTTCGAAC
TGCCGCAGCCACCGATCGCGCAGTCTTGGCCCCTCAAGTCTGCGATCGCG
GCGGCGGGACTTACCGTGATTGGCCTGCAGGTCGCGGCACGGCGCTAG

>2771434281 Ga0255787_11303 281146..282297(-)(Ga0255787_11) 
ATGGCCGATCGCTCACCCCTGCTAGAACTTGCTGCTCTCTTCCTTACTCT
GGGAACCGTGGGTTTTGGGGGTCCCCAAGCTCACCTCGCGATGATGGAAG
AGGCGGTCGTTCAACATCGGCAGTGGCTAACGCCCGAAGAATTTAGCGAA
GGGGTGGCGCTCTGTGAGATGCTGCCGGGACCTGCATCGACCCAGATGGG
CATTTACATCGGCTATCGCCGAGCGGGATGGCTGGGAGGTGTGGTCAGCG
GCGTTTGCTTTATTGCACCAGCCTTTGCGATCGTGGTGGCCTTGGCTTGG
GCCTACTTTCGCTTTCAAACGGTTCCTACTGTCCAAGATCTGTTTCTGGG
TGCCGCACCAGCAATCACTGCGATTATTACCGCATTCTGTCTCCGTCTCA
GCCAACGGGTGCTAAAAGAGCCGCTGCACTGGGGTCTGGCGATCGCAGCA
CTGATCCTGACGCTGAGTGAGGCCATCCCTGTATTCCTCGTCCTAGTCTT
GGCCGGAGCCATCAGTTGGCTGTGGGCGAAACGATCGCAGGCTGCTTGGC
TTCCCCTCTTACCGGCTGCGATCGGCCCCACTGACTTCTGGGGCTGGTCC
CAATGGCCAGAACGAAGTGGTCCGCTGTTTCGCTTCTTCTTGGAAACAGG
CACCTTCGTTTTTGGGGGTGGCTTGGTGATTATTCCCCTGCTCCAGCAAC
AAGTTGTGCAGCAATGGCAATGGCTGACAGCCCAGCAATTTGTCGATGGC
GTCGCGATCGGCCAACTTAGCCCGGGGCCTGTTGTCTTAACTGCGGCTTT
CATTGGCTTTGCAGTCGCAGGTTTGAGCGGGGCAGCAACGGCTACCTTCG
GGATCTTTCTGCCTTCCTTTCTGTTTATTCTGTTGGCCGCACCACTTTTA
CAGCGATTGCGGCAAAACCAAGGCATTCAGCAATTTCTGCGCGGGGTCAG
TCCCGCCGTACTCGGTGCGATCGCTGCGACCCTTTGGCCTTTAGCCCGTC
CTTCTCTACAGAGCGATCAGCTGTCGATTCTGCTGTTCAGCCTGTTGCTC
TTTGCCGGTAATCTTGTAGCTCTCGTGCGCTGGAAACGACCCACTTGGCA
GGTAGTGCTGGTGGGAATTGGGCTAGGGTTTGCAATCGGGCCACTGCTCT
AG

>2771434282 Ga0255787_11304 282385..283968(-)(Ga0255787_11) 
ATGTTTAAGCCCCGGTCTTGGTTCGCACCGCTGCTCAGTACCGTGATGGG
GCTCGGAGCGGCTATCCTCACGGCAATCCCTGGACAAGCTGCCGAAAACA
TTACGGTCCGTTGGGCCGGTACAGACATCACTATCTCGGTCAATGACCTC
AATAACTTTGCCCAAGGACGCCCTGTCGGGTCCGACCTGCGGGCACTGTT
AACTTTGGTTTCACCGGAAGTTCAACAGTCCATCCGCGAAGCCCTGACAT
CACCCGTCCCGATCTCGCCGCAATCGATCCAGCAAATCGTCAATCGGGGC
GATACCTTCAGCATCTTCCTGACCCGGCTCTCGAACGTAATTCGGGCTGA
GCCAGCAGTTTCCCTAACAGATCCAGCGATCGCCACGGCGATCATCACAG
CAGCACAGTCACCCCAGGGACTCTCGTTCCTCAGCGCGATTCAGTCCTTC
CCAGCCGAGACGCTGCTGTTCGACCTCAATGTATTTCTGACCTACCTTCA
GCAGCTCAATGACCAGCTGCTGGCGACTGAAGCGATCGTAAACCGCATTC
AGCAACGTAGTCAGCCAGCAGATGCCAACCTGCAACAGCGCTATCAGTCG
CCTGGCCCTAATGCAGTTCAGGTGCAGACCTTGAACTGGCAGGATCCTCA
GCGCAATCGGCCCGTCCCCACCGATGTCTACCTGCCCAGCGGAACGACTC
AGAATCTACCCCTCGTGGTCATTTCCCATGGGCTGGGGGAAAGTCGTCAG
ACCTTTGCCTACCTAGCTCGTCATCTGGCCTCCCATGGCTACGCAGTCGC
TGTTCCCGAGCATGTGACCACCAGTGCCCAGTCATTTGAGAACATCTTGG
TTGGCATCAGTAGCCCACCTGGCCCGCAAGCCCTGCTGGACATTCCCACG
GATATTCGGTTTGTGCTCGATCAGCTGGCTGCAACACGGACGATCGCAGC
ACGGGTTCAAACCCAGAAAGCAGCGGTGATCGGTCATTCCTACGGAGGCT
ATGGCGCAATCGCTGTTGCAGGTGCCCCCCTGAGCCCTGTCAATGCTCGG
CAACAATGTGAGCCGCTCGATCGCTTCCGCAACAATCTCTCGACACTGCT
CCAATGCATTGCCATCAACCTGCCGCAACCCAGCTATAGCCTGAGCGATC
CGCGAATTGTGGCAGCGGTCGCAGCCGATGGCCTATCCAGTGATGTGTTT
GGGCCAGCCAGTCTGGCACAGGTGACAGTCCCGACGTTAATTTGGGGCGG
AAGCCGTGATGTGGTCACTCCACTGAAGCCCGAGGCCGTGGCTGCATTCC
AACAGCTGGGGAGTCGTCAAAAGTGGCTGGCCTTAGCCGTCAATGGCACC
CATTTCACGGTGCTACCACCCAACTCCCAGCAACCGCAGGGGTTTCAGAT
TAACTTGCCGCCGGAGCTAATTGGCCCTAGCCAAGCCGCTGGTAATCGTC
TCTTCCAGGGGTTGACTTTAGCCTTCCTTGATCAAACCCTGCGGGGCCAA
CCCGCCAGCCTCTTGCCTACTACGGGAACGACCACGATCGCTACGCCTGA
GCTGCAGGTGTTGTTGACTCAACAGGCACCCTAA

>2771434283 Ga0255787_11305 284151..284348(-)(Ga0255787_11) 
TTGGCCCTGATCAAAGCACCCTTGGCGGGCGATCGGGCTGGGCTTTCTTA
TCGCTATGTCCTCGATCAAGATACAGGCAGCGCGATTCGTGGCTATGGTC
GAGTCGATGTCTTTTGGGGCACGGGGGCAATTGCCAAAGCCCGTGCCGGT
GCTGTCAACGGTCCCGGTGCACTCTACTACCTGATGCTGAAGCGCTAA

>2771434284 Ga0255787_11306 284399..285307(-)(Ga0255787_11) 
ATGCGATCGCAAGTACTACTGGGGCTCATACTCTTGGGTGTCCTCGGCGG
CGATCGCTGGATACAACCGGCGGTCACACAGCCCGCACCCGCGGCAACAG
TCACCGACTCAGGACTCCGTCTCAGTGCGCAGTGGCCGGTAGGTCAAGAC
ACAGGGCTCTGGCAAACGGCTCGCGATCGCCAGGCCATGATTACTGCGAT
TGACCGCAGCCTGGCTTGGTTGTCCACCCCTGCAGCTGAGAAAGCCTACC
GCGATCGTCCGGCGAACCAACCCGATCGCCGCTGGGTGCAGCGTAGTTTG
CAGCGCTTTCGGCAACTGCTCCAGACCAGTCGCAATGCGGCAGCGTTTGA
AACCGCCATCCGCAGAGAGTTTCAACTCTGGCAATCCCCTGGCCTAGACG
AAAACCAGCGCGTTGATTTCACGGCTTACTACGAAGCGGTCTATCCCGCT
AGCTTGACCCGCACCGCCACCTATCGCTATCCCCTCTACCGGCGGCCAGT
TGACCTCGATCGCTGGCCGCAGCCCCACCTGACGCGGCGGCAAATCGAAG
GGGAGGATGGTCTATTGGGCGCTCGCAGTCCCTTGGCGGGTACAGAACTC
GTCTGGCTCAGCGATCGCCTCTCTGCTTTCCTCGTCCATGTCCAAGGCTC
GGCCCGCCTGCAGTTAACCAACGGGCGTGAATTCACGATCGGCTACGCCG
GTGCGACCCAGCACCCCTACCGCAGCATTGGTCAAGAACTCGTGCGGGAT
AGAATCTTTAGCGCCGAAAGCCTGACCCTCGGCAAGCTAATTGATTGGTT
CACTGCCAATCCCGATCGCCTCAGTGACTACCTGCCTCGCAACGATCGCT
TTGTCTTCTTCAAGCCAACCGCAGGGGCAGCTGCAACAGCAGCCTCAGCC
AGCCGCTGA

>2771434285 Ga0255787_11307 285438..286118(+)(Ga0255787_11) 
ATGGGTACAGCACCGGGAATCATTGGACGGGTTTTGGCCCCGGCGATTAA
GCTCTGGCTGCATAGCCAAGCCACGATCGCACAGCTGGATCTCCAGATTG
GCGGCGGCAGTCGTCAATTGCTCGGGGGAACGATTCCCGATGTCGCGATC
GCAGCCCAAGGCATTGTCTACCAAGGACTCTGTCTGGAGCGGATGTCCTT
ACTGGGTTCCGAGATTCGCGTCAATTTGCCCCAGATGGTGCGCGGACAGG
CCTTTCAACTGCTCCAAGAAATTCGCATCCAAGCAGAAGTCCAACTGCTG
GAATCCAACTTCAATGACTCGCTGGCATCCGAACTGTGGCAGCAAGCGCT
TTGGCAAATTCTGGGCGATTGTTGGCAACAGCTAGGTCTATCGCTTGAAC
AGCTTGCAACCCAGCTCCAGTTTCGACTTCGCCCCGATCGCCTGCATTTA
CAATTCGCCCCAGAAACAGAACTGTCCCTGAGCCTCGACCTCGCCGATCC
GCAGACCCTGCGCCTGCATAGCCCGCAGTGGCAGTCAGCCAGCCAGCCCG
CACCCGATTTGCAGTGGTTGGAGTCCTATGCGATTGCCTTGGGGGAGGAT
GTGGCGATCGCCAGTCTGGTGATCAGCGAAGGTCAAGTCGATCTGACCGG
TGAGTTTCGGGTTCTCCCCACCGTGGCCTAG

>2771434286 Ga0255787_11308 286115..286981(-)(Ga0255787_11) 
ATGCCTTGGACCCGCATTCTCAGTGGCACGGTGGCGATCGCGATCGCTCT
GGGATTGCTGACCTTGGGCGGCTGGTATTTCACCTGTGGCCTCGGGATCA
TGGTCTACCTTGGCCTCGAAGAATATTTTCAGCTGGTTCGCCTGAAGGGC
ATGATGCCAGCGGCACGTACAACCTTGGTTGTCAGCCAGCTGCTGCTGAT
TGTCGCTAATCTGAATCCTGCACTCACCGACGCGATCCTACCGGTAACGG
CCATTCTGATCTGTGCTTGGCTGCAATTTAAGCCCAAACCCTCCAGCATT
GCCGATATTGCCGCTTCGATTCTGGGTTTGTTCTACACCGGCTATTTGCC
CAGCTACTGGGTGCGACTGCGATCGCTCGGAGCGGCTGCCAGCAGTAACC
TGCCGCTCGGGGGCTTCTGGCCCGATCGCTGGCTACCGTTCAACCAATTG
CCACCGGGGTTGGCGCTGCTCCTCTTGGCGTTCCTCTGCATTTGGGCAGC
TGATATCGGTGCCTATTTCATGGGGCGTTGGTGGGGACGCACCAAGCTGA
CGCAGGTGAGCCCCAAGAAAACTGTGGAGGGAGCCATCTCTGGTTTGCTT
GGCAGCATGACTGTCGCCACGATCGGCGCTTTCTCGTTGGCTTGGCCCTA
CCCCTTGCTGACGGGCTTGGGACTGGGCCTGATCATCGGTGGCTGCAGCC
TGCTGGGCGACTTAACCGAATCGATGATGAAACGGGATGCCGGTGTCAAA
GATTCGGGTCAAATCATTCCCGGTCATGGCGGGATCCTCGATCGCACCGA
TAGCTACATCTTTACCGCGCCGATGATGTACTACTTTGTGACGCTGCTCT
TGCCGCTGTTGCGCTAG

>2771434287 Ga0255787_11309 287243..288364(+)(Ga0255787_11) 
ATGGCCCCAGCCAAGCTTTCTCCTGCTGATAAGCAAGCGTTGATCGAGCG
CTTTCGCAAAACCACCGATCCGATCGCCGCTTTGGCCGAACAGTTTGGGG
TCAGCGTCAGCACGGTGTCGCGGATTTTGCGGGGCAGTTTTCCGCCCAAA
GAATACGAGCAGTTGCGCGAGCGCCGCAGCAAGTCTGCGGAGAGTCCAGC
AGAGGCTCCCGACGCTGAAACAGTCGCCCCAGCAGCTGTCAGCCTGTCTG
AAGCAACACCTGTTGGTGCAGCAGCCGTCACAAGCGAGCCAGACGAAGAA
ACTGCAGCTGAGACCGCACCGACAACAGAGTCAGAGGCAACGAGCGCTGG
CCGTCGTCGCCGTCGCCGTTCAACAGCAGCGACTACTGCCGAGACTGGCG
CGAGTGAGGAAACTGACAATCCCCAACTCGCTGAGGTCAGCACCCCAAGC
CCAGAATCAGCCGACTCCGTAACCGTCACCACGGCGGCTGAGCCAGCACC
GACCCCTACTGACTTGCCAACGCCAACAACCGATCGCCCGCGCCCCATTC
TCAAAACAGCGGCTGCCGATACGGCCAACCCATCGGTAGCATCCACCGAG
CTGCCAGATGAAGATGAAGATGAACTGGTCGAGACTGCCAGTACCCCCGC
CATCGATTTGGAATTGACGGCCGACGACCTGCGAGGTGGCGGCGCTGCAA
TCGAGGATGCGGATGAATTTGGGGAAGATGACAGCGAGGAAGATGAACTC
GCTTTTGATGAGGAAGAGTTAGGAGCAGAAGGCGAAAGCGATCGCACGGA
AGCACCTGCCACCTTAGAACTATTGCCCTTGGGCATCGCCCCCTTGCCGC
GTACCAGCTATGTCGTTGTCGATCGCACAGCGGATTTAGTGACTTGTTCG
CTGACAACACTGACTGAATTGGGAACCGTCGAAGCGGATCAGGCTGAAGC
ACAAGCCTTGCCACTGTTTGACAACCCCCGCACAGCGAAACGCTTTTGCA
AGCGCAATCAACGAGTGATTAAACTGCCCGATAGTCAGGTCCTGCTCAAG
ACAACCCGCTGGCTACAAGCCAAGGGCATCCATTGCTTGTTGATTGATGG
TCAAGTTTATTCCCTGGACTGA

>2771434288 Ga0255787_11310 288339..288452(+)(Ga0255787_11) 
ATGGTCAAGTTTATTCCCTGGACTGATCAGTTCAGTCCGTTGGAAGAACT
CTCAAAAGTTGTGATTAGTAATGCATGGGCCATCGATGTTTCTTTGGCTA
ACTTTGGCATTTGA

>2771434289 Ga0255787_11311 288700..290241(+)(Ga0255787_11) 
ATGCCGCGATTTGCCCTGCTCAGTGTTTCCGACAAAACGGGTCTCGTTGA
CTTTGCCCGTCAACTGGTCGATCGCTTTCAGTTTCAGATCGTCAGTAGTG
GCGGCACTGCTAGGCAACTCCTGGAAGCCGGAATCCCCGTAACAAAAGTG
GCTGAGCATACGGGCTCACCCGAGATTTTGGGGGGTCGCGTCAAAACCCT
GCATCCCCGCATCCACGGGGGGATTTTGGCACGTCGCGATCGCGAAGATG
ATCAAGCCGATCTCGCAGCGAACAACATCCAGCCATTTGATTTGGTCGTC
GTCAATCTCTATCCCTTTGAGGCGACGATCGCTCGTCCCGAGGTGACGTT
GGCGGATGCAATCGAGCAAATTGATATTGGTGGCCCAGCAATGGTGCGAG
CCTCGGCCAAAAACCATGCCCATTTGACCATCCTCACCAATCCCAGCCAG
TACGAGCCCTATTTGACGGCCTTGGCAGACGGAGAGGGCCAGATTCCCTT
GACCTTCCGCCAGCAGTGCGCCCTAGCAGCGTTCCAACATACAGCGGCTT
ATGATGCCGCGATCGCAACCTATTTAGCTGAGCAATTTGAGGCCGAGAGC
GATCGCCTGCAGTTGAATGCTCAACCCGTTCAGGTCTTGCGCTACGGCGA
GAATCCGCATCAGTCTGCCACTTGGTATCAAGCAGGAGCCACCGCTAGTG
GTTGGACGGCAGCGCAGCAATTGCAAGGCAAAGAGCTGAGCTATAACAAC
TTGGTTGATTTAGAAGCGGCGCGCCAAATCATCGCTGAATTTCCGACCGA
AGGGCCAGCTGCCGCAGCGATCCTCAAGCACAACAACCCCTGTGGGGTTG
CGATTGCCAGCGATCTCAGCGACGCCTACCGCAAAGCGTTTGAAGCGGAT
GCAGTCTCCGCTTTTGGTGGCATTGTTGCCCTCAACCGAGCGATCGACGT
TGCGACAGCAGAAACGTTGACGGGAACGTTTCTGGAATGCATCGTTGCGC
CAGCTGTGGAGCCGGAAGCAGCGGCAATCTTGGCAACGAAGAAAAACCTG
CGGGTGCTCACCCTGGGGGATTTCAACAGCGGTCCCCAACAGACCGTGCG
ATCGATCGCGGGCGGTTTTTTGGTTCAGGACAGTGACGATCACTTGGAAA
CAATCGCGGGTTGGCAAGTCGTCACTGAACAGCAACCCAGCGAAGCCGAC
TGGCAGGAACTGCTGTTTGCGTGGAAAGTGGTCAAACACGTCAAATCCAA
TGCGATCGCCGTCACCGCCAATGGCGTGACCTTGGGCATTGGGGCGGGTC
AGATGAATCGGGTCGGTTCCGTCAAAATTGCCCTTGAGCAAGCTGGCGAT
CGCGCCCAAGGTGCCATCTTGGCCAGCGATGGTTTCTTCCCCTTTGATGA
CAGTGTTCGGACGGCAGCGGCAGCCGGAATTCGCGCGATCGTGCAACCCG
GCGGCAGCCTGCGCGATGCGGATTCGATTGCAGCGGCCAATGAACTCGGC
CTCGTGATGGTCTTCACTGGCACACGTCACTTCCTCCACTAA

>2771434290 Ga0255787_11312 290278..291669(+)(Ga0255787_11) 
ATGCCCGATTCCCTTGTGCTGTCCGCCACAATGCAGACCGCGTTGCACAC
AGCGGAGCAGTTGTTATGGGATCGGGCTTTGGTGCGTTACCGCGATCAGT
GGGCGGGGGCGATCGCGGCGCTGCCTGAGGATCAGGAGCTAGCCGCAGCC
AACTATCGCGAAATCTTCATTCGCGACAACGTACCGGTGATGCTTTATCT
GCTGTTGCAGGGCAAAACCGACGTTGTTCGCGATTTCCTGCAACTGTCGC
TCTCCCTCCAGAGCCAAGCCCTGCAAACCTACGGCATTCTGCCAACCAGC
TTTGTCTGCGAAGCAACTCACTGTGTCGCCGACTATGGTCAGCGGGCGAT
CGGACGGGTGGTCTCTGCCGACCCCAGCCTCTGGTGGCCGGTGTTGCTGC
AAGCTTATCGGCGTGCTTCCCAAGATGATGCCTTTGTGCAAAGTTCAACG
GTTCAGCAAGGGCTGCAACGGCTGCTGGCCTTCCTGTTACGTCCCGTTTT
CAACCAAAATCCGCTGTTGGAGGTTCCCGATGGTGCCTTCATGGTCGATC
GCCCCTTAGATGTAGCAGGCGCACCTTTGGAAATTCAAGTCCTGCTCTAT
GTAGCGCTACGGGCTTGCGGCCAGTTGCTGCAGTACACCGAAGCCGCCAA
CGCCGCCCATGTCCAGGCGCGCCGCCTGCGGCAGTATATTTGCTGGCACT
TCTGGGTGACACCCCAACGGTTACGGCGCTGGCAGCAGTGGCCCACCGAA
GAATTTGGCGATCGCAGCCATAATCCCTATAACATCCAGCCGATCGCCAT
TCCCGATTGGGTGGAACCTTGGCTCGGTGAGTCGGGCGGCTACCTGCTGG
GCAATATGCGAGCTGGTCGTCCGGATTTCCGCTTCTTCAGTCTCGGCAAT
TTGCTGGCGATCATTTTTGATGCACTACCGCTCAATCAACAGGGAGCAAT
TCTGCGGTTGATTTTGCAGAATGAAGCCCAAATTTTGGGTCAAGTGCCAC
TGCGACTCTGCTATCCGGCTCTCACCGGATCGGCTTGGAAAATCCTGACG
GGCTGCGATCCCAAAAATCAGCCTTGGTCTTATCACAATGGCGGGAGTTG
GCCGTCACTGCTCTGGTATCTCAGCGCGGCTGTTTTGCACTACCAACAGC
GTGGCGGCGATCGCGAACTCTGCGAGATCTGGCTAGAGAAGCTGCAGCAT
TACCATGCACAACAGTGTCAGCAGCTCCCCCAAGACGAGTGGCCCGAATA
CTACGAAGGCAAGGAATCAGTGCAAATTGCAGAGCGCGCCTGCCGCTATC
AAACTTGGACTTTCACGGGACTTCTGCTCAATCAAGCGCTCCTCAGCCAG
CCCAAAGGGATTCAACTGCTGAGTCTGCGGGGCTTACCCTAA

>2771434291 Ga0255787_11313 291736..292194(+)(Ga0255787_11) 
ATGTCAGACGAACTCAAGTTTTATCTCAATTTTGGCCATCCACTGCTGAT
GTGGATCTTGCTGGGGGTGAGCCTCTACGCGGGCTATCTCGGCTTCCAAG
TGCGCCAACTGCGATCGGCGACTGGGGAAGAGAAGAAGAAGCTGATCCAA
GCCAAAGTCAATCAAAAGCACTTCCAGTTCGGCTCCCTCGTCTTGGCCTT
GATGGTACTGGGCACCGTTGGCGGTATGGCAGTCACTTACATCAACAATG
GCAAGCTGTTTGTCGGTCCCCACTTGCTGGCGGGCTTGGGTATGGCGGCC
TTGATTGCTGTCTCGGCAGCACTGTCACCCTTGATGCAAAAAGGCAGTGA
TTGGGCGCGTGGCACGCACATCGCCCTCAATACCGTGATTGTCGGTCTGT
TCGCCTGGCAAGCCGTCACGGGCATGGATATTGTTCAGCGCATCATCGCT
CGTCACTAG

>2771434292 Ga0255787_11314 292306..293058(-)(Ga0255787_11) 
GTGAAGCGTCGTCAGTTTTTGCAAGTAGCGGGCTGGGGAAGTTTGGGGGC
GATCGCCACGACTCTGCCCCAAGTCGCCCAGGCTCAAGCCGGTTCTCTGC
AAATCCAAGCCTTTGGTCATAGCTGCTTCCGCTTTACAGGCGGAGGACTA
CCGGCCATTGTCGTCAATCCGTTTAAACCAGGGGGCTGCACAGCAGGGCT
ACCCCTGCCGCGACAGTCAGCGGGCATTGTGCTGATCAGTAGCCGCTTGC
TGGATGAAGGCTATGCCGAAGCAATTACTGGCAATCCCCGCGTTTTGTTT
GAAGCTGGGGTCTATCGACTGGGGTCGTTGCAGATTCAAGGCGTGAAGCT
GCCCCACGATCGCATTGGTGGACGACGCTTTGGCAACAATGTCGCCTGGG
GCTGGTCCCAAGCAGGGCTCTCGATTCTGCACTTGGGGGGCGCGGCTGCA
CCGCTCAGCGTCGAGAATCAAATTCTGTTGGGGAGCCCTGACGTCCTTTT
AATTCCCGTCGGCGGTAGCCCCAAGAGCTACAACCCCGAAGAGGCGAAGG
CGGCGATCGAGGTCCTCAAACCACGCCTGATTATTCCGACTCAGTACCGC
ACCAGTGCAGCTAGCAAAGAGAACTGCGACTTGGGGCCGCTCCAACCGTT
CTTGGAGCTGATGCAGGGAACACCCGTTCAACGTCCCGGCACTACCGTCA
CGCTCCAGAAGGCCAGCCTACCGAAAACCGGATCGCGAATTATCGTTCTC
TAA

>2771434293 Ga0255787_11315 293092..293694(-)(Ga0255787_11) 
GTGCTGCTCGTCATCGATAACTACGACAGCTTTACCTATAACCTCGTCCA
GTATCTTGGCGAACTGGCCAGCGACTACGCGATCGCCCAAGAAATTGTGG
TGCATCGCAACGACCAGATCGACCTCGCCGGAATTGCAGCCCTGAAACCG
GATGCGATCGTGATTTCACCTGGCCCTGGCCGCCCGGAAGATGCGGGTGT
ATCGATGGCTGCGATCGCAGAGTTTGGGCCAACCACCCCAATTTTGGGCG
TCTGCCTTGGCCATCAAAGTATTGGGCAAGTCTACGGTGGTCAGATTGTC
TCTGCGCCTGAGCTGATGCACGGTAAAACTTCACCGGTGCTGCACACCAA
TGAGGGGGTGTTTCAAGGGCTGGACAACCCTCTGACGGCCACGCGCTATC
ACAGCTTGGTGATTGACCGCGCGAGTTGCCCCTCTGAACTGGAAGTCACG
GCTTGGGTAGAGGACGGCACAATCATGGGCGTGCGGCATCGTCAATATCC
CCACATTGAAGGCGTGCAATTTCATCCAGAAAGCGTGCTGACCCAGTCCG
GCAAGGTGATCTTGGCGAACTTTTTAGCCAAAGTGCCGTCTCCTGAATGC
TAG

>2771434294 Ga0255787_11316 293759..294205(-)(Ga0255787_11) 
ATGCCTGAAACCCAAACCCCTTCAAGCCGGATGGAGGCCAATCTTGCCCG
AAATCGCGGCTATGCTTGGCGGATTGCTCCCAACTTACTCAGTAGCTTCC
GCTATGCGGGGTTAGGCGTGAACTATGCCTTTCAGACCCAGCGCAACTTC
CGCATCCATGTCGTGCTAGGGGCGATCGCCGTCGGCCTCTCGTTCGGTTT
GGGGCTGAGTGCCACCGATCGCGCGATCGTGACGCTAACGGTCGCGGCGG
TGCTGGTCATGGAATTGCTGAATACAGCGCTCGAATCCGTGGTGGATCTG
ACCGTTGAGCAGCGCTATCACGAGCTGGCTCGCATTGCCAAGGATTGCTC
AGCAGGGGCGGTGTTGATTGCTGCGATCGCAGCAGTATTGGTGGCAGCCA
CGTTGATTCTTCCACCACTCTGGCTCCGCCTTAGTCTTCTCTGGTGA

>2771434295 Ga0255787_11317 294262..294747(-)(Ga0255787_11) 
GTGGCTTTGCTTGATCTGACTATCCAAATCGTCTGTAGCGATCGCTTGCC
AGAGTTGCCCTGGCAAGACTGGTTCGATCGCTGGCTAACGGATATCCAAC
CCAGTTTGCCGACCGATTGGCAAGCGCCAGCCTACGAAGCCTGCTTGCGT
TTTGTCGATGATGGGGAAATTCAGCAGCTCAACCGCGACTATCGGCAGCA
GGATAAGCCCACAGATGTTTTGGCCTTTGCAGCCCTAGAAGATGCGATCC
CCCTGGGGTTGGAGCCAGAGGAGCCACTCTATCTCGGCGACGTGATCATT
TCCGTTCCCACAGCTCAGCGCCAAGCCCTTGGTCATCCCCTGGAAACCGA
GCTTGCTTGGCTGGCAGCTCACGGGCTACTCCATCTTCTGGGCTGGGACC
ATCCTGATGATGAGCAACTGGAAGCAATGCTGGCGCAGCAGGATCATTGG
CTCAATCAGGTGGGCATTCTGAGTCCTCAGCGTTGA

>2771434296 Ga0255787_11318 294749..294928(-)(Ga0255787_11) 
ATGACCACGCCTGACTCACCGACAGAAACCGTCACGCCAGCCGAGCCGCC
CAGTGATAGCTACGTCAAGTTGGCGATGCGCAACATGGTTCGCAAGGGCC
GTAAGTCCCTCTTTCACTTTGGCTTGACCACAGTCGGCCTACTGGGGCTG
CTGGTGGGTTTGGCTTACCTGACTCGCTGA

>2771434297 Ga0255787_11319 294945..296012(-)(Ga0255787_11) 
ATGCTCAGGACTATCTTTGACGTTCCCGCTCTGCAAGCGCGTATCCAAGA
TTTAGAACAAGAAGCTGCCCAGCCTGACTTTTGGGATGACCAAGCAGTTG
CCCAAAAGATTCTCAAGCAGCTAGATGACTGCAAAAGCCAAGTTCAGCGA
CTCGCGGACTGGCAACAGCTCGATTCGGATATTGAAGCGATTCTGGAACT
GCTAGCCGTCGAGCCCGATCCAGCACTGTTTGAAGAAGCCGAAGCAAACG
TCCAGCGGCTGCAACGTGAACTGGATCAGTGGGAACTGCAACAACTGCTC
TCAGGTCCTTACGACGCTGAAGGTGCTGTGCTGTCGATCAATGCTGGTGC
TGGCGGTACTGATGCCCAAGACTGGGCTGAGATGCTGCTGCGCATGTATA
CCCGTTGGGCCGAGGATCAAGGCTATCGGGTCCGTGTCACCGAACTTTCC
GAGGGAGAAGAAGCGGGGATTAAGTCAGTCACCTTGGAAATTGAGGGTAA
ATACGCCTACGGCTACCTCAAGGCCGAGAAAGGCACCCATCGGCTTGTCC
GCATTTCCCCCTTCAACGCCAACGACAAGCGCCAGACGAGCTTTGCGGGG
GTAGAAGTAATGCCCGTGCTCGACACTGATATTGACCTCGATATTCCTGA
GAAGGATCTGGAGATCACAACATCACGCGCTGGCGGCAAGGGCGGTCAGA
ACGTCAACAAGGTTGAGACGGCAGTGCGGATTGTTCACTTGCCGACCGGA
CTCGCCGTGCGCTGTACCGAAGAGCGATCGCAGCTTCAGAACAAGGAGAA
AGCGCTGGCGATCCTCAAAGCGAAACTCCTGGTCGTCCTGCAAGAGCAGA
AAGCCAAGGAAGTCGCGGAAATTCGCGGCGACATGGTGGAAGCCGCTTGG
GGCAACCAAATTCGCAACTATGTCTTCCACCCCTATCAGCTCGTCAAAGA
CCTGCGGACGGGTGTAGAAACTAAAGCGATCGCGGATGTGATGAACGGCG
ACCTTAATCCCTTCATCCAGGCGTATTTGCGCCAAGATAACCAGATGCTG
ATCGAAGCCACCGTCTAA

>2771434298 Ga0255787_11320 296191..297189(+)(Ga0255787_11) 
ATGCCGGTCTACTACTTCTGGGGGGAAGATGAATTTGCCCTGCGACAAGC
AGCTGAAAAATTGCGCGATCGCAGTCTCGATCCAGCTTGGGCGAGTTTCA
ACAGTGAGCGAATTCCGCCGGAGCAGTCCGATTCCGTGCTGGCAGCCCTC
TCGCTGGCGCTGACGCCTCCGTTTGGGTCTGGTCAACGCTTCATTTGGCT
CCCCGAAACCACGTTGGCTCAGCAATGTTCTGATGCGGTCTACGCTGAAC
TGGCTCGCACGCTGCCCCAGATTCCCGAGACGACCGTGCTGTTGTTTAGC
AGTACGGGCAAGCCCAATGGTCGGCTCAAATCCACAAAGCTGCTGCAAAA
GGTCGCGGAGCTGAAGGAGTTCTCACCGATTCCTCCCTGGCGCGGTGAGG
CGTTGGAACAGCAGGTTGCCCAAGTCGCGCAAGAAGTGGGGGTACGCCTC
GATCGCGAAGCGATCGCCTGTTTGGCGGCGGCTGTGGGTAACCAAACCCG
TCAGCTCTACAACGAGCTTGAAAAGCTGAAACTTTACCAAGCCGATCGCC
CCGAACCGGTGACAGCTCGTGTCGTGCATGCCCTCGTCAGTACAACGACT
CAAAATAGCCTGCAACTCGCGGCTGCCATTCGCCAAGGAGACTGCGATCG
CGCTCTAAGTTTGGTGAGTGAGTTGATCGCCAGCAACGAGCCAGCCCTGC
GGATTAGTGCCACCCTGATTGGTCAATTCCGAATGTGGTTATGGGTCAAG
CTCTTGCAGGAACGGGGAGAACGAGATCCGCAGGCGATCGCGACGGCAGC
TGGGATCGGCAACCCCAAGCGCGTCCATTTCGTTGTGCAAGAAGTGCGAT
CACTCTCCAGTCGTCAACTTCAGCAGACCCTACCGCTGCTCCTTGACTTA
GAACTTGGACTCAAACAGGGAGTCGATCCGCTTGCGCATCTACAATCCCA
AGTGGTTGCGCTCTGTCAATGCTGCCAACCGCCGCGATCGCGTCCGTAG

>2771434299 Ga0255787_11321 297274..297675(+)(Ga0255787_11) 
ATGATTCATCACTGGTACAAGTCATTGCTACCGCTCGTGCTTGCGGTTGT
GCTGATGCCGCTAGCTGCCCGAGCTGATGACTTTCCCAGCCCTGAGGAAA
TCAACAGTTTTGCGCGGTCAGCTTTTGAAATTGAGCAACTGCGACGAAAC
ACCCTCAGTACTATTCGCGAACAGCTAGGACAATCGGCCGTCCCCTCATT
GCGCTGTCATCAACGCGAGCTCTGGCAACAATATGAACCCAGCGTTCGCC
GCGCTTTTGACCAGTTTTGCCGCCAGTCAGCTCAAATCCTAGACCGCAAT
GGTCTGAGTCCGAGTCGCTTTATCGAAATTCGTAAGCTGCAAAACAGCAA
TCCAACCCTCAAAGAGCGGGTTCAGACACAGCTGATGCAGATGATGCGTT
GA

>2771434300 Ga0255787_11322 297751..297993(-)(Ga0255787_11) 
ATGAGCCCGACCACCGTGGAATGGAGCCCCAGTGTTGCTGCCATTATGAT
CACTGCCAACCTGTTTGCGATCGCGATCGGCTACTTTGCGATTCGCAATC
GGGGTGTGGGTCCGGCTTTGCCGGTGGAACTGCCCGCAATTTTTAGTGGC
TTTGGTCTGCCAGAATTGCTGGCCACGGCGAGCTTCGGCCATTTGTTGGG
GGCTGGGCTGGTGCTGGGCTTGGCTCAAGCCGGTCTGCTCTAG

>2771434301 Ga0255787_11323 298090..298740(+)(Ga0255787_11) 
ATGGGCCTACGCATCAAAATTTGCGGTCTGCGCGATCCCCAGCAAGCAGT
CGCGATCGCGGATCTCGGAGCCACTGCGATCGGTTTCATTGCCGTGGAAC
AGTCGCCGCGTTATGTTTCACCGGCTCAAGTGGCCCAGTTGACCCAAGTG
CTACAAGCGACTCATCCAACGGTGGATCGAGTTGGGGTTTTTGCGAATGC
GACTCAAGCTGAACTAGAGGCTTATGTCACAGCTGGGATCACCAGCATTC
AACTGCACGGTAGTGAGACTCCATCAGACTGTCAGTATTGGCGCGATCTC
TTCCCAGAAGTAGAGATGATCAAAGCCCTCCGCATTCGTTCAAAGGCCGA
TTTAGCCTTGGCTGAGATATTTGCAGAGTGTGTAGACACGTTGCTGCTCG
ATGCCTATCACCCTCAAATGCTGGGGGGAACGGGCGCAACTTTGGATTGG
CAAAGCCTGCAAGCCTTTCACCCGCCTCGTCCATGGTTACTCGCCGGTGG
CCTGACGCCCGAGAACGTCAGCGAAGCGCTTTTTCAACTCCAACCTGCTG
GCATTGATCTGTCGAGTGGTGTTGAGCGATCGCCCGGCAACAAGGATTTG
ACCAAAGTTGCAACACTCTTTGCTGCTCTGAGTGCAACTGGAATTAACTA
A

>2771434302 Ga0255787_11324 298949..299101(+)(Ga0255787_11) 
ATGCTAGGCATTGCAACAAAAGACTTGAAGCATACGCGCTTCTATCAAGG
TGTAGTGGAAGAGGGATGGCAAGAGGGTGAGCTAGCTGTTGTCACTCGCT
TGCTCACTCGTCGGCCTGGATCATTGCCGGAAAGCTTATTGGTTCGGGTT
TAG

>2771434303 Ga0255787_11325 299492..299827(-)(Ga0255787_11) 
ATGTCCGTGACCTCATCTCTACCCCCCGCACAACTCGACGAACTCCGAGA
CATTCTGATGCAACGGCAAACCCTCTTTGATCCCCTACCCAGCCTCACCC
CCAAACAACGCCAACGCCTCACCAAGCAAGGCAGCAAAAGCCAAGGCTTT
GTCACCTACACTGCCACCCTGCTGCAAACCAACCCCACCTGGCTTCTCAG
CAGCCTCAACACCAGTCGCTTCCTCGCCGACTACGTCATCAGCGATCGCA
TCCTCGAACAACGTAACCAAATTGCGCCAACTCAGCGATCGCCTCAGCGA
CCTCTACCTTCTTCTCAACGACAGCACCATGAATGA

>2771434304 Ga0255787_11326 300291..300992(+)(Ga0255787_11) 
ATGGTAGAAATAGGTGGAAAACCTATTCTCTGGCATATCCTCAAGATTTA
TAGTCACTTTGGCATTAATGAATTTATTATTTGTTGTGGCTACAAAGGCT
ATCTAATTAAAGAGTATTTTGCTAATTATTTTCTATACACCAGTGATGTA
ACTTTTCATATGGACATTGACAATCACATGGAGGTACATCAGCGTAAAAG
TGAGCCTTGGAAAGTCACTCTTGTTGATACGGGAGAGCTCAGTCAAACGG
GTGGACGATTGGGTCGCGTACAACGCTATCTCAAGAATGAAACTTTTTGC
TTTACCTATGGAGATGGGGTTGCTGATGTGGATATTGAAGCTCTAATTTC
ACATCATTATCGGGGAGGAAAGCAAGCAACATTAACGGCAGTTCAACCTC
CAGGCCGTTATGGAGCATTGGGGCTAGATGGTGATACTGTCCTTCAATTC
CAAGAGAAGCCAGACGGAGATAATGCTTGGATTAATGGTGGTTTCTTTGT
ACTAGAGCCAAGTGTTTTAGAACGAATTGAGAATGATAGTACTAGTTGGG
AGGCTGAAGTATTGCCATGCTTAGCAGCTGATAATCAATTATCAGCTTAC
AAGCATAAAGGCTTCTGGCAACCCATGGATACGCTACGAGATCGAACCCG
ATTGGAAGAACTTTGGGTGAGTGGTCAAGCCCCATGGAAAGTGTGGGAAT
GA

>2771434305 Ga0255787_11327 300989..302116(+)(Ga0255787_11) 
ATGATGCTAACTTTCTGGCAAGATCGCCGAGTTTTAGTTACAGGTCACAC
GGGCTTTAAGGGATCGTGGTTGACGCTGTGGTTGTTGACGTTGGGTGCTG
AGGTGTGGGGCTATGCGCTTCCCCCTGATGCCGATGCTTCTCTTTTTATA
GAGCTTCAGTTAGAGGCGACGCCAAAGCAGTCGGGCTGGGGCGAACTCCA
TCACTGCACAGGAGATATCAACGACGCTTCAAGACTCCAAGCTTGCATTG
CAGAAGCACAGCCTGAAGTGGTGCTGCATCTTGCAGCTCAGCCACTGGTT
CGGCAAAGTTACGTTGATCCACTTGGAACATGGCAAACCAATGTTTTGGG
TAGCTTGCAACTGCTAGAAGTAGTGAAGGAACTGCAGCATCCTTGTGCGG
TAGTAATGGTGACCACTGACAAGGTCTATGACAATCGGGAGTGGATCTAT
GGCTATCGAGAGTCGGATCGCTTGGGCGGTCATGATCCCTACAGTGCCAG
TAAGGCAGCCATGGAACTAGCTGTAGCTAGCTGGCGGTCAAGCTTTTGTG
GATCAGCGGCTCATCAAAATCCTTATTTGGCGATCGCGACTGCCCGAGCA
GGCAATGTGATTGGCGGTGGTGATTGGGCAGCTGATCGTCTGGTGCCTGA
TGCTATGCGGGCTCTATTAGAGGGGCAAGTAATTCCGGTTCGCAATCCCC
AAGCCACACGACCTTGGCAGCATGTTTTGGAACCGCTGGGAGGCTATTTG
CTCCTTGCTCAACGGCTTTATGAACAGCAACAACAGACGTTGGGTGAACC
CAATCACTATGCTCAAGCGTTTAATTTTGGCCCAGCTCTGGAATCGAATC
GATCGGTGCAGGAGCTGATTCAAGCAATTCTTGTCCATTGGCCGGGAGAG
TGGGTCGATCGCTCGGAGGCAACGGCACCGCATGAGGCCGGGCTATTGCA
TTTGGTGAGCGATAAGGCGCAGCGTTTACTGAGCTGGCGATCGCGTTGGG
ATTTTGAGACCACTGTGAAAAGAACTGTTAGCTGGTATCGCCAAGTTGCG
CTTGGCCGTTCTAGCTTGGATTGTTGCCTAGAGGACTTGGCAGCTTATGT
AATGGCGATGACTGGTCATGTTGCCTAA

>2771434306 Ga0255787_11328 302106..302645(+)(Ga0255787_11) 
ATGTTGCCTAACCAGCACCCCACTCCCATTGCTGGTGTGCTGGAACTGAT
TAGCCAGCCATTTCGAGATCATCGGGGTGCCTTTCTCAATGCTTTTCGGG
CTCAAGAGCCAACATTTGCTGAGGCTTGGGGCAATCGATCGATCGCACAA
GTGAATCTCAGCCGAACAGAAGCAGTGGGTGCGATTCGGGGGCTGCATCT
ACAAGCAGCACCGCACAGTGAAGCCAAGCTAGTCCGCTGTCTGCGGGGGC
TGGTTTGGGATGTTGCTGTTGATTTACGGCCTCATTCAGCTACTTATGGC
CTGTGGCATGCAGTTGAGCTTTGCCCAGAGCAAGCAAATGCGCTCCTAAT
TCCTGAGGGCTGTGCCCATGGTTTTCAGGTGCTAGAGCCTAGCAGTGAAT
TACTCTACTTGCATTCGGGTGCTTGGGTTCCCGAGGCTGAGACAGGGGTT
CGTTGGGATGATCCTCAACTTGCGATCGCTTGGCCGTTGCCGGCGTCCGA
ACTGAGCGATCGTGATCGTTCTTTACCATTGCTTCCTTGA

>2771434307 Ga0255787_11329 302648..303874(+)(Ga0255787_11) 
ATGAGTCATTTCTGTCGGCACTGCGGTGCATTGCTCAGTCATGAGGTAAT
TGATCTCGGGCATCAACCACCGAGCAATGCCTATTTGAGTGTGGAGCAAC
TACTGCTGCCAGAGATCACCTATCCGCTCAAGGTCTACGTCTGTACAGAG
TGTTGGCTGGTTCAGTTGCCGGCTCATGCAGCGGCTGAGGATCTATTCAC
GGCAGATTATGCTTACTTCTCCAGTACTTCTCAGAGCTGGTGTGCCCATG
CTGAACGATTTGTAACAGCGGCGATCGCAAAATTGGGGTTAGGGCCACAT
AGCCAAGTTGTGGAGCTAGCAAGCAACGATGGCTACCTGTTGCAGTATAT
GCAGCAGCGAGGAATTCCCTGCCTCGGTATTGAGCCAACCCATGCCACAG
CGATAGCAGCTCGGGTCAAGGGAATTGAAACGATTGAGCGTTTTTTTGGG
ACGGCTCTCGCTCAAGAATTAATTGGTGAGGGAGCCCCAGTCAGCGGCGG
GGCGGATTTAGTAGTGGCTAACAATGTGTTGGCGCATGTGCCTGATATCA
ATGATTTTGTTGCTGGGATTACTCGACTGTTGAAGCCCCAAGGTCGAGCC
TCAATCGAGTTTCCACATTTACTGCAACTACTGAAGGGTAATCAATTCGA
CACGATTTATCACGAGCACTATAGCTATCTGAGTCTACGGGTGGTGCAGC
GAATTGCGGAGCAGAGCGGGTTAGTCGTGGTGGATGTCGAAGAACTATCA
ACGCATGGCGGAAGTCTGCGAGTTTGGATGGCACATCAAGACACTGCGGA
ATCCAGTGCCACTGTTGCTGAAGTTTTAGCCGCTGAGGTGGCAGGGGGGC
TGGAGAAGGTTGCTGCCTATGCTGATTTTCAGCAACGGGCAGAAGCAGCA
AAGTATGGCTTGCTGGAGTGGTTGTTGAGGGCTAAAAGACAAGGAAAACG
AGTTCTAGGTTATGGGGCTGCGGCTAAGGGCAATACGTTGCTGAATTACG
CAGGGATTCAAGCAGATTTATTAGAAGCTGTGGCTGATCGCGCTGTGAGT
AAGCAGGGACAATTTTTACCAGGGAGTCATATTCCTGTCATTAGCCCAGA
ACAAATGGCAGATCTGAAACCGGATGAGCTGCTGGTATTGCCTTGGAATT
TAATTGATGAACTGAGACAGCAGTTGTCTGAATATTCATTAGTGACAGCA
ATTCCTGAATTGAAGCAGTGGAGCTAA

>2771434308 Ga0255787_11330 303882..305024(+)(Ga0255787_11) 
ATGACAGCTCAGCCCCTTCGTCGAATTCCATACACTAAGCCTTCCATTAC
TGATCTAGAGGTACAGTATGCAACTGATGCGGCACGCAATGGCTGGGGCG
AACACTGCTATGACTACATCATTCGTTTTGAAGAGGCATTCAAAGCACAC
CTAGGAGTAAAATACGCCATTGCAACGAGTAGTTGCACAGGTGCTCTCCA
TATGGGTATGCATGCTTTGGGGATTGGGTCTGGAGATGAGGTGATTTTGG
CCGATACCAACTGGATTGCCACTGCCGCTCCAATTGTACATTTGGGGGCA
AATCCAGTCTTTGTCGACATCCTACCTGATAGTTGGTGTTTAGATCCTGA
GCAGGTAGAAGAAGCAATCACGCCAAAAACCAAGGCGATTATAGCTGTAC
ATCTCTACGGTAATCTCTGTGATATGAATGCCTTACTGGCAATTGGTGAA
CGCCATGGCATTCCAGTCATTGAAGATGCTGCTGAAGCGATTGGCTCGAT
CTATCACGGACAGCGGGCTGGCAGTATGGGGCGTTTTGGAGCATTCTCTT
TTCATGGTACGAAAACGATTACCACAGGTGAAGGGGGAATGTTTGTCACC
AATGATCCCGAGCTTTATGAACAAGTGCTGACACTTTCTAATCACGGACG
GGCTCGGAATCAAACTAAACAGTTTTGGCCTGACGTTGTGGGTTTTAAGT
ACAAGATGAGCAATATTCAAGCTGCTATTGGCTGTGCCCAGATAGAAAGA
GTTAATGAATTGATAAAAGAGAAGCAAGATATTCTAGAAAGATATAAGAA
AAAGTTCAAAGAGTTTCAAATAGGGAATTACTGCTTTAATAAACGAGAGG
AGAATTGTGAAATTGGGGCGTGGATGACAAATGTTGTGATTGGGCATCCA
TCACTAAATTCTATGATTTCAGAATCATTGCAAGAGCATCTGAAGCCGTT
AGGTATTGATGTGAGGCCTTTTTTCTATCCACTGTCATCGGTTCAGCCAT
TTCAACACCTCAAACCTCAAAATCCTACGCAATGGTGGTCTTATAAAATT
CCTCCTAGTGCCATAAACTTGCCTTGTGCCCATGGAATTTTAAGCCAAGA
AATTGATAGGATTACGTCTTGCATCGCATCAGTCGTGAATTGA

>2771434309 Ga0255787_11331 305038..305706(+)(Ga0255787_11) 
ATGAATCATTCCTGCATAGTGTGGGGTGCCACTGGTCAAAGCAAGGTCAT
TTACGATATTCTCCAAGCTGAAAATGTAAGAGTTGTCCACCTTTTTGATA
ACAATAATCAAACAAAGTCTTTTTCTGTAGAGATTCCACTAGCATTTGGT
GTACAAGGGCTTGAGATCTATATCAAGCATCTTGCTCTAAAGTCAATATT
CCCTAAAGAAGTTGACTGTATTGCTGCAATTGGGGGTACCCATGGTCGAG
CAAGACAAGATATAACAGAAACTATGAAAAGCTTTGGTTTTCAGCCAAGA
AGTGTTCAGCACAAAAGTGCAATTGTTAGCTCATTTAGCAAGACCGGCAA
CAGCACGCAAATTCTAGCTGGTTCAATAATTAGCTTTGGTGCTCAAATAG
GAGATTACTCAATAATAAACTCCGGTGCGAATATTGATCATGATTGTATT
ATTGGAGACCGATGCCATGTTGCTCCTCAAGCTGCGCTAGCTGGCGAAGT
CTTACTCGAAAATGATGTTTTTGTTGGGACTAATGCTACTATTTTGCCTA
GGATAAAGATAGGTCAAAATTCTGTAGTTGGGGCAGGATCTGTAGTCACA
AAAGATGTTCCTTCAAATTCTGTAGTTGTTGGAAACCCCGCAAAAATTTT
GAGAAAAATCGAAAGTTGA

>2771434310 Ga0255787_11332 305919..306284(+)(Ga0255787_11) 
ATGGAACTAATTGAAGGCTCCTCAATTGATCCAGAGATTGTCAGTCAAGT
ACGACGCCATACTGAGAATAGGAAACAAGTCCTAGTTTCTTTGGACTCTA
ACCATACTCATGAGCATGTCCTTGCTGAACTGAACGCTTATGCAGATCTC
ATCTCCGTTGGGAGCTACTGCATTGTCTTTGATACCTGTATTGAAGATCT
TCCGGTGGGTTCCTTCCCAAATCGCCCTTGGGATGTGGGCAATAACCCCA
AGACGGCCGTTCATGTATGGCTGAAATCACATCCTGAATTTGCGATCGAT
AAAGACATTGATAATAAATTGCTCATTAGCGTAGCTCCAGATGGATATTT
AAAAAGAATTAAATGA

>2771434311 Ga0255787_11333 306375..307526(+)(Ga0255787_11) 
ATGGTTAAATTTTCAATTGTTATTCCCACTCGAGAGCGGCTAGGAACTCT
AATCCATACGCTTCCAGCTTGCTTGAGAATTGAGAGAGATGATGTTGAGT
TTGTTGTTTGCGATAACTTTAGCCAAGATGGTACGGCAGATTACTTAGAG
ACTATCAAAGATCCTCGAGTAAGAAAATATCGCACAAATCAAAGACTTTC
TATGAAAGACAACTTTGAGCATGGTCTCACCCGTGCTCAAGGTGCATATC
TCTGTTTTATAGGAGATGATGATCTAATCATTCCTTATCTTTTCTCACTT
ATCGAGCAAGAGATAGAAAATAACATAGAAACAGTCTGTTGGAATCGCTG
GGTTTATTATTGGCCAGACTCTTACGAATCGCCTAATACATTAATCATCA
ATGATCATAATTTTAGGGTAGCGTTAAGCTCAAAGAGAGTATTAGATGCT
TCCTTACGTTACTTCTTAAATTATCAAAACCTACCCTCTCTCTACAACTC
ATTTACTCATCGAGAAGTTTTTCAAAGAGTAATTAATTATAACTGTTCAA
ATTTAAAAACTGAAAATTTTTACCCTCAAGAAGCAATTTCTCCTGATGTA
TTCTCTGCTTTACAGATTCTGAGGTTTACTAATTCCTTTGTTCACATGGG
TCTTCCTTTTACAGTTTCAGGAATATCAAAATCAAGTAATGGTGCAGGAG
TTGCGAATAACTCTGAAGAATCACAAAAATTTGTTCAAGAGTTGCAAGTT
AAACAACTAAGCGATCTTTTAAACGTAGCATTATTATCACTAAAAGATCA
AAAGATGTCGTATCATATTACCAATTTAAGTGATTACATATGTTTTATTT
TAAATTACATGTCAGAAGATTTACAAGAAGATATTTTTCTCGACCTAATT
ACATCAGGATGTAGAACTCTTTTAGAAATAGGGAATATTGATGCTGATGC
TGCAATGCGATTGATTACTGATCATGGTATTTCCACATCAATTATCAATA
GTAGAATTAACCTGCTTGATCAAGGATTTTATACATTATTTAGAGTGCCA
ATGTTCAATAGAGTGGTGATTGATGGTGATGAATATGGCTTTAGAAACTC
TTTTGATACATCTATATTCTTAGACAATTATTTAGGCTCTTTGCTGTCCT
AA

>2771434312 Ga0255787_11334 307645..308163(+)(Ga0255787_11) 
ATGAAGCTGCATATCGGTGGTAAAGAGCAGCATCCAGAATGGAAGATTTT
TGATGCTTTGGAGCGGCCAGAGGTTGACTTTGTGGGGAATGCCGCTGACT
TGAGCCAGTTCGCGGATAATTCGATCGAGGCAATTTATGCGAGCCATGTG
CTGGAGCATTTTCATCATTCACTCGGGAATGAGTTGGTGTCGGTATTACA
GGAGTGGCGACGAGTTTTGCAGCCAGAGGGCAAGCTTTATATCAGTGTGC
CGGATTTACAGACTCTGAGTTGGCTGTTTTTAAGCCCGATGGCTGGATTT
CAGCATCGTTTACAGATTATGCGAATGCTATTTGGGGGACAGGTTGATCA
GTATGATGTCCACAAAGTTGGGTTTGATTGCGAGATCTTATTTGCTTATT
TACAAGCGGCAGAGTTTTCTGACTACGAGCGAGTCGAGAACTTTGAACTC
TTCCAAGATTGTAGTAGTTTAATATTCTTAGGTTATCCAATTAGCCTTAA
CGTCGTTGCGGTTAAATAA

>2771434313 Ga0255787_11335 308168..310069(+)(Ga0255787_11) 
ATGAGTACTCAAAGTGATTGCTCAGCAAAGAATTATTACCAGCAAGCGAT
CGAGCAATGGAAATTGGGAGAGCAGAAGTTAGCACTTCTATTTTTTAAAA
AAGCAGTGAGAGCAGAGTCTAATAATGCTCACTACTGGTATGCCCTAGCT
GGTACATATCACATACAGAAAAAGTATCGTGCTGCTCGATTTTGTTTTGA
ACAATCACTCAAATTTAATCCCAGTCAGGATGATATTAAAATTTTTCTAT
GCGAAATATGTTACTCACTAACAGATCACAAATCTGTTGCTTATTATGCT
AGGCAAATAGACTTTAACAAAATTCAAAATCTGGAAATTCTTTATAAAAT
TGCATGTTCTTTCAAGGAGCTTGGTCAACTAGAGCAAACTGGTAAAATCT
GCTCTCAAATTTTATCACTAGATGATGACTTTTGGCAGGCAAAGCTACTT
GCTGCTGAGGTACTAAGAATAAAAGGTTACGCAGGAGAAGCAAAAATATT
AGTTCTAGAATTGATAGCTCAACAACCTACTATTGGTAAGTTTTGGAATG
AACTCGGTATTAACGAAGTTGATCTAGCTCACGAAGAGGAAGCTTTATTC
GCATTTTCTAAAGCAGAGCAATACGTATCAGAGCTAGAGAAACTAATTAT
AGGAAGTAATTATTTATTTGAATTTTCTAGTGGACTTAGAACAGCCAAAG
ATATTTTAGATGCACATTTACTTTGGACTAAAAAATATTGTAAAGACCAA
GATATAAGTTGCCAATCCAGTAACTTCAACTATGTACAATCTAAAGATAA
GACAAATATTGCCTATCTCTCAGGTGATTTTAAAACACACTCTGTAAGTT
ATTTTATCGAAGGAATTTTGAAGAATCATTCACGAGATGAGTTTAACATT
ATCTTGCTCTCGAATACGCAAGAAGATGAAAAGACAAAAAAGTTCAAAGA
CTTGGCAGATACTTGGATTGACTTAAAATTAACTGATTCTGAAACAACTA
CTCAGATTATCAAAGAGCTAAATATTGATATTCTTGTTGAGCTTTCTGGA
CACACAAATGGAAACAAACTTAATATCCTAAGTCCAAGAGTTGCACCTAT
TCAAGCTACTTATCTTGGCTACTTTGCTACAACAGGGCTGCCAACAATTG
ACTACTGGATAACTGACGAAATCGTTCACCCTATTCATACTTCAGAGCTG
GCTACAGAAACTATTATTCGACTGCCTCGGTGCTATCTAGCTTACACTCC
ACCGACTAACTCTCCAACTGCTGCACTGCCGCCAGCTATTAACAATGGAT
ACGTTACCTTTGGATCATTTGTTGCAAGTCGAAAAATCAGCGATTATTCA
ATCCTACTCTGGTCTTCTATTTTGAATGAAATTCCGAATAGTCAGCTTTT
AATAAAGAATCGAAGTTGTCTTAGCGCATTATATCGCTCTGAGTTAATAG
AAAAGTTTTCACTCTGTGGAATTAGTTCTCAGCGAATTAACTTTAATGAG
GCTAAGTTGAACTTAGAGGATCATCTTGCAATGTATAACAAGATTGATAT
CGCTCTTGATACCTATCCGGCCAGTGGCTGCACAACCACCGCCGAAGCGC
TCTGGATGGGTGTCCCTGTCCTGACTCGCCTTGGCGATTTAATGGTCAGC
CGTAATAGTGCTTCTTTGCTCCATGCCCTGAATCTTCAAGACTGGATTGC
AGAAACCGATGAAGAATACATTGAGAAAGGAGTCCAGTTTGCTCAATCAA
TCGATCAGCTTGCCCTGTTAAGACAAGGCATGCGAGAGCGATTTATGCAG
TCTGAACTTTATGACTCTCAGGATCTCACCCGACATCTAGAAGACTTTTA
TCTAAAAGCCTTGCAAGAGAAGCTAAGCGGTAATAGAGAAGTCAGATTGT
AA

>2771434314 Ga0255787_11336 310059..312605(-)(Ga0255787_11) 
ATGGCTCTTCTTTGGCTCCGTCCGCATTGGGCTTCCCCAGATCAAAAAGC
AGTTCTGCAAATCAGTGCAGCACTGCAACAAGCCACTGAGGAAGCAGCTG
GTCTTTTGTTGGATACGGCAGGGGCTGAGGAAGAACAGGTTAATACCGCA
CTGATTGAAGCGGCTTGGGCTGCTAGCGAAAATGGCATTGATATTGAGGA
GATTGCTTGCCACGGAGCAGATTGCCGGACAGGATTGCTGGGTGCATTAC
TCAAGTACCATCAATCTTGCCTGCAGGCAGTAAAGCAGAATACCGATTTG
CAGCGTATTCCTGAGCCCCTGGCGACTCAACTGGTCGATTGTTTGCAGCA
CTTTCCGCAACAGTGGCAACCTTCCGCTCGGTCGCTGGCTGTCATTGTCC
CCACCTATAATTGCGCTTCTAAGATTGAGCGAACGTTACAGAGTGTTGAG
GCATCGATCCAATTTTTTCAGGAGAGCCTGCCTTTTTCCAGCTTATATGA
CGTAGAAGTTGTCATTGTTGATGATGCTTCGACGGATGACACAGTTACTG
TCGTCCAGAGTTATATCAGCAACAAAACTCATTGCCAGCTTGTTTGTCAT
CGCTTCAATCGAGGGGCTGGTATTGCGCGCAATACTGGCGTTAATTTCAG
CCAAGGTGAAATTCTTTTTTTCTGCGATGGGGATGATCTCTTCTTAGAGA
AGCATGTTCTTTTGGGTATTCTGGCCTTAGAAATTTCACTCGACCAGCCT
CAAATTTTAGATCGACTGCTGGAATATGCGGGCATTTCACTCGATCAAGA
GATTACCCAGTACATCCGGAACATCAATGGTCGTCCGCCCTATGGCTTTG
TTAGCTTAGGGGTCAAGGTAGATGAAGATATCCTGACAGAGTGGCATCAA
CGAATCACAGATTCTCTACTAATTAATCTAGTGGTTAGAAGATCAGTCTT
TCAGTTTGTTGAGGGATTTCCTACTCAGTTGGTCTATCAACGGCTCAGAT
GTACAGAAGATGTTGCACTAAGAGATTGTCTATATCGCTTCTGCAATGGA
CTTCAAGTGGATGTCGAGACAACACAGTATCTTCGCTATCCGGGCAATAG
TTTAGACCGACAACTTCGCAAGTTCCAAAGCCCACTCACAGAAGCTGCAA
GTTTAGAAACCAGTAATTTAGATGACTTGCAGCTTGAAAGTCATCTGAGA
CTAGCCAAAATCAATCTCATACTGAATAAGACTCAATTGACTGAAGATTC
TGTCAAGCATTTTATTGTTCCTCTGAAAACAGATCAAAAAACTTCTCAAA
AAGATATCCAACAGGCTTCTGGTCTAGAGACAGTTATAGACAACTGCAAT
CAAAAGAAAGCAAGAGCGATCGCGTTTGATTGGCTAATTTCAACTTATAC
GGGCTGGGGAGTTTTTGGAACTAATTTTATCCTTCAGCTTCGTCACCAAA
GGCAGTCATGGTTTCCTATTTGCCTTAAAAGCCCTTACTTAAATTTGCAG
GATCTTCACCCATTAGTTGATCCACAAGTTTTAGAGCTACCTGTTTTCGA
TCCTGAGAGTGATGATGATGTATTAAAGCGACTTGATCGGGGACTTGATC
AGAAGTTGCTGGTCTTGCAAGCAATGATGAATGATTTTCAGTCTAGAGAG
TATGAATTTCCCCTTGAACAAAGGGCTGGCTTAATCTTCATGGAAGATAC
CTATGTAACACCCACAGGCAAGCAGAGAGCAAAGCGCTTCCCTGTGATTA
TCTCTGGATCAACATGGTGTAATGACCTAGTCGCTGCACATTATCAAGGT
AATGCCTACGCCATTCCCCAAGGTGTAGACCCTGCACTTTTTCAGCCGAG
CCAAGCAACCAGTTATTTTGGCGATCGCTTTATCATCTTTTCAGGTGGCA
AACTAGAGTACCGCAAAGGGCAGGATATTGTCATTGAAGCATTTAAACGC
TTCCATCAACAGCATCCAGACGCTTTATTGCTCTGTAATTGGAGCACTGC
TTTACCTCAGTATATGAATGGCCTTCAACATGCTGGCTATGTACAAGGCT
TACCCAATACAGAAGGTGATCTTAGATCTAACATTAGTCAATGGCTGATC
GAGAATGGCTTGCCAGAGGATTCTTTTTACTGCTTGGGCTTTACACCCAA
TCTTCAAATGCCCTATGTCCTCCGAGAAGCCCATGCTGCCATTTTCCCAA
ATCGGGCAGAGGGTGGAACCAACTTAGTAGCAATGGAAGCGATCGCTTGT
GGAATCCCAACCTTGCTCTCTAAAAACACAGGTCATCTAGACCTCATCCA
TTTATTTGGGATTGATGCTCTAGAAACTCAAGATCCTGTCAAACCTCACC
AGCCCTATGTCGGCACGGAAGGCTGGGGACAATCTGACCCAGATGAAATC
GTGGCATGGTTAGAAAAGGTCTATCAAAACTACCAAGACCAGAAAACTAA
AGCCTTAGGTCACTCTGCGGCTATTCACCAAACAATGTCTTGGGAAATCC
AGATCCAAAAAATGACAGATGTAATTATTCGTCACATTACAATCTGA

>2771434315 Ga0255787_11337 312690..313118(+)(Ga0255787_11) 
ATGTCTGATTCCCTCCGTCTCCGTTACCTGCAATATCTCGCTCAGCGCAA
AGAAGAAAACGGTGAAGATAACAAAGGTTTCACCCTTGTTGAATTGCTAG
TCGTCATCATTATCGTTGGCATTTTGGCAGCAGTTGCTCTGCCGAACCTG
TTAGCTCAAACAGATAAAGCCTATGCCTCTGAAGGCAAATCAGCAGTCGG
TGCCGCTCTCCGTACTCTGAGTGCAGCAACACTAGATCCCAACTACGTCA
CAAACGCATCTTGCACTCAGCTTGGTATTGGTAGTAGTGCAGGTAACTTT
AACTTAACATGTGGCAATGCTAGCCAGGTAACAGCTGCTGGAAGTGGCAA
AGCAGCGAGTATTAACGTAACTGGCACGATTGGGACGGATGGCAAGTTTA
CTGTCATTGCAACCAAGGGTAGTGCAACT

>2771434316 Ga0255787_11338 313223..314218(+)(Ga0255787_11) 
GTGGGCTGGTTCGGCGTGTTGATGATCCCCACCCTGCTGACCGCCACCAT
CTGCTTCATCGTTGCGTTCATCGCAGCACCTCCCGTCGACATCGACGGCA
TCCGCGAGCCTGTTGCCGGCTCCCTCATGTATGGCAACAACATCATCTCC
GGCGCAGTTGTTCCTTCCAGCAACGCCATCGGCCTGCATTTTTATCCGAT
TTGGGAAGCCGCTAGCCTCGACGAGTGGCTCTACAACGGTGGCCCTTACC
AGCTCGTAGTGTTCCACTTCTTGCTGGGTATCAGCTGCTACATGGGTCGT
CAATGGGAACTGTCGTACCGCCTTGGTATGCGCCCCTGGATCTGTGTTGC
CTACAGCGCTCCCCTCTCGGCTGCTTTCGCTGTCTTCCTGATCTACCCGA
TCGGCCAAGGTTCGTTTTCGGACGGCATGCCTTTGGGTATCAGCGGCACC
TTCAACTTCATGTTCGTGTTCCAAGCTGAGCACAACATCTTGATGCACCC
CTTCCACATGCTCGGCGTTGCCGGCGTGTTCGGTGGCTCGCTATTTTCGG
CAATGCACGGTTCGCTCGTGACCAGCTCACTGGTGCGGGAAACCACTGAA
ACCGAAAGCCAAAACTATGGCTACAAATTCGGCCAAGAAGAAGAGACCTA
CAACATCGTGGCAGCCCACGGTTACTTCGGTCGCTTGATCTTCCAATATG
CTTCATTCAACAACAGCCGCTCGCTGCACTTCTTCTTGGGTGCATGGCCG
GTTGTGGGCATCTGGTTTACCTCCATGGGCATCAGCACCATGGCGTTCAA
CCTGAACGGCTTCAACTTCAACCAATCGGTCTTGGATAGCCAAGGCAAAG
TCATTAATACCTGGGCAGACGTGCTGAACCGCGCCAACCTGGGTATGGAA
GTGATGCACGAGCGCAATGCTCACAACTTCCCGCTGGACTTAGCTTCGGG
TGCTGAAGCACCTGTGGCTCTGACGGCTCCGGCTATTCACGGTTAA

>2771434317 Ga0255787_11339 314326..314703(-)(Ga0255787_11) 
ATGGTCTTTGGTTCTGACTTTTTCCACAGCGACACAGAAACCCTTAAGGG
CAATGCGCTGTTGCAGTACCTTCAGCACCAGTCACCAGAGGTGATGGCGC
GGGTAGCAAAGTCGGCGACTTCGGATATTCAAGAAATCATTCAACAAAAT
GTTCAAGGCTTGCTAGGAATGTTGCCTAGCGAAGGCTTTAACGTTCAAAT
TGCTACGAGTCGAGAAAACCTCGCAGGGCTATTGGCTTCAGCCATGATGA
CCGGCTACTTCCTGCGTCAAATGGAGCAGCGAATGGAACTGGATGTTAGC
CTCCTAGGGCCAACCGTTTTCGGTATTCAACCCCCGACAGCTGATGACTC
TGAAGACGAGCTGCTGGACGATCTTTAA

>2771434318 Ga0255787_11340 314789..315349(-)(Ga0255787_11) 
ATGGCGGTTTCTCTGGCGGCTCGGATTGAAGCCATCCTCTACCTCAAGGG
TCAGCCCCTCAGCTTGGCCACGATCGCCGAGCATGCCAAATGCGATCGCG
ATGCCGCTGCGGATGCGCTGCTGCAACTGATGGATGACTATGCCCATCGC
GACAGTGCGCTGGAGCTGCTAGAAGATGAGCGGGGCTTCTGTCTGCAGTT
GCGCCCCGCCTTGCAGGAACTGGTTCATGAACTACTGCCGGTTGATCTCA
GCACGGGTAGTTTGCGAACACTGGCTGCGATCGCCCTCAAAGGCCGCATT
GCTCAGACTGATCTAGTGGACCTGCGCGGTTCAGGCGCCTATCAGCAGGT
GCAAGAACTGGTGGAACAGGGCTTTGTCCAAAAGCGGCGCCAATCCAATG
GCCGCTCCTACTGGCTGGAAGTCACGGAAAAGTTTCATCAATATTTTCAA
ACTGAGGGCACCAATTTAGAAGCGCTGATTCCGGCGCGATCGCAGCCCAC
TGATGAAGTAATTGCCGAAAGTACTGACGATCCTGACCGAGAAGTTGAGT
CACGAACCTGA

>2771434319 Ga0255787_11341 315363..316211(-)(Ga0255787_11) 
ATGTCCGCCGTTGTTCTCGATTCGGTCTCCAAACAATTTGGCGATCGCAC
CGTCGTTAATCAGCTTTCGTTTGCGATCGCGCCGGGAGAATCATTTGGAC
TGCTAGGGCCGAACGGTGCGGGCAAATCGACCACGATTCGCATGATTACA
ACGCTGACTCGGCCGAGTCAGGGTCAAATCACGATCGCCGGCTACGATGT
GCAGCGCGATCGCGATCGGGTGCGATCACAAATCGGCGTTGTGCTGCAGC
AAGTCAGCGTCAAGAACGACTTCACCGTCTGGGAAAACCTGGAATATCAC
GGGCGGCTCCACCACATTCCCGATCGCGAGCGGCAGGAACGAATCGATCG
CTGGCTGGACTATGTGGAGCTGAGCGATCGCCGCAACGATCGCGTTCAAA
CGCTTTCAGGGGGTATGAAGCGCCGCTTGCAGATCGCTCGGGCACTATTG
CATGAGCCCTCGATTCTGCTCTTGGATGAGCCGACGGTTGGCCTTGACCC
GCAGACCCGTCGCCGCATCTGGGAAATTATTCGCGACCTCAACCGTCAGG
GCATGACTGTCCTGTTGACCACGCACTACATGGAGGAAGTCGAATCCCTC
TGCGATCGCATTGGCATTTTGGATGGCGGTCAGCTCATCGCGCTGGGGAC
ACTGGCGGAGTTGCGACGGCAACATGGCGAAGGGCTGGTCGTGAAACAGA
AAGGCGATCGCTGGGACTATCACTTCTTCCCCACCGAAGCAGAAGCCGAG
CATTTCCTCGAGGCCCAAGTCGACAAAACTGGCTTGATGGTGCGTCCCTC
CAACCTCGAAGATATTTTTGTGGAACTGACAGGTCGCAGTCTCGATTGA

>2771434320 Ga0255787_11342 316242..317870(-)(Ga0255787_11) 
ATGACTCGGCCAGCCTCTGCCGCGATCGCGGTCTACGACACGACCCTGCG
CGATGGCGCCCAGCGAGAGGGCTTGTCGCTGTCGCTAGAAGACAAGCTGC
GAATTGCTCACTGCCTCGATCGCCTCGGGGTGAAGTTCATTGAGGGCGGC
TGGCCTGGGGCTAATCCGAAGGACGTGCAGTTTTTCTGGGAGTTGCAACA
GCGACCGCTTCAGCAAGCGGAGGTTATCGCTTTCTGCTCTACCCGTCGCC
CCAATCAGGTTGCGGAAGAGGATGAGCTGCTCAAAGCCCTGCTAGCAGCG
GGCACGACTTGGGTAACAATCTTTGGCAAGTCGTGGGATCTGCATGTTGT
CGAAGGACTGAAAACCAGCCTGGATGAGAACCTGGCGATGATCAGCGACA
GCATCGCCTACCTACGGCGCTGCGATCGCCATGTCATTTACGACGCTGAA
CATTGGTTTGATGGCTACTTGGCGAATCCTGACTATGCGCTGCAAACCTT
AGGAGCAGCCGTTGAAGCTGGAGCAGAGTGGATCGTCCTCTGCGACACCA
ATGGCGGCTGTCTTCCCCACCAGATCAGTGAAATTGTGGCGGCGGTACTC
GATCGCTTCCCGATGCTGGCGCCCGATCGCGACGGCCCTCAACTGGGCAT
CCACACCCACAATGATTCCGAGACTGCTGTGGCCAATGCGATCGCAGCAG
TTCAAGCGGGCGCTCGCATGGTGCACGGCACAATCAATGGCTACGGCGAA
CGCTGCGGCAATGCCAATCTCTGTTCGGTCATTCCCAACCTGCAGCTTAA
GCTCGGCTACGACTGCGTTTCGACTGAGCAACTAACGCAGTTGACGGCAA
CCAGCCGCTTAGTCAGCGAGATCGTCAATCTCGCACCAGATGATCACGCC
GCCTACGTTGGTCAGTCGGCCTTCGCCCACAAGGGCGGCATCCACGTCAG
CGCGGTGGAGCGCAACCCCCTCACTTATGAACACATTCGCCCCGAGCAAG
TTGGGAACCTGCGCCGCATCGTTATTTCTGAGCAATCCGGACTCAGCAAT
GTCCTCGCCAAAGCCCGTAGTTTCGGGCTGGATCTGCAGCGCAACGATCC
GGCCTGTCGCGATCTGCTGGCTCGCCTCAAAGACCTCGAGAGCCAGGGCT
ACCAGTTTGAAGCAGCGGAGGCCAGCTTTGATCTGCTGATGCGGGAAGCG
ACGGGCGATCGCCCGCACTTTTTTGACCTCAAGGATTTCCACGTCCATTG
CAGCAAGCAGCGGCAGGAGCTGAATGCTTTGGCGACGGTCAAAGTTGCCG
TCGCAGGTCGCGACATTTTGGAATCGGCCGAGGGCAATGGCCCCGTTTCT
GCGCTAGATGCGGCTCTGCGCAAGGCGATCGGCAGCTTCTATCCTGCCGT
GATGCAATTCCACCTTTCGGACTATAAGGTGCGGATTTTGGATGGGGCGG
CAGGCACTTCGGCTAAAACCCGCGTCTTAGTCGAGTCGAGTAATGGATCG
CAGCGCTGGTCGACTGTTGGCGTCTCGGGCAACATCATCGAAGCCTCCTA
TCAAGCCGTCGTGGAAGGCATCGAATACGGCCTGCTCTTACAACAGCAAG
CGCCCCTGCAGGCAGTCGAAAAGCCCTAG

>2771434321 Ga0255787_11343 317947..318486(-)(Ga0255787_11) 
ATGTCCCGCTTGTCTGTCCCCTTCGCTGCGATCGCGTTCTCTGGCCTAGC
TGGACTGGGTCTTTCGGTGCCTGCAGCTCAAGCTTCTAGCTTTGCCGACT
GCGCTGCCACTTTGACTGGGCTGGGTTTGTCCGCTTCCGTAGCGGCTACG
ACCTGTGCCCAAGCGCAGTTTCCGACCGACCTTTCTAGTTGCACCGATCG
CCTCACCAGCAGCTTGAAACTATCGGCAGCCGACAGCTTGGCGGCTTGCC
GCAGTGTCCGTAAACCCTTGGCAGTTGCCAGCTGCGCCGAGCGACTGCAG
GACGCTGGTGGTGCAACCCCAGCCCTGATTGCCGATGGCTGCCGACTCAG
CTTGTTGCCCGATCGCTATGCCGACTGTGTGTTGGGCTTGGGGGATAGCC
TGACGCTCACCCGTGATGAGCTGCTGCGAGTCTGCGCCAACAACGGTGAT
GTCCCCCGCCGCATCTATCCCAACTTCACCACCTTGGGCGAAACCCAACG
AGAAAGCCTGCCGGCGGTCTCACCCGCCCCTCGCCCTTAA

>2771434322 Ga0255787_11344 318645..320555(+)(Ga0255787_11) 
ATGCATCTCAGCGAAATTACCCACCCCAACCAGCTTCATGGGTTGTCGAT
CGCTCAGCTCGAGCAAATCGGCCACCAGATTCGTGAGAAGCACCTGCAGA
CGGTTGCAGCAACGGGTGGACACCTCGGGCCGGGCTTAGGTGTTGTGGAA
CTGACTCTGGCGCTTTACCAGACGCTAGATCTCGATCGAGACAAGGTAGT
TTGGGACGTTGGCCACCAAGCTTACCCCCACAAATTGCTGACGGGGCGCT
ATCACGACTTCCACACGCTGCGCCAAAAAGACGGCATTGCGGGCTACCTG
AAGCGCACAGAAAACCGCTTCGATCATTTTGGTGCCGGTCACGCCTCCAC
CAGTATTTCTGCGGCCCTTGGGATGGCTTTGGCGCGGGATGCCCAAGGTG
AAGACTATAGATGTGTCGCCGTGATTGGTGATGGTTCGCTCACCGGTGGC
ATGGCACTGGAGGCGATCAACCATGCGGGGCACCTGCCCAAAACGCGGCT
GTTGGTCGTGCTGAACGACAACGACATGTCGATCTCGCCCAACGTGGGCG
CACTCTCCCGTTATTTGAATAAGATTCGCGTTAGTGAGCCGATGCAATTG
CTCACCGATGGCCTGACTCAAGGGATGCAGCAAATTCCCTTCGTTGGCGG
CGCGATTACCCAGGGCTTTGAGCCGGTCAAGGAAGGGATGAAACGCCTTT
CCTACAGCAAGATTGGGGCGGTCTTTGAAGAACTCGGCTTCACCTACATG
GGGCCGGTGGATGGTCACAATCTCGAAGAGCTGATTGCCACCTTCCGCGA
AGCCCACAAGCATGTGGGGCCAGTACTGGTTCACGTTGCTACGACCAAAG
GCAAGGGCTATCCCTACGCCGAGGAAGATCAGGTCGGCTACCACGCTCAG
AATCCCTTCGATCTCGCCACTGGCAAAGCAAAGCCTGCCTCGAAACCGAA
GCCGCCGAGCTACTCCAAGGTGTTTGGCCAAACCCTGACCACACTGGCCA
AGACCGATCGCCGCATTGTCGGGATTACGGCTGCGATGGCGACGGGTACT
GGCCTGGACATTCTCCAGAAGGCGCTACCGAAGCAATACATCGATGTCGG
CATTGCCGAGCAACATGCTGTGGTGCTGGCCGCTGGGATGGCCTGCGACG
GCATGCGGCCGGTCGTAGCGATTTACTCGACCTTCTTGCAGCGGGCGTTT
GACCAAGTCATTCACGACGTTTGCATTCAAAAGCTGCCGGTCTTCTTCTG
CCTCGATCGCGCGGGGATTGTTGGCGCGGATGGCCCAACTCACCAAGGCA
TGTATGACATTGCCTACCTGCGGCTAATTCCCAACATGGTGCTGATGGCA
CCGAAGGATGAGGCCGAACTACAGCGGATGCTGGTGACGGGCATTGAGCA
TGACGGCCCGATCGCCATGCGCTTCCCGCGCGGCAACGGTGTCGGTGTAC
CCCTGCCGGAAGAAGGTTGGGAGTCATTGCCGATTGGCAAAGCTGAACAG
CTGCGCCAAGGCGATGATCTGCTGCTGCTGGCCTATGGCTCGATGGTCTA
TCCGGCGATGCAAACAGCAGAACTGCTGAACGAACACGGCATTTCGGCCA
CGGTGATCAATGCCCGTTTTGCGAAGCCCTTGGATGAGGAGCTGATTGTG
CCGCTGGCGCGCCAAATTGGCAAAGTCGTCACCTTTGAAGAAGGCTGCCT
ACCCGGTGGCTTTGGCTCTGCGATTATGGAGTCCTTGCAAGCGCATGACG
TGCAAGTGCCGGTGATGACCATCGGCGTTCCTGACCTGCTCGTGGAACAT
GCCAGCCCCGATGAATCCAAGCAGGAGCTGGGTCTGACACCGCGTCAGAT
GGCCGATCGCATCCTCGAAAAATTTGGCAGCCGTCAGCGGATTGGTGCAG
CCTCGGCTTGA

>2771434323 Ga0255787_11345 320567..321820(+)(Ga0255787_11) 
GTGACCGAAGCAACTGAGGCGTTTGACATCGTTGTGGTTGGTGCTGGGCC
TGCGGGTGGGCAATGTGCCCGTCAGCTAGCGAAAGCAGGACGGAGTGTCT
TGCTCGTCGACCAGATCAAAGACTGGACAGATCACGACTTTTCCAGTGGT
GGCACGCCCCTCGAAACCCTCGATCGCTTTCATCTGCCCGATCGCGTCGT
TGGTCGGGCTTGGTCGAAACTGCGAGTCGTGACCACCCAAGAGGATCACA
CTTGGAAAGGCGATCGCCCCTTGGGGGTTGTCCTAGATTTCGCTGCCCTG
CGCCAGTTTCTTGCAGAAGAGACGGTTGCACATGGTGGAACTGTGCGGCT
GGGCTGGCAATACCGCGACCGCGAGCAGCTAGCTGATGGACGTTGGCAGC
TGCGGTTTCGCGATCGTTCAACAGGCAGTGATCGCTGGGTGACTTGTCGT
GCTGTTGTCGATGCAACCGGATCCGCCCGAAAGGTCATCTATCAACCCTT
GGAGTCGCAGCCAGACTACCTGCGGGGCGTGGGTATTGAGTACCTGATTG
AAGTGCCGGATGCCGTCTATCAGCGCTTTGATGATGCCTTGCATTTCTAC
CTTGGCCATCATTGGTTGCCCAAGGGTTATAGCTGGATTTTCCCTATGCA
AGCGGGACGACTAAAAGTTGGAGCTTGTTGGTTTCAGGGAGCGCACCGTT
TTCTTGAACCCGACCAGTCGCTGCGGCACTACATTGACTTGCTGCTGACA
GAACAGGTGCAATGTCCGGACTATCGGTCGATTGATGTGCATGGAGCCGC
GATTGACTACAGCGGCGATCGCCGCGATCGCCATGTGCAAGGCTCGATTT
TGGCGATCGGGGATGCGGTGTCAGCCATCAATTTTCTGGGTGGTGAAGGC
ATTCGCCATGGCATGGAAAGTGCCGATCGCGCTGCTCAAGTGATTGAGGC
TTGGTTGCACGGGACAGTTGCTGATTTTTCCAGCTACGAGCGGCAAATTC
GTCGCCGCTTCGATCGCCTTTGGACGCTCAGCCTACGACTGGGCATGAAG
AAGTATCTGCAGGATTCCGACGCCAAAATCGATCGCATCGTCCGCTGGTG
CCGTGCTTTGCCGACGGATGACTTGATGGCGATTCTGTTCGACTATCGCT
TCCAGCGCTTAGGTCGACGACTCGGGCGCTTTCTGTGGCTTTCGGTGATG
ACACGGCTACGACTGCGCTGGCAGCGCTGGCGGAGGTCTGCCCATGTCGC
CTAA

>2771434324 Ga0255787_11346 321810..322505(+)(Ga0255787_11) 
ATGTCGCCTAAGCCTTGGCTGAAGATTGCGATCGAAGAAAACCGTGAGCC
GTTGCTGCCGATTCCGGGCGATCGCTTTGCTCTGATCAACCCTCATCCCT
ATGCAGTACTCGGTGCTGACTATGCCGAGCGATCGCCCTTTTGGCTGCGC
ACTTCTGTCCTCGGTCGCTTGCTGCGTGCCCAAGCCCAACTCTCACTGCT
CAAGCCCGGCTATCAGCTCCAAATTTTTGATGCTTACCGACCACTGAGTG
TGCAGCAGTTTATGGTCGACCACACGCGGCAACAACTGCTGGCTGACCAA
GGATTGACTGAGGAAAATGTTGATCCAGCCATGTTAGCGGCGGTCAATGA
GCAAGTCTTTACCTTCTGGGCTGCGCCGAATGAAGACCCCAAGCAACCAC
CGCCCCACAGCACTGGCGCAGCGGTTGATCTGACGATCGTGGCTACAGAT
GGACAGGAGCTGGATATGGGCTCTCCGATTGATGAGCCGAGCGATCGCTC
CTATCCCGACTACTTTTTGGGGCGATCGCCCATTGCTCATCAGAACCGCG
AATTACTGAATCAGGTGATGACAGCGGCTGGGTTTGTGCGCCATCCCAAC
GAATGGTGGCACTTTTCCTTCGGCGATCAGCTCTGGGCTTGGCGACTGCA
AGCACCAGCAGCCCTCTATGGGCGCTATGCCTTGCTAGAAGCTTGA

>2771434325 Ga0255787_11347 322704..323912(+)(Ga0255787_11) 
ATGGATGATCAGCCACTCCAAGAACAATTTGAGACCATTGTCAGCACAAT
TTGTGATGGCTGGGAGCAGTATTGGAACCATCGCGATGTCAGTGCGAAGA
AACGCGCTTGTCAATACTGTGAAAGCATCGTCAAAAGCTGGATTGAAAAT
AAGACCGACGAGTCCACGTTAAAGCGCTACCAAAGCACCCTTCGCAATCA
GGTGCGGCATGAATTGGCAGCTCGCGGCTGGATGTGGCGCCCCAGCAGCC
TAGAACTCAATCGTTCTGGTGATTGGGAGCAACTGACACCCCATCAGAAT
GTCGATCGCATTCCCATCGGGGATGAACCCTGTACATGGCTAACTACCTA
TGTGCAATCGCTGGGAACTGCACGAGATGTTGTACGAACGAATCCTCAAC
TGACGCAGGACGTTAGCTCGCTCGCAGACCAACAAGCACGCATTCCCCTG
CCCCCCTCTGTTTGTCAATTACTGCTGGGTCAAGCAATTTCTACATTGCA
AGAGTTTCTGACCCATCAATCACCTCGACTGACGGCAGCCTCCTTGCGCA
TTCCGCACTACACGAGTTCCAGCAGTGCCGATCCGCAAGCACTGAATCCC
GTGATGACGATGGTGCCGAGGCTTCAGTTGGCCTATGATGCCGCGATCGC
GATCGTGATTCTGACTGGACGGCGTCCTTTCCTCGAAGTGTTGCGCGATG
CTCGGTTCCAACCCAGCGATGATGGCTGTCTGCTGATTCATGGCATGCAC
CAAGGCAACGATCCACAGGCCAAGACCTTTAAAATCCGACCGTTGGGCAA
TCCGCAGCTCATTGCTCAAGCCCATGTCAAAGTCCTAGCAGAACTGACAG
CACTTGCCGCTTGGTACAGCCCCAGAATTCATTTGGACTTACTGAGGCAG
CAAGCCTATCCCGGCATGGAATCCAGCATTCAGCAGTATTTGCCCTGTCT
ACGGCCTGTGCTTCGGCAAGGGTTCCAACTGGGCAGCTTGGCACCGATCG
ACGGGCGAATTTGGTATGCCCAGATCGCCTTCCAACGCTGGCGGGAAGCC
ACCCATAAAGTCATGGACGAGCAGACCTTTATCAATAAAGTCCTGATTCA
CGATGCCGCTTCCGATCCGCTCAGTAATCTCAACGGCGATCGCCCCAGTC
ACCGCTGGACTGCCACCGATACAGAGGATCTTTCAGCTTTCTTGACCGCA
CCAGTCTAA

>2771434326 Ga0255787_11348 323944..324017(-)(Ga0255787_11) 
GGGGCTGTAGCTCAGCTGGATAGAGCAAGCGCCTCCTAAGCGCTAGGCCG
CGCGTTCAAATCGCGCCAGTCCCG

>2771434327 Ga0255787_11349 324088..325092(+)(Ga0255787_11) 
ATGACCCGTCTTTACAACGCCTTTACCCTGTTCCTCAGTTTGTTGGTAGA
GGCCTTACCCTTCTTGCTATTGGGGGTATTGCTGTCCAGTCTGCTGCTCT
GCTTTACCAACGAAAAAGCCCTATTGCGGATTTTGCCTAAAAATCCCTTG
GGGGGAGCCTTTGCAGGCAGCTTAGTTGGATTCTTGTTTCCTGCCTGTGA
ATGTGGAAACGTTCCCGTCACCCGCCGCCTCATTCTGCAGGGTGCACCAC
CGGCGGTAGCGATGGGCTTTCTGCTGGCAGCTCCTGTGATCAATCCGATT
GTGATTTGGTCGACTTGGGTTGCTTTTCGTGATCAACCTGAAATCGTCGT
GCTGCGAGTGGTGTTCACGATGATCATTGCGACTCTGGTCGGCTGGGTGT
TTAGCGCCCAGAAAGACCTCCGTCCAATCCTGCAGCGTCGCACAGCGGCC
CTCTTGGAAGCCACCAGACAGACCACTATCGAAAAACCCGCGCTGCTGCA
ACGAGGCACATTCTTCTTAGGTCAGGGCAATCAGCCAGCCGCCGCGATCG
CCTTGGAGCAATCGATCGCCAGTGACCTAGCGCTACCTGCAGGCTTTTGG
CCCAAATTGGGCCTAGCCCTCGACAACACCTTGCAGGAACTTCGGGATCT
GGGTGGCGTTTTGGTACTGGGCAGTGCCGTCGCAGCCTTGATTCAAACTT
TTGCTCCGCGCGAGCTGATTTTGGGTCTTGGGCAAGGCCCCGTGACCTCT
GTGGTCGCGATGTTGGTCCTAGGGACGGTCGTCTCTATCTGTTCCACCGT
CGATGCCTTTTTTGCGCTGGCTTTTGCCAGTAGCTTTACCAGCGGGGCAC
TGCTGGCCTTTTTGGTACTAGGCCCTATGGTCGACCTCAAGGGGTTGGGG
ATGCTGCTGACGGTGTTCCGGCCGCGGGCAGTGACCTATCTGTTCTTCCT
CACGACCTTGCTAACCTTTTTGCTTTGCCTGGCCGTCAACTTCTATTTGA
ACTGA

>2771434328 Ga0255787_11350 325103..325858(+)(Ga0255787_11) 
ATGATTCTGCGTCGCCTCACCTCACCGACTCTGCTGCCTTGGCTCGACTG
CCTCGCGCTCGTGGCTTGGGGATTGCTGCTACTGGTCTACTGGCTGCGGG
GCGATCTCAACCTGCTGATTCATCCGGCCTATCAAGCCTTGACAGTCTTT
ACCGCGATCGCTTTTCTGGGCATGGCGATCGCCCGAGGCTGGCAACTCAA
ACACGATCGCAGTCCAACGCCAGCACTCCATTCCGCCCTGTTACCCCGTC
GCTTGAGTATCGGCTTGCTGCTGCTGGTGGCGATCGCGGGCTTTTTAATT
CCCCCGCGGGTGTTTGCCAACGACCTAGCTCGCGACCTTAATCTTGACGA
CTTGACTGGCTACAGCCGCAGTCGGCCGCAGGCTTTTCGGAATAGCCAAC
GACCAGAGGAGCGGACGATTACGGACTGGGTACGCACCCTCAACGTCTAC
CCAGAGCCATCGGCTTATGTGGGCCAGCGCGTCAATGTCACAGGCTTTGC
CATGCATCCGGCCGAGCTCCCCAATAACTATTTATTGATTGCTCGCTTTA
CCTTGACCTGCTGTGCAGCGGATGCCTATCCGTTGGGGCTGCCAGTGCGT
TTACCTGCTGGCGATCGCCAGGCCTACCCAGTTGATCAATGGCTTTCTGT
TCAGGGTGTCATGCAAGCTGAGACGGTAGCTGGCAAGAAACAAGTGGTGA
TTGCAGCAAGGCAGATCGAGCCCATTAATCCCCCGAGTAATCCCTACGAC
AGCTAA

>2771434329 Ga0255787_11351 325873..326169(+)(Ga0255787_11) 
ATGCCCGCAGCACCCCAAGACCTCGGTCCTTGCCCCCTCTGCGATCGCCC
CCTATGGAAGGATCGCTTTGTCGATCGCCATCACTTTTTACCCCGCAGTC
ATGGCGGTAAGGAATGGCTGTATGTCCATCAAATCTGCCATCGCAAAATT
CATTCGCTGTTCAGTGAACAGGAGCTAGCGCTGTTCTACAACACCCCCGA
TCGCCTGCGATCGCATCCGGAAGTGCAGCGTTTTCTCAAGTGGGTGCGAC
GCCATCCACCCGATTTCTACGATCCCCCCAATCATCGCCAGCGTTAG

>2771434330 Ga0255787_11352 326322..328277(+)(Ga0255787_11) 
ATGGCAAATATCAAAGAAAATAAGTATGCTTTTGCAGTAGGTATTATCAT
CAAAAAAGACACAAGCAATGACGAGAAATTTAAATATGATTACCAATTAA
TAGTAGAAAAATTTGAATATGGTTATCAATTAGCAGTGGACATGAAAACA
ATAAATATAAAATCCACCTTGGATTTGCCTATCTATTCATTAGTGCACCT
CACAACAAAATTAGCTTTGAATTTTTCAGATCTTAAAAGCCATGAAATAG
CACAAGTTTTGCAGTTAGTTTCTATCTACGCCAAGAAAAAAGGAAATACA
GAAGCTGCTAAAATCTTAGCTCATCATATCAAGAGTCTAGACTTACAAAG
AGTTTACGAAATAACACCCCTTTTAGGGAAAACTTTTAATCAGAGTTTTA
TTCTAGAAATTGCCAAATACTCGAGTCAATCTTCAAAAACATCAGAATAC
CAAAATCTTGAAAAAGAAAAGCAAGCTAAAGTTATAAACACAATTCAGGG
AAAGGACTCAATACGGTCTAGAGCTTCTGCTTTGTTAAAGCTAAACAAGT
CTATTTATCCTGATCAGCATCTGTCTATTCATTGGCAGGATCTATATTCT
CTCAGTGAACTCGATGAGGAGTTAACTGAATTATGGTGCGGTGATAGAAG
TTCAAATGACTACTGGAAAGCACAAATGATCTCAGCTAGAGGCGCTGAGA
AGTTAGTGAGTAGATTTTATAAGGGCCAAGGTTACTCCGTTGAGGATCTT
GCAATCCATCAGATTACTAATCAAAGTACTGCATGGATGATTGCTGATAT
ACGCCTAGACAACACAATATTGATTGATGTAAAAAATGCAAGACGGTCAG
TAAATTCTAGCACTTACTCAGAATTCTATGTCAAGAAATTTAAGAATAAT
AATGGTAGTGATGTCACTATAGTAGGTGTTTTGTCACCTTATCTGACATT
GCAAAGTATCAATGATGGACAAACATCATTTTACGTAAAAAATCCCATCA
TTCTCGGAGAAACGCAAAAGTCATTAATCAAGCATCTCAAAGATATTTTT
GAAGACAGCTATTTTTATCTAACTTTTAATCGTTATCAGGATTGTGAGGA
ATATTTACCACCTTGGCTGTTTGACTATAATGACAAATTTTATAAAAATC
AGTTAGAGGCAATATGCGAGATTAGAAAGAATTTCAGATTTGATACATTC
TCCTACCGTGAATTAACTAAGGCATTGTATTTAAATTATTTTGCAGTATG
CATTGCTTCCAAAAATCCTATCCCTAAAAGCTGGGAAGATGCAAAGCCTA
TTTGGCTTGAAAGCTTTGTTGAAATATTATATTCAAGCCCAAACCCTAGA
ATATCTTTGCCATATCTTTACTTATCAATACTGAAGCACTTTTTATTGAT
GGCAAGATCTAATACGACTAATTTTTCACCTAGAGATTATTCAAAAATAA
TTTATCCATCTAAGGATTCTACTCATCCATTATGGATTTATGATCCTCTA
AATACAGTCAAAGATTTATGTGAAACCTTAACTACTCTGTGGGAGCATAA
AGACTCAATCAGGCTAAGCAGTTTCACCAGCTTTCACTTCTCTGGTAATG
GTTTATTGCAGGCGAGAAAAAGTAGTAATGATCCTTGGACCACGTTACTT
GCGTATTGCGGCGGAAAAGTTGACAGGAAAGGTAAATGCGGATTTAGTCC
CCTAATTTTGGGAGAACACCATACTTGTCCTGTTTGTCAGAAGCTCATTT
GTCCATGTTCTAACTGCCACTATTGCAGTGAAAGCTGTCTGCAAGAACAA
AAACGTTTTGCTGAATTAGCTGAATTGGCCAAAGTTCGAGCTCAGGCGCA
AGCACGAGCGCAAGCAAACAAAAATCTTGTGCAACCTAGAATTACAGAGC
CAGCGAGAGACTCTTCATTCTTTGGAAAGCTCAAACGATTTTTTAATTTG
TCTTAG

>2771434331 Ga0255787_11353 328715..329029(-)(Ga0255787_11) 
ATGACTCAGAAAGCATGCAAGCTGATCATCGTGACTGAAAAGGTGCTGCA
GAAGAAGATCACTCAGATCATTGATGATGCTGGGGCGACTGGTTACACGG
TGGTCTCTGCTGGTGGGAAAGGCAGTCGCAACGTGCGTTCGTCAGGGCAA
CCCACGGTGAGCGACACCTATTCAAATATCAAGATCGAGGTTCTGACGGT
TGATCGAGAGCTGGCGCTCAAGATTGCGGATGAAGTTGCCGAGAAGTTTT
TCGATGATTACTCTGGCATCTCTTATCTCTCGGATGCAGAAGTCCTGCAC
GCGCACAGATTCTAA

>2771434332 Ga0255787_11354 329831..330958(+)(Ga0255787_11) 
GTGGATTTTCTGTCCAATTTTTTGATGGACTTCGTTAAGCAGCTGCAGTC
GCCAACACTCAGTTTTCTGATTGGTGGGATGGTCATTGCTGCCCTGGGTA
GCCAGCTGCAAATTCCGGAGTCGATCTGTAAGATCATCGTCTTCATGCTG
CTGATCAAAATCGGTCTGACTGGTGGCATAGCTATCCGCAATTCCAACCT
GACAGAGATGATATTGCCTGCCATATTTTCTGTGGCAGTTGGCATTCTCA
TCGTCTTCATCGCCCGCTACACCTTGGCCAGACTTCCAAAAGTCAAAACG
GTCGATGCGATCGCGACAGGAGGGCTATTTGGTGCTGTCAGTGGCTCGAC
GATGGCTGCGGCACTGACACTCCTTGAAGAGCAAAAAATTCCCTATGAAG
CGTGGGCTGGCGCACTTTATCCTTTCATGGATATTCCTGCGCTCGTGACT
GCGATTGTGGTCGCCAATATTTATCTCAATAAGAAAAAACGCAAAGAAGC
AACCTATGCCGTGGCGCAGGAGTCTTTCAGCAAACAACCTGTTGCAGCAG
GCGATTACTCGGATCAGTCAGATTACCCCACCAGCCGGCAAGAGTATTTC
AGCAAGCAGCAAGGGTCTGGCAATAACCGAGTCAAGATCTGGCCGATCGT
GGAAGAAAGCCTCCAAGGTCCTGCCCTCTCAGCAATGTTGCTCGGCGTAG
CACTGGGTCTTTTCGCTCGACCGGAAAGTGTCTACGAAAACTTCTACGAT
CCCCTCTTCCGCGGCCTGCTTTCCATCTTGATGCTGGTCATGGGGATGGA
GGCTTGGTCACGGATTGGTGAACTGCGCAAAGTAGCTCAGTGGTACGTCG
TCTACAGCATAATCGCTCCGATTGTGCACGGGTTCATTGCCTTCGGTCTC
GGCATGATTGCCCACTACGCTACGGGCTTCAGTATGGGCGGTGTCGTGGT
TCTAGCCGTTATCGCGGCTTCTAGCTCAGACATCTCAGGCCCCCCGACTT
TGCGCGCTGGTATTCCCTCCGCTAACCCCTCTGCCTATATCGGTGCTTCG
ACTGCAATCGGGACACCCGTTGCAATCGGGTTGTGTATCCCGCTCTTCCT
TGGGCTTGCTCAAACTATCGGCGGCTAA

>2771434333 Ga0255787_11355 331256..331948(-)(Ga0255787_11) 
ATGACAGCCCTCGACGACAAGACTATCGTTCGTGACTATTTCAACGCCAC
GGGCTTCGATCGCTGGAGCCGCATCTACGGCGATGGCGAGGTCAACTTCG
TTCAAAAAAACATCCGCATCGGCCATCAGCGCACCGTTGATACGGTCCTC
GCTTGGTTTGAAGCCGACGGCAATGTGAGCGATCGCAGTTTTTGTGATGC
AGGCTGCGGGGTAGGGAGCTTGAGCTTGCCCTTGGCAGCGCGCGGTGCCA
AGTCTGTGTTTGCTAGTGACATCTCGGCCAAGATGGTCGAGGAAGCGCGC
GATCGCGCCAGCCAAAGCCTAGGCGACGCTAGCAACCTGCGGCTGGAAGT
TTCGGATTTAGCTTCTCTCACAGGTCGTTACGACACAGTCATCTGTCTCG
ATGTTCTGATTCACTACCCCGAAACGGAAGCCGCTGAGATGCTCAGCCAT
CTGTGTAGCCTGGCGGAACAACGGGTTTTGGTCAGCTTCGCGCCGAAATC
ACCCGTCTTGAATGTGCTGAAGCGCATCGGACAGTTCTTCCCCGGTGCCA
GCAAAACCACGCGGGCTTACCAACACAGCGAAACCGCGATCGCAGCAGCC
CTTGCAGCCAATGGCTTCCAAGTGCAACGCCGCGCCTTCAATAAAGCGCC
GTTCTATTTCTCGCTGCTGCTCGAAGCCGTTCGTACAGCATAG

>2771434334 Ga0255787_11356 331994..333208(-)(Ga0255787_11) 
ATGACCGCTGCTCCTACCCTGCTGACGAATATTCGCGTTCCGGGCTGTGC
AGAGGTTCAGCGCCTTTGGCTTGATGCTGCCGGTATTGTGCAGTCGATTG
AGCCGATGTCGCAAACCTTCGATCGCCTGCCGCCGCCACAACTGCGGATG
ATTGATTTGCAGGGCGACTGGCTATCTTTGGGCGGTGTCGATCTTCAGAT
CAATGGTGCTTTGGGGTTAGCTTTTCCCGATGTGCAAGCCAACGATCGCG
ATCGCCTTGTAGCGATTTGTCGCTTGCTCTGGGAACAGGGCGTCGATGCC
TTTACGCCGACCTTAGTGACAAGTTCGATCGCGCAGTTACGGCAGGCCAT
TGAGGCAATCGCGGACTTCATGGCACAGCCCTTGCAACCGCGCCACGCCA
AGGTTTTGGGGTTGCATCTAGAGGGGCCTTGCCTCGCAGAATCGAAGCGT
GGGGCTCACCCGCAGGAGTATTTGCAACCGCTAACTGTCGAAGTCCTCTC
GGAGATCTGTGGCGATCGCTTGGCGCAGATTCGAATTGTCACCCTCGCGC
CGGAACTCGACCCCACGGGAGAAGCGATCGCTTGGTTACGCCAGCAGGGT
GTGATTGTCAGCTTGGGGCACACCCAAGCCACAGCAGAGCAAGCACAAGC
GGCATTTGAGCAGGGTGCCACGATGGTGACCCACGCCTTCAACGCCATGC
CGCCGTTGCATCACCGTCAGCCGGGACTCTTGGGTGCAGCACTGACCACA
GATACCGTTGCTGCCGGGGTGATTGCCGATGGTCAGCACATCGACCCGAT
CATGCTGAAGCTCCTGTTGCGGGCTGGTGAGGGCGATCGCCGCCTATTTC
TCGTCAGTGATGCCCTAGCTCCCTTGGGGTTGCCCGATGGTCGCTATCCC
TGGGATGAACGCCAGATTACGGTGACTGATGGCACCTGTCGACTGGATGA
TGGCACCTTGGCGGGTACAACCCTGCAGCTACTGGCAGGCGTTCAGAACC
TGGTGCGTTGGCAAATTTGCACACCAGAAACCGCGATCGCGTTAGCGACC
CTAGCGCCCCTGCGCGCCTTAGGGGTCGATTGGTCGGATCCGCGTCTGCT
CTACTTGTCTCGCCCCGTCTGTCAGCTGCTGCGCTGGCACCAGGCCGAAA
CGGGTGAACTAACTTGGCAGCGGCTGTGCGAAAACGACGAATTACCTACG
CCTGCGTCGATCTAG

>2771434335 Ga0255787_11357 333335..333838(+)(Ga0255787_11) 
ATGGGCAGCGATTCCGATTTGCCCACCATGCAGGCCGCGATCGCCATTTG
CCAGCAATTTGACATTGCCCACGAGGTTGAAATTGTCTCAGCCCACCGCA
CTCCTCTCCGAATGGTCGAGTATGCCCAAACGGCTCATCAACGCGGCTTG
AAAGTGATCATTGCGGGAGCCGGTGGCGCTGCGCATCTGCCGGGAATGGT
CGCGGCGCTGACTCCCCTGCCTGTCATTGGAGTTCCGGTTCAGACCCGAA
CCCTGCAGGGTGTGGACTCGCTCTACTCAATCGTGCAGATGCCTGCTGGG
ATTCCGGTCGCAACGGTTGCGATCGGCAATGCCACCAATGCCGGGCTTTT
AGCTGTCCAAATGCTCGCCAGTCACAATCCTGATCTACTACAAGCCGTGC
AAGACTATCGCCAGACCTTGGAGCAAATGGTGCAGGACAAGCAAGCCCGC
CTAAGTGCGATCGGTGTGGAGTCCTACCTCGAACAGACTGAGGGTCGCCA
CTAG

>2771434336 Ga0255787_11358 334109..334462(+)(Ga0255787_11) 
ATGCCTCGAGGTGTGGCGCCTGCGTTTGGCGGGCGAAAACCGAAGGGATG
GGCGTGGGCCTCCACTGCTGTTCCTGACTTTCAAAGTGGCTTTCTACGCC
TAGTTAACCGTTTTCAAGGGTCCAAGCTCTGGCTGGCCTGTGTCCCCTTG
GCGACGGTCATTGCGGTTCTTTGGGGCGTCGCCGCTAACGCTCAAGATGC
GGCCGAGCCAGTCCCCAGTGCTCAGTTTCTGGTCAATAACCTCTGGCTGA
TGATCTCCACTGTGTTGGTGATCTTCATGAACGCCGCTTCGCCATGGTTG
AGACCGGTCTTTGCCGCCAAAAAAATGCTGTTAACGTCTTGGCGAAAAAC
CTGA

>2771434337 Ga0255787_11359 334402..335601(+)(Ga0255787_11) 
ATGGTTGAGACCGGTCTTTGCCGCCAAAAAAATGCTGTTAACGTCTTGGC
GAAAAACCTGATTGTTTTCACCTTGGCAGCAACGGCTTACTGGATCATCG
GCTACTCGCTGATGTACGGCAGTCCTGTGATTGATGGCTTCCTGTACTTC
GGAAAAGGTGGCCCGCTCGGTCTTTTCTTTGATTCCACAGTGTCGGCTGA
GACGATCAAAAACGATGGTCTTATCCCCTCACTAGACTTTCTGTTCCAAG
CCGCATTTGCTGGCACCGCCGCGACGATTGTGTCTGGTGCTGTTGCAGAA
CGGATCAAGTTTGTTGACTTCATTATCTTCAGCTTGATTCTGACCGCGAT
CATCTACCCGATTTCCGGCTCGTGGCAGTGGAACGTAGGTTCTGGCTGGC
TGAATAAAGCCGGGTTCCTCGACTTTGCAGGTTCTACCGTCGTTCACTCA
GTGGGTGGTTGGGCTGCCTTGGTCGGTGCCATCATCCTCGGTCCTCGGAT
GGGCAAATTCCAAGATGGTCGTCCGGGTGCTCTGCCGGGTCATAACCTTG
CGATCGCAACCTTGGGTGCATTGATTCTCTGGATCGGCTGGTACGGCTTT
AACGGCGGTTCAGTCTTGGCTTTCAACACCGCTGTTCCCTATGTTGCTGT
CACAACAACGCTAGGTGGTGCGGCTGGTGGTATTACAGCCACGATCACTT
CTTGGGCAACTTCGGGCAAACCGGACCTGTCGATGGTGATTAACGGCATC
TTGGCTGGTTTAGTCGGTGTCACCGCAGGCTGTGATGGCTTTGGCATGGG
CGGTTCTTTCATCGCTGGTGCAATTGCTGGGGTTCTCGTTGTCTTCTCCG
TCTATACCTTCGAAAACCTCAAAATTGATGACCCGGTCGGTGCTTGCTCT
GTCCACCTAGTCTGCGGTGTCTGGGGCACCTTGGCAGTTGGCTTGTTCAA
CCTCCAAAAAGGCCTTTTCTATGGCCATGGCTTTGCCCAGCTAGGCTCAC
AGATCCTGGGGATTGTTTCCTACGGTGTTTGGACAGTTGTCGGTAGCGTC
ATTATCTGGAGTATCCTTAAGGCCCTATTGGGTCTGCGGGTTTCGCCCGA
AGAAGAGCTGCAAGGCTTGGATATTGGCGAGCATGGCATGGAAGCTTACT
CGGGCTTTGCCAAAGATGCTTCTAACGCTCTGAGCAGCATTTCGGAATAA

>2771434338 Ga0255787_11360 335759..337000(-)(Ga0255787_11) 
ATGTCTCAAGCATTAAAAGCCGGTTTTGCCTCCCTCCTCTTCATCGGTAG
CAGTGGTAGTGCACTCGCCCTGACCTTGAGTCCTGCTGCCTGGGCACAAT
CGAGCCGCTTTACGGATGTCTCTGCTGGTTATTGGGCACAGCCCTTTGTG
GAAGCCTTAGCCAGTCGTGGCGTGATCAGTGGTTTCCCTGATGGCAGCTT
CCGACCCAATGAACCTGTCAGTCGGGCTCAGTTTGCAGCCATGTTGGACA
AGGCTTTCACCGTCAGTAGCCAACGATCGCCCCAAAATTTCAGCGATGTC
CCGGGTAACTACTGGGCCCGCACTGCGATCGACTCTGCCTACAGTCGCGG
TTTTATGAGTGGCTATACGGGCAACCGCTTTCAACCGGAGCAGAGCATTC
CCAGGGTTCAAGCCTTGGTCTCGCTCGGCTCTGGCCTGAACTTGACACCG
CGTTCGGACATTAACAGCACCCTCAGCGTTTTTGCGGATAGCAGCTCGAT
TCCTGACTATGCCCGCGATCGCGTGGCTGCGGTGACTGAGCGTAACCTCG
TGGTCAACTATCCAGACCCACAGTTCCTCAATCCCAATCGTTCGGCTACT
CGTGCAGAGGTGGCGGCCTTCCTCTACCAGTCGCTAGCCAACAATGGCCA
AGTGGCTCAGGTTAACTCGCCCTACATTGTCGGTCAGAACACGATTCCGG
TCATTCCCAGCTCAAACGCTGCCTTACCCCCGGGCAGCCTGATTCCGGTT
CGCTACGATGCCGCGGAGCGGGTACTTCTTGCGCCGGGGGAAACGGTTCC
GATCACCCTGACGGTGTCTCAAGACCTGACGCGATCGGGCAGTCTTGTCA
TTCCCCGCGGGAGTCAGATCAATGGGGAACTGCGGCCAGCGAATCTGGGC
AACCAACCTGGAACGCAATTTGTCGCTCGGACGCTTGTGCTGCCAAATGG
GCAGACCCGCTCTCTCAACGCCCGCTCCGAAATTATTACGGATGTGGAAA
CAGTGCAGCGGGGCGCAAACCTCGGGAATATTCTCACGGGCACTGCGGTG
GGGGCTGCCGCTGCTGCGGTGATCAGTGGCTTGACGGGCGATCGCCGGAT
TGATGTGCTGGAAGTCCTTGGAGGCGCGGGACTCGGCGGTTTACTCAGTG
GCTTGTTGGTCAAAAATAATGTCGATCTCTTGGTTGTTGATCCCAATCGC
GACTTAGCCTTGACCCTCGATAGCGAGTTTGCGGCGCGCTAA

>2771434339 Ga0255787_11361 337042..337725(-)(Ga0255787_11) 
ATGACTTTTGCACGGACTTGTGGACTCGCACTTGCTGCCTGTTTAGCTGG
TGGTACCCTGCTCGAAGTACAGCTACAGCCTGCGGCTGCAGGACCCGGCA
AGGGTTGGGATCGCTGCGATCGCCCCGGCCAAGGGAATCGTCGTGCCTGC
CTTGAGCGCTGGGATCGCTCCGAACGGTTTGACCGTCGCCGCATTCCCAT
TCCCGTCGTCGATCGACGCTTTCTGCGATCCGGGAGTCGCATGAACTTGT
TCTTCCCTGGCCGCGATCGCATTGTGCTGCGGCGAGGCGAAGTATTGCCC
CTCGAAGGTCGCTTAGCGCGCGATATCTTCGACAACCGCGGTCGGATTCT
GATCCCCCGCAATAGCCGGATTGTTGGCCAACTGCGTCCTGATGGCCGTG
GTCTGCGCTTTGTTAGCGATCGCCTGATCTTGCCCAACGGCGGGATTTTT
CCGATGCGGGCTCACTCTGGCTTGATCTTTAGCGAACCGTCCTTTGGTCG
GCCTGACCTCAGCACCGTTCTGATTACCGGCGCAGCGCGAACCCTCTTAA
ACAATTTGCCTGGCTACAACGGCGCCATCGATCGCAGCTTTGACGATGCA
CTGCGGGGTGGCAATTCCCAAATCATCGTTCTCGATTCCAGCGATCTCGA
CTTAGAGCTGCTGTCCGATCTGACCTTCCGCTAA

>2771434340 Ga0255787_11362 338054..339109(-)(Ga0255787_11) 
ATGGCTGCCAAGCGATCGCGATTTGCCGGCTCCCTAACCCGCTGGGGTCT
GACAATTTTGCTCCTGCTCTACCTCGGTGCCTTGGGTGCTAACTGGATCG
CACCCTACGATCCCTATGCCTCGCAGGCCGATGCGGCATTGCTTCCCCCC
AGTCAAATTTATTGGCGCGATCGCCAAGGCCAATGGATTGGACCCCATGT
CTATCCAGTCCGCCAAGGCCCAATCGATCTCAAAACAGGGCAGCGCGAAC
TCATCACGAACTGGAACGCACCCTCACCGCTGCGGCTGTGGGTGGTGGGC
GACTCCTACCAATTGCTGGGCTGGAAGGGCGATCGCCATCTATTCGGCAC
CAATGGCCCTGGCAAGCTGTATCTACTCGGAACTGACGATCAAGGTCGCG
ACCAGTTTAGTCGACTTCTCTATGGCAGTCGCATCAGCCTGAGTGTGGGG
CTAGTCGGGGTACTGCTCACATTTCCCCTCGGTGTTTTGGTTGGCGGCAT
TGCGGGCTATTGGGGCGGCTGGGTCGATGCAGCGATCATGCGGCTGGTGG
AAGTCCTGATGACCATTCCCAGTCTCTATCTCCTGGTGGCGCTGGCAGCC
GTCTTGCCGCCAGGATTAAGTAGTGCCCAGCGCTTTTTGCTGATTGTGGC
GATCACTTCATTGGTCAACTGGGCAGGGTTGGCGCGGGTGATTCGCGGAC
AAGTGCTCTCGCTACGCGAACGGGAGTACGTCCAGGCTGCACAAGTGATG
GGGGGCAGCAAGCTCTATCTACTGGTTCGCCATGTACTGCCGCAGACGCT
GACCTACGTGATCATTGCCGCGACACTGGCGGTTCCGAGTTTTATCGTGG
CGGAATCGGTGTTGAGTCTCGTCGGCTTGGGGATTCAGCAGCCCGATCCG
TCTTGGGGCAACATGCTCTCGCTGGCAACCAATGCATCAATGCTGCTGCT
TAATCCTTGGCTGATTTGGCCGCCTGCGGTTCTGATTGTGGTGGTGGTGT
TGGCTTTCAACTTAGTGGGCGATGGTTTGCGCGATCGCCTTGACCCCCAT
CAGTAA

>2771434341 Ga0255787_11363 339190..339492(-)(Ga0255787_11) 
ATGGCGAAAAAAGCGATGGTCGAGCGCGACCGCAAGCGCAAGAAACTAGT
CGAGAAATACGCGGCCAAGCGTGAAGCGTTGAAAGCCCAATTCGAGGCTG
CTACCACCCAGTCGGAACGTCTGGAGCTGCACCGCAAGCTACAACAGTTG
CCGCGTAACAGCGCTCCCACTCGCGTGCGCAACCGTTGCTGGGCAACCGG
TCGTCCCCGTGGCTACTACCGTGATTTCGGCCTGTGCCGCAACGTCCTGC
GGGAGATGGCTCACCAAGGACTTCTGCCGGGCGTCGTGAAGTCGAGCTGG
TAG

>2771434342 Ga0255787_11364 339522..340223(-)(Ga0255787_11) 
GTGACCTCAACTCCTCCCAGACTCTCCAAAAAGCAGCGGGCGCTGGCTGT
TCTGGCTGAGCTGAAACAGCTCTATCCTGAAGCGCCCTGCTCGTTGGACT
TTGAAACGCCGCTGCAACTGTTGGTAGCGACGGTTCTTTCAGCGCAATGC
ACCGATGCCCGCGTCAACGTGGTGACGCCAGCCCTGTTTGCTCGCTTCCC
CGATGCACCGGCCTTTGCGGCAGCAGATGTGCGCGAGATTGAGGAACTGA
TTCGTTCCACCGGCTTCTATCGCAACAAAGCCAAGAACATTCATGCGGCC
TGCCGGCGGATTGTCGAAGTCTATGACGGAGAAGTGCCGCGATCGATGCC
TGAGTTGCTGACCCTCGCAGGCGTAGCACGCAAAACTGCCAACGTTGTCC
TTGCCCATGCCTTTGGAATTAACGCTGGCGTCACCGTCGATACCCACGTC
AAACGGCTGGCGAATCGCCTCGGCTTCACAACCCATGACGATCCGGTCAA
GATCGAGCAGGACTTGATGAAGTTGCTGCCCCAGCCCGACTGGGAGAACT
GGTCGATTCGGCTGGTCTACCATGGTCGTGCCGTCTGTGATGCCCGCAAG
CCTGCCTGCGATCGCTGTACCCTAGCGCTTCACTGCACCACCTTCAAGCG
ATCGCAGCGGACGGGTAGAAAGGCCTCTGGTATTATGGAGAATGCTGTCT
AA

>2771434343 Ga0255787_11365 340220..341314(-)(Ga0255787_11) 
ATGTCGGTTTTGGCTGCGATCGCTGTCTTAGCGCTGCTGATTGTCGTGCA
TGAAGCCGGTCACTTTTTGGCGGCGCGCTGGCAAGGCATCTATGCCAACC
GCTTTTCGATCGGTTTTGGCCCTGTCCTGCTGCGCTATCAGGGCAAAGAA
ACGGAATATGCCTTGCGCGCGTTTCCTTTGGGTGGCTACGTCGGCTTTCC
CGATGATGATCCCGACAGCACAATCGACCCGCGCGATCCCAACTTGATGC
GCAACCGGCCAGTCCTCGATCGCGCCATTGTGATCAGTGCTGGGGTCATC
GCCAACCTGATCTTCGCGTTCGTAATCTTGGTGACACAGGTCGCGATTGT
GGGCATTCCCCAATCGCTGCAGCCCCAGCCCGGCATCGTCGTGCCACAGG
TGATGGGGGAGAAAACACCAGCCGCGATCGCAGGCTTGCAAGCGGGCGAC
GTGATCACAGCCAGCAGCGGACAAGCCCTCGGCAGCGGTGAAACCACCGT
CAAAGATTTCATCCAAATCATCAAGACCAGCCCTGAGCAGACGATTCCGA
TCACGGTGAAGCGGAATGGGACGGAGCTGCAACTGACGCTGGTACCTGAG
CGCAGCCCTGAAGGTCAGGGTCGCATTGGCGTGCAACTGGCACCCAATGG
CCAAATTAACTACCGGCGACCCAATGGCCCCGGCGAAGTGCTACGGCTTG
CTTCTCAGCAATTTGAAGAAATTGTCCGCCGCACCATTCAAGGTTTTGGT
CAATTGGTGACCAACTTCCAAGAGACAGCGGGTCAAGTTTCGGGCCCCGT
CAAAATCGTGGAATGGGGAGCCAACATTGCGGCGAGTGATTCCGGCAACC
TCTTCTTCTTTGCAGCCTTGATCAGCGTCAACCTCGCTGTGATCAACATC
CTGCCGCTGCCAGCACTGGATGGTGGCCAACTGTTCTTCCTGTTGATTGA
AGCGCTGCGCGGTCGCCCCCTGCCCCAGAAGTTGCAAGAAGGCGTGATGC
AAACGGGTCTGATGCTGCTCTTGGGGCTGGGCATCGTCCTGATTGTGCGT
GACACGACGCAACTAGCTTGGGTTCAACAGTTCTTGCAACAGTGA

>2771434344 Ga0255787_11366 341360..342646(-)(Ga0255787_11) 
GTGCTCGACCTTCGTTTGCTGCGTGAAAATCCTGAGGCGACCCAAGCTCT
CCTCGATCGCCGTCACTCCGGCTACGACATCCAGCCGCTATTGAATCTTG
ACCGGCAGGTCCGTCAGTGGGAGCAGGAACGCACCCAACTGCAAGCCCGT
AGCAATGAAATTGGCCGTACCGTCGGGCAAAAAATGCGCGAAGGCGCAGA
CCCGAAAAGTGAAGAAATTGCTGCCCTGCGCGAGGAAGGCAACCAGCTCA
AACAACAAATTGCTGATCTAGAACAGCAAGAACGTCAGGTGCGCAGTGAG
CTAGAGAGTACGCTGCTGACGTTGCCGAATTTACCCGACGAAAGTGTTCC
GCTCGGTAGCAGCGAGGACGACAACCGCGAGATTCATCGCTGGGGTGACG
ATCGCATCCGTGAGGGTGAGTTTGCACCGCATTGGGAAATTGGCGAGCGG
CTGGGACTGTTTGATTTCGAGCGATCGACTCGCATTGCCCAAAGTCGCTT
CGTCACCTTGCTAGGCGCAGGTGCGGCATTGGAACGGGCACTGATTGCTT
TCATGCTCGATCGCCAAACAGCAGCTGGTTACACAGAAGTTGCCCCGCCC
TACTTAGTCAACAGCACCTCGCTCACAGCTTCCGGTCAACTTCCCAAGTT
CTCCGAAGAAAGTTTCCGCTGCGATCGCGACGATCTTTGGCTGATTCCCA
CCGCAGAAGTGCCACTGACCAGCCTCTACCGCGACGAAATCCTCAGCGCT
GATCAACTGCCGCTGCGTTATTGCGCCTACACACCTTGCTTCCGGCGGGA
AGCAGGTAGCTATGGTCGCGACACCCGCGGACTGATTCGCCTGCACCAGT
TCAACAAAGTTGAGCTGTACCAATTCGTCCATCCCGATCACTCGGATGCA
GCACACCAACAGCTGCTGGCAGATGCGGAGGCCATCCTTCAGGCGCTGGA
ACTGCCCTACCGCACGATCGAACTCTGCACTGGCGATATGGGTTTCTCGG
CGCAAAAAACCTACGACATTGAGGTCTGGTTGCCCTCAGCAGGTCGCTAC
CGCGAAATTTCTAGCTGTTCTAACTGCGGTGACTTCCAAGCCCGGCGTGC
CAATATCCGCTTTAAAGAAGCCGGTCAAAAGGGCACCCAATTCGTCCACA
CGCTCAACGGCTCTGGTCTTGCGGTGGGTCGGACGATGGCGGCGGTGCTG
GAAAACTATCAGCAACCGGATGGCAGCGTGCGAGTCCCCGAAGCGCTGCA
GCCCTACCTACGCCAAACGGTGATTGGTCGGCCCTAG

>2771434345 Ga0255787_11367 342733..342978(-)(Ga0255787_11) 
ATGGCTACAGAGACTTTGGCGCTGACGCCTGAAAACGTAGAAACCGTATT
GGATGAGCTGCGCCCCTACTTGATTGCTGATGGTGGCAACGTCGAACTCG
TTGAGTTGGATGGCCCGATCGTCAAGCTGCGCCTAAATGGCGCTTGTGGT
TCTTGCCCCAGCTCGACCATGACTCTGCGCATGGGCATTGAGCGCAAGCT
GCGCGAAGCGATTCCTGAAATTTCTGAAGTCGAACAAGTCTTCTAG

>2771434346 Ga0255787_11368 343376..344002(+)(Ga0255787_11) 
ATGACGCTCACTGCTCGCCATCGTCCAGCGATTGCGCCTGTCGCTGGACA
AGTGGTGTTGCTGCATGGCTTCGGGGCGAATGCAGAGGATCTTTTGGGCT
TGGATGCCGAATTTGCTCGGCCCGACCTTGATCTTTGGTCAGTGGAAGCG
CCGCTACCCTGTCCAGGAACAGAGGCCGGTCGGATGTGGTACGACCTCAT
GCAAACAGATTGGCCGGGGTTACCCGAAGCGATCGCCGCGCTCCAAGACT
GGCTGCAAGCACTGCCTGATCAGAATGGACAACCGCTCTCAAAAACCTTG
CTGCTTGGCTTTTCTCAAGGCGCTGCCATGACCCTGGAGATGGGTGCACG
CTTGCCCGTAAAAGGACTGATGGTCTGTAGTGGCTATTGGCATCCGACCT
TGAGGTGGCCTGACACCCAGTCACTGACAGCGTTTGTAACTCACGGCACG
ATCGATCCAGTGGTGCCGTTTGAAGCCAGCGAAGAAATCCACCGACGGCT
CCAAGCCGCAGGCTGCCAGAGTCAGCTTTTACCCACTCAAAGTGGCCACT
GGATCGATCGCCCTGCGATCGCGGCACTGCGCGACTTTTTGAATCAACAA
CTGCCGCCCCACGTTACTGAGCCTTAA

>2771434347 Ga0255787_11369 344102..344596(-)(Ga0255787_11) 
ATGACAGAACTGATACGGACTGTAACGCTCTGCTTGTGCGACCCCAGCAC
TATCTATATGATGGAAGTTAATTTTGTATTGACAATTACAGAGCGTTCAG
TCTTTTTTGGACTGCCTAGGGCTCTGGGTAACGTGCAAGATCGGCCGAAC
CGAGGGGGTAAAGTCGTGGCGAGAAGACGGAAACGGAAAAGTCGGCGGCG
TCTAGAAGGACGTAAAATTCTCGACTTGGTGCCTCAATATAGCATCGACA
GTGGTGACGACAAGCCCGTCACAGCCGCCCGCAACTTTATCCACTCTGAA
AAAATTGCGCCGCCGGCTTTGCTTCTTGTCAAGCGGAACGAGCACACTAC
CGATCGCTACTTCTGGGCCGAGAAAGGCCTGTTTGGCGCTCAGTATGTGG
AAGAGAACCATTTCTTGTTCCCAAGTCTGCGGGCTCTTCTCGAAGAGGAA
GAAGAGTACGAAGACGAAGAAGAGCCGATGCTCGCAACCTGCTAG

>2771434348 Ga0255787_11370 344723..345943(+)(Ga0255787_11) 
ATGACAACCGGGGTCGAATTTTCGCGGCTTTGCCAAGCGCAGCTTGAATT
GCTGAGCCATGCGCTCGGTGCAAGTTTGAGTGCGGTCTACCTGGTCGATC
CCCAGGCTCAAGATTCGGCAACGATGTTGGTGCCGATCGCGCTTTATCCT
GTTACGGCTCAGCCTTCGCTGGTGCCAGCGCGAGACAGTCGCGAACCAAC
GGCCGCAACCAAGCTTGTGCCCCCCATCGATCAGTTCATGCGGTCTTCGG
AGGCAGGCGAACTGTCTTATCAGCGTTGGATTCCATTGCGCCAAGGGGAG
CAAGTGCTGGGGCTATTAGTGACGCGTCGCGACGATCGCGACTGGACGGA
GTCTGAAGCCCTGCAGCTCGAACAGATTGCCGACACCCTTGCCTTGGGAC
GATCGCTCGATCAGAAAAATCAATTACTGCAACAGCAACTCCAGCATCGT
GACTATTGGCAGTTGCAGGAACAGGATCGGATGGAAATCCTGCTACACCA
AATTAAAAATCCTTTAACTGCACTGCGTACCTTTGCCAAACTCTTGCTGC
GCCGGATGCAGCCGGAGGAACGTAATCATCAACTGGCAGCAAGTTTGCTG
CGCGAGAGCGATCGCTTGTCCGATCTATTAGCTCTCCTCAGTCATCCATC
CTCAGCTGCCCCAGCCGCAACGCTACCCAGTGCTAACCCACTGTTATTGA
ATGCTGCAGCGACTCAGATTCCTACTGAAGTGGCGGAGTATCTGCCGCTG
TTAATCGAACGGACGGTTGCGCTCGCTCAGGAAAAAGGGCTGGATTTTGA
AGTCCAAGATTGGCAATCAGTGCCACCGGTGTTGGCTCCAGCCAGCACTC
TTCTGGAAGTACTCGGTAATCTGTTGGAAAATGCCTGCAAATACACGCCA
GTGGCGGGTCGGGTCGGTCTGAATTGGGCTGCCATTGGTGGAACCGCGAT
CGCCTTTTGCATATGGGATGACGGCCCCCAGATTCCGGCGGAAGACTTAC
CGTATCTCTTCGATCGCAACTTTCGCGGTGTTCAAAGCAATGGCTCGATT
CCGGGGAGTGGCTTGGGTCTAGCGATCGCCCGTGATCTCAGTCAGTCTGT
GGGCGGTGAGTTGCGTTGCTATAGCCCTGCAGCTCAGTATCAGCCGGATT
TGCCCGCAACCGGAGCTGCTTTTGTTCTGACGGTACCAGTCTGGACTAAG
CCTGACCGATCGTCAGGCTGA

>2771434349 Ga0255787_11371 345918..346703(-)(Ga0255787_11) 
ATGCTATCGCCGCAGCTGGCGCTTCCTGAAATGATCCGGCAACTCTGGGC
AGAGCTGAACGCTGCCATCCTTTTCTACACGGTGCTGCCGCTCCCTCAAC
GCTGGCCGACACAGTTTGCCGGTATGAGCCGCTGGGCTCCGATCGTGGGC
GTGATGCTGGGACTGATTTTGACCGTCAGCGATCGCCTCTTAGCTGTGGC
TCAATTACCGTTGCCGCTACGAAGTCTGCTGATCGTTTTGTTGGCGATCG
CCCTAACCGGCGGATTGCATCTGGATGGGGCGATGGATACAGCAGATGGT
CTGGCGGTTCCCAACCCCGATCGCCGACTGGAGGTGATGAGTGACAGTCG
TACCGGTGCATTCGGAGCGATCGCCGCGATCGCGATTATCAGCCTCAAAA
CCCTCGCTCTTTGCTACCTTCCCGCACCACGATCGCTCTTGATTCTGCTG
ATTCCAGTCTGGGGACGCTGGGCGCAAGTGCTGGCGATCGTCCGATATCC
CTACCTCAAAGCGGAGGGCAAGGGCGCGATCCATAAACAGACGGGGCGCG
GCGCGATCGATTTACTCCCAGGGGCGATCGCCTTACTGATTGGAATTAGC
GCGATCGCTCGACTTCAATCCCTGACAGTTGCGCTGCAACTTCTTGCGAT
CGGCCTGTTTTGGACTTGGACAACAGGAGCATGGTTGCAGAAAAAACTGG
GGGGCCAAACTGGCGACACCTACGGCGCGATCGTGGAATGGACGGAAGCT
CTAATTTGGGTCAGCCTGACGATCGGTCAGGCTTAG

>2771434350 Ga0255787_11372 346831..347856(+)(Ga0255787_11) 
ATGCCAGTGGGTACGTTGGCTACGGTCAAAACTGTAACGCCTGCCCAACT
GAGCGAGACCGGCGCCCAAATGGTGCTGTCCAATACCTACCACCTGCATT
TGCAGCCGGGTGAAAACATTGTCGCCAAGGCGGGCGGACTGCACCGCTTC
ATGAATTGGTCAGGGCCGATGCTGACTGATTCCGGTGGCTTTCAGGTTTT
CAGCCTCAGTGAGTTGCGCAAGATTGAAGAGCGCGGCGTCACCTTTCGAT
CGCCCCGCGATGGCGCGGTGATTGAGTTCACCCCCGAGCGATCGATTCGC
ATTCAAAATGCACTGGGGGCCGATGTGATCATGGCCTTCGATGAATGTCC
GCCCTATCCGGCGGAGCGCAAGGATGTCGAAGCAGCGGTGGCGCGGACCT
ATCGCTGGCTGGAACGCTGCATTACTGCCCATGAACGACCGCAGGATCAA
GCTCTGTTTGGTATTGTCCAAGGCGGCGTCTATCTCGATCTGCGGCAACA
GGCGGCACGAGATCTGGTGCAGCTTGACCTGCCGGGCTATGCGATCGGTG
GCGTCAGTGTGGGTGAACCCTCCGAAGAAATTCACCGCATCGTGGAAGCA
ACTGCACCACTGTTGCCCGCCCATAAGCCCCGCTACTTGATGGGCGTGGG
GACTTACCGCGAAATGGTGCAGGCGATCGCTTCTGGGATTGATCTGTTTG
ACTGTGTAATCCCAACCCGCTTGGCTCGCCATGGTGCTGCCCTAGTCAAA
GGCGATCGCTGGAATCTGAAGAATGCTCAGTTCCGCGAAGACTTCCGGCC
GCTCGATGAAGACTGCTCTTGCTACTGCTGCCAAAACTTCAGCCGTGCTT
ACCTCAACCACCTGATTCGATCGCGGGAAATTCTCGGCTACACCCTGCTC
TCGATCCACAACATTACCGAGCTAGTGCGCTTCACGACTCGGATTCGCGA
GGCGATTCTCAGCGATCGCTTCGTCGAAGAGTTTGGTCATTGGTTACAGC
CATCCGCAGTGCCGGTAGCGCCGTGA

>2771434351 Ga0255787_11373 347910..348047(+)(Ga0255787_11) 
ATGGAAGCTGCATTGCTCTTGGCAAAACTGCCGGAAGCCTACCAACTCTT
CGATCCCTTGGTGGATGTTCTGCCCGTGATTCCGGTGTTCTTCCTCTTGC
TCGCCTTCGTTTGGCAAGCAGCAGTCGGCTTCCGCTAA

>2771434352 Ga0255787_11374 348546..349916(+)(Ga0255787_11) 
ATGAGTTTGCTAAACACTGTTACAGGCGGTTCAGGTCGCAACGGTCTCTT
ACCCGGTGTCGTTAATACAGTCACAGGTACAGTTAACGGTGCTCTAGACG
GTAACCCAAATACTGGTGTTGTCCCTGATGTCCTCGGTGTAGTTGGTGGC
GTACTCTCCCCAGGAACAAGTACCCCGGGCACAGGCAACCCAGGCACAGG
CAACCCAGGCACAGGTAACCCGGGCACAGGTAACCCAGGCACAGGCAACC
CGGGCACAAGCCTAGACTTTCGTGACTATCAGGACTTAGTTGCAGAGTTA
GCTGCTACAGATAGTCAGCTAGGTGCATGGCGTAATGGACTGACACCACT
CTCTGGCAAGCCCAACCCTGATCAGGCATCAATCCAAGCCCAACGACTTT
ACATTGGCTACTACAATCGAGCTGCTGATGCTGGCGGGCAACAGTTCTGG
GTTAGTCGTTTAATTACTAGCTCAGATATTGGTCGAGCAAGCCGTGATTT
TGCAAATCTACCTGAAGCTCAAGCTTTATACCCTATTTTAGCTAATCCTA
ATGCTGCTTCTGATGAGGCAATTGCATCCTTCATAAATAGCGTTTTTCGA
AATGTTTTTAATCGAGACGTTGATCCAGTAGGCGCTAGTTTCTTCCTACA
GCGTTTTAAAGAACTCCGAAATTCTCCAATTCAAGGGCGAGTAGGAGAAA
TTGTCACTCAAATTCTAGATGGAGCGATCGGAAGTGATGCAGCAATTTTG
ACTCAGAAGGTTGCCCTAGCAAATGCCTACACAGATAGTTTGATTTTGTC
TAACACTCCTTACAATCCTGAGTTTGGACAAAATGGCATCTTCTCTACTC
TCGAGGCGGGTGCATCAACCACTGAGGCACTAAATGTCGCCAAAATTGTC
GGCCAGGGGAAAGCACCTTTCCTTGACGGAACAATAGGGAGCGACACACT
CACCAGTTTTGGAGGATCAACTATTGTCAATTTTGGTAATGACACTGCTA
CGGACAAGCTCATTTTTACGAGTCTGGCAAGAAGTGGTGACCTCGTACAG
TTATTTCGTACCCAGGATATCCTTGCAATTCAAAGTTCTGGCTTTATTGG
TGCTCCATTACCCACTTCGGATCCAATTACCAGCAGTGTGACAAGCGCCA
TCAATACTGCCAATACGATTTTGGTTGACATTCGCAATAATCTGAATAAT
GCGAATTTCAACAATGTACGCTTTGCCTTCGACTTGAGTAGCGGTTCTTT
CCTTTACGATGCAGACGGCAATTTTGGCAGCACATCTGACCAAGTTACCC
TAGCTCAGCTAGATGGTTTCTCAACAAGTAGCATCAATCTAACGGCAGCT
AATTTTGATTTCATCGTTTAG

>2771434353 Ga0255787_11375 349998..350510(-)(Ga0255787_11) 
ATGCCCGTGATTTTGTCCTTGCACACGCTCTGGCGACACTGTTGTCGCAG
CCTACTCCTCATCGCGATCGCTGGTCTCGCCTGGAGTTGGATTGCCCCAC
CCGCGATCGCCCTCGATTTCACTAAGGAAATCCTGATTGAGTCCGATTTT
TCCAATCGCGATCTCAGCGACGCCAACTTTACGAAAGCGAATCTGCGCAG
TAGTGACTTTAGCAACTCGGTGCTAGTTGGGGTTCGTTTTTATGGTGCGA
ACTTGGAAAGTGTTGATCTGCATGGTGCGAACCTGAGTAACACAATTCTT
GACCAAGCACGGATGACCAACACAGACTTGACAGACGCCATTTTGGAAGG
GGCATATGCTTTCAATACCCTCTTCCAAGGTGCCAAGATTACCGGTGCGG
ATTTCACCGATGTCTTGATGCGAGAAGATGCACAAAACCTGCTCTGTCAG
GTAGCAAAAGGTATCAACTCCAAGACAGGGCGAGCGACCCGTGAGACTTT
GGACTGCCCTTAG

>2771434354 Ga0255787_11376 350564..350992(+)(Ga0255787_11) 
ATGCAGGTCATTGATCTTCCACTCGATCGCGCAGGTGAGGCATTAGTCGC
TGCTTGGTGCCGCGATCGGCGGGTGGAGGTTCTGGCGGAACGCTGGCATT
GTCGCTGGGGCGAACTCGACTTGGTCGCTCAAGAAGAGTCGGCTTTACGC
TTCATTGAGGTCAAAACCCGACGACAGACTGGCTGGGATCAGTCCGGGTT
ACTGGCGATCGGCCTGGCTAAACAACGCTGCCTCAGTCGGGCTGCTGCTT
GCTATCTCGCCAGCCTAGGGGATGATGCAGCCGCTGCTTGTCGCTTTGAT
GTTGCGCTGGTTCGCTATCGGCGCGAACCCTCAGCCGATGCTGTCAAGGT
CGCCGCTTGGGGGCAAGGCTATCTGGAACTCTGGTGCTATCTGCCCGATG
CCTTTAGCGCCGTCGAGTCAGGCTGGTAG

>2771434355 Ga0255787_11377 351019..351858(+)(Ga0255787_11) 
ATGCCTGCTCGCAAACGCTTTGGTCAACATTGGCTCCGCAGCGAAGCCAT
CCTCGATCGCATTGTGGCGGCCGCTGAGTTTCAGCCGGGCGATCGCGTTT
TGGAAATTGGCCCTGGGCGGGGGGCACTGACCCAACGGTTACTCGCCGCA
GTCGATGGATTAGTCGCAGTTGAACTCGATCGCGACCTGATCGGTCAGTT
GCAACGGCGCTTTGGTGAGGCCGAAAACTTTTGCCTGTTGGAAGGTGACT
TCTTGCAGCTCGATTGGGCCGCTGCGATCGCCGATCAGCCGCGCTTTGCC
AACCCCACTAAGGTTGTTGCCAACATTCCTTACAACATCACGGGCCCGAT
TCTGCAGTCGTTGCTGGGCACGATCGCTAAGCCCCGACAACCGGCCTTTG
AACGCCTTGTCCTGCTGGTGCAGCAAGAAGTCGCCGATCGCCTCTGTGCC
ACTCCGGGTCAACGCGCCTACGGTGCACTGTCGGTGCGGGTGCAGTATCT
GGCCGACTGTGAGCGGGTCTGCGCCGTGCCACCCAAGAGCTTCTCACCAC
CGCCCAAGGTTCAATCCACGGTCATTTGCCTGAAGCCACGACCTTGGCCG
CAGGTCTGTGGCAATCCAGCTCGACTGGAAAAACTGCTCAACCAAGGCTT
CAGTGCCAAGCGCAAAATGCTTCGCAATAACCTCAAGTCGCTCTACAGCA
GCGAGCAAATTGAAGCAGCGTTTGCCGCTCATCAGATTGCGCCCGAGGCC
CGAGCCGAAACCCTGAGCATTGATCAGTGGATTGGCCTCTGTACCGATCT
GGGCGATCCTACAGACAGCGCCGTTGATCCCCTCGCATGA

>2771434356 Ga0255787_11378 351855..352790(+)(Ga0255787_11) 
ATGAAGACTCTGACGCTGGTAGCTCCAGCCAAAATCAATCTCTATTTGGA
AATTTTGGGCGATCGCCCTGACGGTTTCCATGAGCTAGCGATGGTGATGC
AGAGCATTACCTTGGGCGATCGTCTTCACCTACGGCCGCGATCGGGGCAT
GGGTTTCAGCTCAGCTGCGATCGCGCTGACTTGGAAGTGGATGAGCGCAA
TCTGATCCTCAAAGCTGCGCAGCGGTTGCAGCGATCGTTTCCGCAACTCG
GTGGGGTTGAATTTTTTCTGGAGAAGCGGATCCCGATCGGAGCGGGGCTA
GCTGGTGGCTCGACCGACGGAGCAGCCGCGCTGGTAGGGCTCGATCTTTT
TAGTCATCTGGGACTGACTCAGCCCGAACTAGAGGCGATCGCAGCAGAAC
TCGGCTCGGATATGCCCTTCTGCATTGCGGGTGCCACCCAGCTTTGTACG
GGTCGCGGCGAACAGTTGACGCCCTTGCCGCCTCTGCCTGAGTTGCCGAT
TGTGTTGGCCAAGTTTGAAAGCCTGTCCGTTTCAACACCCTGGGCTTACG
GTCGCTACCGCGAGCAGTTTGGCGATCGCTATCTACAAACTGAATCCGCA
CGCCGCGATCGCCTGCAAGCCCTGCATGCCGGTCCACTCCTGCAAGCGAT
GAGTGCTGGTGATCCAGTTGCGATCGCCCAGCATCTCCGCAACGATCTCG
AAGCTGTGGTCTTGCCGGAATACCCCCAAGTGGCGCAACTGCGAGCTGTT
CTGGGCGACTGTGCCGGTATCCTCGCCGCCCAAATGTCCGGTTCTGGTCC
CAGCGTCTTTGGGATTGCTGAAAGTCCTGCAGCTGCTCAAGCAGCGGTTG
AACAGGTCCGGGAAGCGATCGCTGATCCCGACCTCAAACTATGGGCTACC
ACAACTGTTAGCCACGGCATTCAAACCGAGGTATAG

>2771434357 Ga0255787_11379 353112..355016(+)(Ga0255787_11) 
ATGACGGACTTCCTACTCCAAACGAGTTGGTTTATTCCCTTCTACGGACT
GATTGGGGCCTTGCTGACGCTGCCTTGGTCCTTGGGGATTGTCCGTCGCA
CTGGCCCGCGGCCTGCCGCCTACTTCAACTTTCTACTGACGATCATCGCG
TTGATCCACGGCGGTATCGCTTTCCGCACCAGCTGGAACCAAGAACCACT
CGAGTTGGCTTGGCATTGGCTACAGGCTGCCGACCTCGACCTGACTTTTA
CTATCGATATTTCTCCCCTCAGTCTTGGGGCAATGGAGTTAGTCACGGGG
CTGAGCTGCTTGGCCCAACTCTTTGCCCTGGGCTATCTCGAACGGGACTG
GTCCCTCGCTCGCTTCTTTGCGCTGATGGGCTTTTTTGAAGCGGCGATCA
GTGGCATTGCGATCAGTGATTCGCTCTTTCTTAGCTACGGCCTACTGGAG
CTGTTAACCCTGTCGACCTATCTCTTGGTCGGCTTTTGGTACGCCCAACC
CCTCGTGGTGACAGCTGCCCGCGATGCCTTCCTGACCAAGCGGGTTGGCG
ATGTGTTTTTGCTGATGGGCGTTGTTGCTCTTTCCAGCTATGGCACCGGT
CTGACCTTTTCTGAACTGGAGCGGTGGTCGGAGACGGCTTCCTTGCCGCC
TCTGCAAGCAACATTGCTGGGCTTGGCTTTGATTGCAGGGCCGATTGGTA
AATGCGCCCAGTTTCCGCTGCACCTCTGGCTCGATGAAGCGATGGAGGGG
CCAAACCCAGCTTCGATCATGCGGAATTCCGTTGTGGTCGCAGCCGGAGC
CTACATCCTGATCAAGCTGCAACCCGTTGTCACGCTGTCGCCCGTTGTTT
CCAATGTGCTGATTGCGATCGGGATTCTGACGGCGATCGGCGGGTCCTTG
GTGGCGATCGCGCAAATCGATTTCAAGCGTGCCCTCTCCCACTCAACCAG
TGCGTTTCTTGGCCTCGTGTTCATTGCGGTTGGTCAGCAAGCGGTCGACG
TTGCGCTGCTGCTGCTCTTCTGCCATGCAGTAGCTAAAGCGCTGCAATTC
ATGAGCGTTGGCTCGATCATTGCCACGACCAGCAACCAAGATATGCGGGA
AATGGGGGGGCTCTGGTCGCGGATGCCTGCCACCACGATCGCCTTTATCG
TGGGGTCGTTGGGGCTGGTAGCTTGCCTGCCTCTGGGTAACTTCTGGACC
TTCCGCCGCTGGGTCAATGGCTTTTGGGAAGCTCCCGTCTGGCTGCCGCT
GCTGTTGATCTTTGTCAACTTGCTGACTGCGATTAACTTTGCCCGGATTT
TTAACTGGGTTTTCTTGGGTCAGCCCCACGCCAAGACACGTCGCGCCGAG
GTTCCTTGGCCGATGGCGGTTCCGATTGTCTCCTTGGTAATTGTGGTGCT
AAGTCTCCCGTTGCTCCTGCAGCAATGGCAGCTCTTGGTCACTTGGGCGG
CACCGTTGCTGGCTGACGGTACTTGGCTGAACCACTACGCCATGCCACTG
ATTGCAGCGAGTGGTGGGATTGGCTTCTGGATTGGTTTTCAGATCCCCTG
CCCTCCCGTTGGCGACATCCGCGGCAAACTCAATCCGGTTCAAGACCTGT
TGGCTTACGACTTCTACATCGATCGCGTCTACCGTCTGACGGTTGTGGCC
CTTGTGAGTTTGGGTTCGCGCACCGTCTCTTGGATCGATCGCTACATTGT
CGATGGACTGGTTAATGCTGTCGGTTTTGTTGCCCTGATCAGCGGCCAAA
GCCTGCGCTATAGCGCCTCAGGACAGTCTCAGTTTTATGTGATCACGATT
CTGATTGGCCTAGCGACCCTGCTGGTCCTGACCTTTGGACTGGGCGATCT
GTGGCAGGAAATCCAGACGCTGATCCAACACACTGGTACACCCCCGACTC
TCTAG

>2771434358 Ga0255787_11380 355047..356186(+)(Ga0255787_11) 
ATGTCTGCAACCACCGCTCGGCCTTTGCCGCCCAACCCCGCCAATGCCGT
TCTGGAGCGCTTAGAGGCTGGCGGAGCACTACTGCTCGATACGCCCGACA
ATCTGCTGGAGGTGGTGCACATTCTTGACAGTTACGGGGTGGTGCTGGAT
GCCTACTCTCGCAATCTTTGCTATATCGCCGAGAATGAGTTTTTGGTGCT
GTTCCCGTTCTTTAAGTACTTCAACGGGCAAGTGACACCGGCTAAACTCT
GGCAACACTGGGTCCACGATCGCATCAATTTTGAGTACGCCGAATACTGT
ATGAAAGCCATGTTTTGGCATGGTGGCGGCGGGCTAGATGCCTTTCTTGA
TGGCCCAGAATTTCGGCAATTGGCCGATCGCGCGATTCGGGCTCGCTGGC
GCTCTAACCCTGTGATGCTGGGACTGCATCAGGTCTTCCCTGACTTTTGG
CCAGAATTGATTCGTCAGTCGGCCTACTACAGCGCTTTGGGTCAGTTCTG
GCGGGTGATGAGCGATATGTTCGCTAGTCTTGCCGCTCGCTATGCAGCAG
GGGAAATCCGGCAAATTCCTGACGTGGCAACCCATGTCCGCGACGGGTTG
GTGGCAGCGGCTGCAATTCCGATTACCTACAGCGTCGAGATTCACGGCGA
TCGCTACGACATTCTGCCAGCTTCGGCGGGTCTGACCTTCCTTGCAGATA
CCGCTATTCCCTACGTGGAAGCTGTGTTCTTCCGCGGCACGCCCTTCCCT
GGCACGGTGTCCTATAACGCCCAAGCTCATCAAATCCCCGACGAGCAAAA
TCAATTTGCCTATGGGGCGCTGTTTGCCGATCCCTTGCCGATTGGGGGGG
CAGGGATTCCTCCAACGCAGTTGATGCAGGACATGGTGCACTACCTGCCC
GAGGAACTGAAGCAGTTCTACGCGAACCGTACGCGGGGTAGCCGCGATGT
GCGCGTCAAGATTTGCGAAAGCTTTCAAAAATCGATGTTCTGTGTCACAA
CCGGTGCCTTATTAGGATTGGCTCCCTATCCTTTGACTACGGATGTCCCA
GAGCAACAGGCTGCCAATCGCCAATTTCTGGGTCCTTGGCTCGATCGCAT
TAGCACCACTCGGCTCAGTCGCGTCAATGCCTTTTGCTAA

>2771434359 Ga0255787_11381 356219..357436(+)(Ga0255787_11) 
ATGCTGCTTGCAGCGATCGCTGTTCCGATTCAGGCTCCCTTGCCTGCCAT
GACGCTGCTGTTAATGGCAGCGTTATTTTTGCCACCGGTATTTCGCGCGC
TCAAGCTGCCTGAATTACTGGGGCTGATTTTGGCGGGAGTCTTGCTGGGT
CCTAGCGTCTTCAACATTCTGGAACCCAAAGCGGACACCGTGGCGCTTCT
GGCAGGGGTTGGCAAACTCTACCTGATGTTTCTGGCGGGGTTAGAAATTG
ACCTCAGTCAGTTTCAGGCTGCCCGCGATCGCTCCCTGCGGTTTGGCCTC
GCCACCTTTGCCATCCCGCTCAGCGTTGGCCTCCTGATTGGCCTCGGGTT
TGGCTTTAACCTCAACAGCGCCTTTTTAATTGGATCGTTGCTGGCCTCCC
ACACCCTCCTGACACTGCCGATTGTGGAGCACTACGGCCTGCTGCGTCAG
CGAGCTGTGGCAGCGACCTTGGGGGCCACCATCTTTACGGACATTGGGGC
GCTTCTGGTGCTGGCCGTTTGTCTGGCGGTGCAGTCGGGAGATGGGGGCA
TCACTGCGATCGCGCGGGATTTATTGATCTTCTCGGTGTTCATTGCCTTG
GTGCTCTATGGCGTTAAGCCCCTGAGTCGCTGGTTTTTCCAACGTGCCCG
TGCCAATGAGCGCAATCAGTTCCTCTTTATTTTTCTGGTCTTGCTCTTGG
TCTCCTTGGGGGCGCAGACCATCCAGCTCGACATGATCATCGGTGCCTTC
TTGGCGGGACTGGCCGTCAACGAAACCCTACAGGATGAGCCCGTCCGCGA
AAAGGTCGACTTTTTTGGCAAGGTGTTTTTCTTGCCTTGCTTCTTTATCG
ACATCGGCCTGTTGCTCAATCCCGTTGCCTTTTGGCAAACCCTGACTACT
GCCACCAGTTTGACCATTGCAATTATTGGCGGTCTGTTTGGTAGCAAGTT
CCTTGCAGCATTCGCCGTCAAGCAGCGGGAAGGCTACCGCTGGGAAGAAG
TACGCCTGATGTGGTCACTATCGTTGCCGCAGGTTGCTGCGACTCTGGCT
GCGGCACAAGCAGGCTTGAAAGCACAATTAATTTCGCCAGCGGTGTTCGA
CAGCATCATTGCCCTTGTTCTAGTAACTGTATTGATTGGGCCATTGCTGA
CCGATCGCTTTGCTCAACAACTACAACTCCATCCAAAGTCTAATGAGGTA
GCAAAGCTCCTCTCTTAG

>2771434360 Ga0255787_11382 357466..358503(+)(Ga0255787_11) 
ATGATAGAAATCAAAGTTTATGGTCAAAACTTGGATTGCATTATAAGTAA
TGGAATCTCTGCTCTTAGACGCAACCTTGAAACTTTTCCTAGTTTTGATC
CAACCCTCCCCTATGAGGAAAAGGATGCTTATATTCAAGGACCCATACAA
ATCGGCAATTACTTGCTCACCTATGCAAACTTATATCAAAAGGCTGAAGA
GTACTTTGATAGGCTAATCCAAGAAATTGAAGCCTTTGAATCTGAAAGTG
GCAAAACTTTCAACAAGGGAATGGTCTATGCAAACTTGGGAATTGCTCAG
ATTATTGGCAAGAATTTTGATCAAGGAATTGCTCATCTTCTCTGGGCATC
TGAAGAAGACAAGGCTTTCAGCAGAAATCCTCATGGGATTATAGAGTCAG
ACTTATGGAAACAGTTTGAGAATCAATATATTTTTCCTTTATTTATTAAC
TTAAACACAATAGAAGCAGCTGAATTAAGCTCCAAAGTAGACAAAATATT
TATCGAAAGATTGCTGAGATATTTTGATTTAGAACACAGGCTGCTTCTCG
AAGTGGCAATGTTCTCTATTTGTGAAAACTTAAAATTTAACCGCTTCAAG
AGGAATAAGTACACTCAAGTCAAGATGTACATGCTACTAAGAGACTTGTG
TATTCTAATAGAAGCACTCCTTAGAAAGAAATACTTAACCAACTATCCGA
ATGGTTCAGAGGGAGGGAGTCTTTTTAAATTACTTGAGTTCAATTTGTCT
ATTAGGGGCTTTAGGTTTAATAACTCTAGCCTTAAAGGGAAAAATAGAGC
TCAAGGTATTCAGGAGTTTCTTGATAAATTAGATTCTATCTTTCAGTCAA
CTGAAGATTTAGTAGTCAAGCAATGTTTCTGCTTGGCTCTAACAAGAAAC
TTTACAAGTCATCATCTCGATATTTCCAATGAGATCAGGTCTGAGTCTAG
TCAGTTCACTCTATCTGATGTTTGCGAGACTATTATTGTTAACCTTCTTT
CAGTATTGCTGTATTTTTATGCAGTTAATGCAGTCTAG

>2771434361 Ga0255787_11383 358550..359197(-)(Ga0255787_11) 
ATGTTGATCAATTTGGGACAGCGGCTCGAAAATTTGCGGACGCTGCTCGG
TTTCCTAAAAGCAGCCCGTGCCGAAAGTCTCGATCGCGTGTTGGCGATCG
CCGATTCTCTCAATAAAACGGAAATCGCAGCTCAGAGTCGGGCTTGGATG
CTTTCGCATCCGGCAGTGGCTCAACTCGCTGAGGAACACTACGCACCAGC
TCGCCCCTCTCTTGAAGCGCTCAACCAACTACCGACGGGGACGCTCGGGC
AGGCCTATGCCTCGCTCTTGCTCAGTCAAAATCTCTCCCCCGATGACTTG
CAGCCCGCAAAGCCAGCTACCAATGCGGATGAATACATCATTGAGCGACT
GCGGGTCACCCATGACATCACCCACGTGATCACAGGCTTTGGCACTGATC
CGGCCAGTGAGCTAGGGCTGCAAGCTTTCAATTTGCGCCAAAACCGATCG
CCTCTTGCGGTGTTGCTGATTGCTGGTGGTCTGCTGAAAACAATCAAGGA
AGGACGCGATCCAGCCCCCATTCTTAAAGAGGTGGCTCGTGGACTGGAAC
TAGCTGACAAGGCGGATTTATTGGTGTCGCAGCGCTGGGAAGATCACTGG
GATTGGACGCTAGATCAGTGGCGACAAAAATTGGGAATTGTGCTCTGA

>2771434362 Ga0255787_11384 359323..360411(-)(Ga0255787_11) 
ATGACGGCTGGCTCACCCCGGCGATCGCTCCCGCCATCCCTGCGCAAGGT
GTTGATTGGGGGACTGTTTTTTGTCGCGACCCAAGCGATCGCCATCTTGG
GCTACTGGTTAGCGGGCTGGAGTTTGATGGATGCGATCTATATGGTCGTC
ATCACGATTTTTGGGGTGGGCTATGGCGAAGTGCGCCCGATCAATACCCC
TGAGCTGCGAGTCTTCACGATCTTCGTCATCCTGGCGGGCACTTCCTCAG
CGGTGTATCTGATCGGCGGCTTGGCGCAGCTGGTGACGGAAGGCGAAATT
CGACGCGCTTTGGGCGTGCGACGCATGACTCGAGAGATTCGAAACCTGAA
ACAGCACGTGATTATCTGCGGCTTTGGTCGAATTGGCCAAATTCTAGTTC
GCAAGATTGCGGATGCTAATCTGCCGATGATCATTATCGATAGTGATGAA
TCTCGAGTCCGACAAGCAGAAGAGCAAGGCTTTTTAGCATTGCGGGGCAG
TGCGACAGATGAAACAGTTCTACTAGATGCGGGTATTGAACAGGCACTGA
CTTTAGCAACTGCTTTACCTGATGATGCTGCCAATGTTTTTATTACGCTG
ACAGCTCGAGGACTCAATCCTAACTTGACCATCATTGCACGGGGAGAGTT
GCCCGCCACTGAGAAGAAGCTATTGCAGGCTGGAGCCGATCGCGTCATTT
TGCCTGCGACGATCGGCGCATTACGGATGGCCTATTTAATTACTAATCCA
GCTTCATCGAGTCTATTGGAGAGTAGTGATAGTCACCAAACGCTCAATGA
ATTATTGGGTGAATTGGATATCCAAATGGATGAGCTGGCGATCGCCCCCC
AATCGCCACTGATTGGCCATCGCTTAGGGTCAGTTGAAGTCAGCGGCAAG
GGGGCTTTCATTATCGTGGCGCTACGGCGATCTACCGGCGAGATGATCCT
GCGGCCTGGTTCAGATCTGTTTTTGCATGCTGGCGACACGTTGATTGTCA
TGGGGCACAGTGGCGATCTACCCCGCTTTGCCAAACACTACGCCCTTCAG
CGCCAAGTGCAGTATCGAGGCGTGCGTCAGCGTCCCTAG

>2771434363 Ga0255787_11385 360564..362012(+)(Ga0255787_11) 
ATGCTCAAGATGAAGCCTGGAGTGATCGCTTTTCTACTGGGACTGCTCAC
CGCCTGCCAAGCGCCGCTCGCGCAGATTCTCCCCGTTGCTGGCGGTGGCT
CCACTCGTTGGGATGCCAATGCGCCTCTACAGGTTGCTTTTAATCACGAT
CCAGACCAGCGATTTACCGACGGCTTAGGGCGCGATCGCGAGGGAGATGA
CCTGGAAGGGCGACTCCTTGCCAGCTTGGAACAAGCAACAACTTCAATCG
ATGTTGCGGTTCAGGAAATCCAGCTTCCTCGACTGGCAACGGTCTTGGCC
CAAAAACACCAGGCGGGCATCCCGGTTCGCGTCATTTTGGAAAACCAATA
TCGCCAGCCCTGGAGTCAGCGCCTCTCTGCCCCGATGAGCGATCGCGATC
GGCAACGACTGGAGAACTACCGGCAACTGGCCGATCGCAATCGAGATGGC
CAGCTCAGTCCAGCTGAAATTGCCACGGGAGATGCTGTCGTCATCCTTGA
GCGTGCTGGGGTGCCGATCCTAGATGACACCGCTGATGGCAGCAAAGGTA
GCGGCCTCATGCACCACAAGTTTGCGATCATCGATCGCCAATGGGTCGTC
ACCGGTTCAGCCAACTGGACAGCCAGTGATTTCTTTGGCGATCCGGGTCG
ACTGGCCAGCCGAGGCAATGCTAATCATCTGCTCTGGTTCCGCAGCCCTG
CGATCGCCGCTACCTTCCAAACAGAATTTGACCTTATGTGGGGAGATGGC
CCCGGTAACTTGCCCGACAGTCTGTTTGGCCGGGCGAAGCCGCCGCGATC
GCCGCAATCAGTGCGCGTAGGTCAGACCCGTGTCCTGGTGCAGTTTTCGC
CCTCCAGCCTGCGATTGCCTTGGGAGCAGAGCACCAATGGCACGATCGCT
CGTTACCTCACGCAAGCTCAACAGCAGGTTGATCTGGCGCTCTTTGTTTT
TTCCGAGCAGGCGATCGCGGATGTTTTGGAAGCGCGATCGCAGCAAGGCA
CCCAGATTCGCTTGCTGATTGACCCTGGCTTTGCCTATCGGCCCTACAGC
GAACTGCTGGATGCGTTCGGCCTAACGCTACCCGATCGCGACTGTCGTGT
TGAGCCTAACAATCGCCCTTGGGCAACACCACTGGGAACTGCCGGAGTGC
CGCGTTTGGCGCCGGGCGATACGCTGCATCACAAGTTCGCCGTGATCGAT
CGCCAGCGTGTGCTGACCGGATCCCACAACTGGAGTGCAGCGGCAAACGA
AAACAACGATGAAACCTTTCTGGTCATTGAGGATGCAACCCTAGCGGATC
GATTCAGTGCCGAATTTGAGCGACTCTATGCCAGTGCGTTCTTGGAAATT
CCGCCAGCTCTACAACGGCGAGTCAACGAGGCCAATCGCCGCTGTGGGAG
TCGATTGGAAATCGCACCCAGCCGAGATTCCGCAGAGCCTGAAGACTAA

>2771434364 Ga0255787_11386 362052..362483(-)(Ga0255787_11) 
ATGATTCGTCTGGCCAACAATGACGATCTCCCAATTCTCGTCAACATCTG
GCTTTCCGCTTCCCGCGAAGCGCACGCCTTCATTCCCGACGAGTTTTGGC
TCTCTCAAGCCGAGGCCATGCGAGACCAGTACCTTCCCGGAGCCGAAACC
TACGTGGTTTGTGATGCAGCTGGAACGCCTGTGGGCTTTCTGTCGCTTGT
GGAGGATAGTCTGGCAGCCTTGTTCGTTGATCCAACGCATCAAGGCAAGG
GTATCGGTAGCGCACTCCTCCGGCAGGCGCAGTCCCTGCGAAAGGGGCTG
GGACTTTGTGTGTACGTGAACAACGATCGCGCGCAGAAATTCTATCGCCG
ACACGGCTTCAAGCCAGTTGAAGAGCGACTGGATGAGCGCACTGGGGAGC
GTGAGTTGTTCATGCAGTGGTCAACCACCTGA

>2771434365 Ga0255787_11387 362621..362983(-)(Ga0255787_11) 
ATGAGCTTAAATGTTGTCAACTTGGTGGGGCGCGTGGGCCGCGACCCTGA
GGCTCGCTACTTCGAGTCCGGCTCAGTAGTCTGTAAGTTTTCGCTGGCGG
TCAATCGCCGCACCCGGAACGATGAACCCGACTGGTTCAACGTGGAGTTT
TGGGGGCGTGAGGCACAAGTTGCGATCGACTATGTCAAAAAAGGCAGCCT
GATCGGGATCAGTGGCGCCCTCAAAATCGAAAGCTGGACCGATCGCGATG
GCAAGCAGCGAACCACTCCTGTGGTGAGGGGCAATCGTCTCGAACTGCTC
GGCTCGCGCCGCGATCAGGAAGGTGGGATGGCACCTCGAGATCCCGATAG
CGATTTGTTCTAG

>2771434366 Ga0255787_11388 363176..364213(+)(Ga0255787_11) 
GTGAGTATTCTTCGGCGCTTCTCCCTCTCCCGCGACATGGGTATTGACCT
AGGGACGGCCAACACACTGGTCTATGTCTCCGGTAAAGGAATCGTTCTGC
AAGAGCCTTCAGTGGTCGCGATCGACCAAAACCTCAAGAAACCCCTAGCG
GTCGGCTCTGAGGCCAAGTTGATGTTGGGGCGTACGCCCGGCAGTGTCGC
AGCCCTGCGCCCCCTGCGGGATGGTGTCATCGCTGACTTTGATGCCGCTG
AGCTGATGCTCAAGCATTTCATCCGGCGGGTGCAGGAAGGGCGATCGGGG
GTTGCCCGCGTCGTGATTGGCATTCCCAGTGGCGTCACGGGGGTGGAACG
ACGGGCAGTGATGGAAGCTGCAACCCAAGCAGGCGCCCGCGAAGTCTATC
TCATTGATGAGCCGGTTGCAGCCGCGATCGGGGCAGGACTGCCAGTGGCA
GAACCGACCGGGACGATGATTGTCGATATTGGCGGTGGCACTACCGAAGT
CGCCGTGATGAGCTTGCAGGGCATTGTCCTCAGCGATTCAGTGCGAGTCG
CAGGCGATGAACTGAGTGAGGCGATCGCGCAGTATCTCAAGAAAGTCCAC
AACCTCGTGATTGGTGAGCGAACCTCCGAGGAAATCAAAATTATGGTCGG
GTCGGCGTTCCCCGACAACGAATTTGACGAGACGACCATGGAAGTCCGGG
GTCTGCACCTGCTCTCGGGTCTGCCCCGTACCGTCACGATCAAAGCAGCG
GAAGTGCGCGAAAGTATGGCGGAGCCGCTGAATGTAATTGTGGAAGCCGT
CAAACGTACCCTCGAAAAAACCCCGCCAGAATTGGCAGCAGACATCGTCG
ATCGCGGGATTGTGCTTGCCGGCGGCGGCGCTTTGGTGCGCGGCTTGGAT
GAGCTGATCAGCCATGAGACGGGCATCATCACCCACATTGCACCAGACCC
ACTCAGCTGTGTGGTCTTGGGAACGGGACGTGTGCTCGAGAACTTCAAGA
GTCTGGAGCGGGTGTTTAGTGCTAGCTCCCGTGCCTAG

>2771434367 Ga0255787_11389 364238..364987(+)(Ga0255787_11) 
ATGACGGATGTGCTGCGTTGGTTCAATCGCTTTGGGATCCGCGTGGCGAT
CGCAGGGGGACTGATTGGGGTCGCTTGGATTTTGCGGCAAACCCAAGGTG
CCCTGTTGGCAGAGGTCTATGCCTTGATCACTCGCCCCTTTTATCCAGGG
CCAACGCAGCAGGAATGGGTGCAGTCGGCAACGGTGTCGGGTCTAGAACA
GGCACTCCTAGAAGCCGAAGCCGAGAATCGAGTTCTGCGTCAACAACTCG
CCCTGCAACCCAAACAGCCCCCGGGAACCGTTCTCGCCCCGATCATTGGT
CGCAGTGTCGACAGCTGGTGGCAGCAAGTCACTCTCGGACGCGGTAGCCG
CGCTGGGGTGCAAGTGGGGGATAGCGTGAGTGGTCCAGGAGGGCTAGTGG
GGCGCATCGTTAGCGTTTCCCCCAACACCAGCCGGGTTCTGCTGATTACC
GATCCCAGCAGCGGCGTCGGCGTAATGATCAGCCGATCGCGCAGTCAGGG
CTACATTCGCGGCCAAGGCACCAACCAAGTCACCGTGCGCTTTTTCGATC
GCGATCCCGTCGTGCGTCCGGGGGACGTCGCCGTGACCTCCAGCGCCAGT
ACACTTTTCCCCGCTGGCTTGCCGGTCGGGGTAGTTCAGAAAGTTGATCT
GCAAGCCACACCTGCCCCCGAGGCAGTCTTGCAACTCTCGGCTCCGATTG
GGCAGCTAGAGTGGTTGACGATTCAGCGATCGGTACCCAGCCCGCCATGA

>2771434368 Ga0255787_11390 364984..365631(+)(Ga0255787_11) 
ATGAGCTTCAGTGCTGACGATGCGCGATCGCCTTGGCTGGCGACTGGCTT
ATCGGCACTGGGGCTAACCTTGCTGATGCTAGTTCGGCTCCCTGGTTTGG
AGCTGGCAGGTATTGCGCCTCACTGGGTGCTGCTCTGGTTGATTACGTGG
GCACCGGGTCATGCCGTCTGGCAGGGGATTGTGGCGGGGGTAACGCTGGG
ATTGCTGCTCGATGCGCTCAGTACTCCCTATCCCACCCATGCACTGGGAC
TAGCGATCGCGGGTTGGCTGATCACCGCTGGCTACCGCCGCCGCTGGTTT
AGCTTGGAACCGATCGCGTTAGTCAGCCTCTGTTTTGGCCTGGCTATTTT
GATCGAAGCCACGACGGCGCTGCAATTCCTGATTCACTTTCACGATTCCA
ATAGCTGGTCGCCCGAAGCCAGCAATACTGCCCAGCGAATTATTGCCGAC
CTCAACCGCCCTCTAGTGCCCGATCAAAAGGTGGGCATTAACCCCCGCTA
TGTCGCTCAACCGCTGTACTTTTTGCGCGGGATTCTCTGGGACTTCGCCC
ATATCGGCTTGGCTTCAGCCGTGATCAGCAGTCTATGCCTACCCCTCGTC
TTTATCCCGTTGCGATCGCTCTGGCAGGCTAAACGCGATCGCCTGTAA

>2771434369 Ga0255787_11391 365764..367215(+)(Ga0255787_11) 
ATGACTATCGCGAGCCCAACGGGGTTTCGTCGCCTGCCCCCCTGGCTGGC
ACGACTGGCGGGCAGTTCAACGCTGAGTGAATCTCAGCCCGATCATGCGG
CTTGGGTCTGGCTGGGAGGTGCGCTGGTCTGGATGATTCTGGGCATGTGC
CTCGGCATGATCGCCGCCATTAAGCTGACCTATCCCGACTTCTTGGGTGG
AACTGCACCGCTTGGCTTTGGGCGCGTCCGTCCCGAACACGTCAACACGA
TTCTGTTTGGCTGGATTGTCGGCGGTGAAATTGGTGCAGCGCTCTACATC
CTGCCTCGTGTCTGTCAGCGATCGCTGATCTTGGGAGAACTGGCTTCCTT
GAGCGGCTGGGCATATCACATTGCTGTGCTGCTGGGCCTAGTTAGCGTCA
GCTTGGGTTGGACAAAGGGTGCCGAATACGAGGAATGGGTGCGTGGCATC
AACCTCGCGGTGGTGATTACGGTCAACCTTACGGCGCTTTGTCTGGCCTT
GACCGTGTTTGAACGGCGAGTCAGTGGATTGTTTGTCAGCGTCTGGTACT
TTTTCCTGTTCGCGATCGCCTTTGACTTCATCTACATTCCCGCCAACCTG
AGTCGGAATGCAGGCGCGGAAGGTGCGGTGATCAACTGGTACTACGGCCA
CAATGCCGTTGGTTCAGTGATGACTGGAGCAGGACTGGCGATCGCCTATT
ACGTGGTGCCGCGGCTGCTGAATCGCCAACTGTTTGCCCACGGCGTCGCC
ACGCTGAGTTTCTGGACTTTTGCCGGTTTCTACATCTGGAATGGCGGCCA
CCACTTGCTCTATGGGCCGGTGCCGCGCTTCATCACGATGATGGGCTACT
TCGCGGCCTTTGGTATGACCCTGCCCTTCGTCCTGTCGACAGTTTCGCTC
TGGGGAACGATTTGGGGGCAGTGGCGCGCCATTTGGGAAAGCATTGCGGT
GCGCTTCGCTGTGCTGGCGGCTTTTGTCTACTTTTGGGCTTCGGCTTCGG
GAGCCATGCTGGCCTGGCATGAACTCACCATCATTCAGCACTTCTCTGAC
AACACGATCGCCCACGTCCACCTTGCCTTTTTGGGTTTTACAACGCCAGC
CCTGAACGCCTTGCTCTATCTAATGGTGGAGCGCGGTCTACGACGTCCTT
TGATCCCGGTCCTGCAAAAACTGCACTGGTGGATGTTTGTGATTGGCTGC
GCCCTCTACATCTTGCCGATCTACGGAGCCGCTTTTTTTGAGGGTGTTGG
TTGGTTCCAGCAAGTGCCTTTTAGCGAAACCGTTGCGCTGCGCTACCCCT
ACTACTACCTGCGGATGTATAGCGGTTTGTTCCTAATCGGCGGGCAGCTC
GCCATGGTCTGGAACCTGATTTATGCCTGGCGATCGCCGGCACTGGAACC
TGTGGCTGCGATCGAATCACCTGTCTGGCTGGTTCCGGGAGAAGACGCAT
GA

>2771434370 Ga0255787_11392 367212..367964(+)(Ga0255787_11) 
ATGAGACGCCTCTCCTTTCTGCTCTCGGGGTTGCTCATCCTCTGCCTGGG
CGTGTTCATCATCAGCGAGCTATCGATCCGGATTGCTGGTGATACCGTTC
CGTCCCCGGGGCTACAGCCCTACAGCGAAGTGGCGCTGCGCGGCCGTCAG
GTCTACATCGAAAATGGGTGCCTCTATTGCCACACCCAGCAAGTTCGACC
GCTGACGATCGACGCACCTTATCTACATGGCACGCGCCCCTCGCTGCCCA
ATGACTATGTCTACGATGCGCCCCACCTGATGGGGACAGAACGTCAAGGT
CCCGACCTCACCAACATTGGGCGCAAGTATCTGGGAGCTGAAGGTGCTGC
CCAGTTGTCGGTGCTGCTGCGGAATCCGCGCTTGCAATTCGCCAATGCGA
CGATGCCGAGCTTTGATTTCCTCAGCGATCGCGATCGCGCTGATCTCGTC
GTTTATCTCCAGACACTCGGGTTGTGGAAGGAAACCTACGACGGACCGAT
TGAGCGCTGGACCTTTGAATACCTGCGGGATGTCCCCAACCTGACGCAGG
AAACGATCGATCAGATCGATGGACTGACCGAAGCGCGGCAAGTCACCACC
GTGAATGTGCTGATGCTGGTCTGGTTTGGGCTGGCGGTGGTTTTGCCCTT
CTTCTTGGCTTGGCGCAGCGGTCAATTCCGCGATATGGAAGCGCCAGCGC
TGCAACTCAGCCAGCAAGCTGAAAATCCGACTGACCCTCGTGCTGGAGAG
TAA

>2771434371 Ga0255787_11393 367965..368498(+)(Ga0255787_11) 
TTGATTTTGGACTTTCCGTTGAATCGGGCGAATTTGCCCTACCCCGATCC
GCTGCATGCGATCGTGGTGCACTTCGTGATTGCGATGGTGATCATCTCGT
TCCTGTTCGAGGTGATCGGGTTGATCAGCAAACGCCAAAGCTTGCTGAAT
GCGGGCTGGTGGAATCTGGTGGTAGCCGCGATCGCGATCTTCTTTGCCAT
CCTCTTCGGCCAGTTTGAAATCGGTCTCACCCAGCCGTCGCAAGCCGCTC
AGCCGGTAATCGATCGCCATCTTGCTGTGGGTTGGTTGCTGCTGCTCTTG
CTACCGAATCTTGCACTCTGGCAGGGCATTGAGCGATCGCGCGATCGCAC
GCGCATTTCTAAAGGTGTGCTGGCGTTTAAGGCGATCGTGGTCGTGCTGG
TCTGCTACCAATTCCTGCTGGGTACCACGATGTATTGGGTCTACGGGCTG
CATGTGGAGCCGGTGTCCACCGCTGGCCGAGCTGGACTACTCAGTACTGC
GGTCAATCCTGAGTTGACTGGGGAGGTGCGCTGA

>2771434372 Ga0255787_11394 368498..369406(+)(Ga0255787_11) 
ATGATCTGGTCCCTATTTGCAACCAATCCCAACTGGAGTAGCGGGCTGGA
TTTGGGGCTGAATGGTCTGCCCTACACGCTGCCAGTGCACCCCAACTTAG
TGCACTTCACCATCGGCCTGTTCTCGATCGCGCTGATTTTTGATGTGATC
GCCACCAGTCATGGTCTGCTACGACCCATCTATGACGGGCTGAAGATCAA
TCCCGATCGCTCGGCTTACTACGACTTGGGCTGGTGGAATTTGTTGGCCG
CTGCCCTGATCACCTTCGTCACGGTAGCCTTTGGTTTTTTCGAGATGCTG
CTAGCTGAACCACCAGCAGGAGCCGTCAGTCCTTGGGGTTTACCGGCGCT
GGAAACCATGTACCTGCACGGAGTGGGCGGCGTTTTTTCGCTGTTCATGA
TTGTGTTGCTGACTGTCTGGCGCGGGCTGGAACGCTATCGCTGGCGATCG
CGCCAACGGGCACAAGTCAGTCTGCGCTACGTGGCGGTGTCTCTACTCGT
GCTGGGCTTTATCAGTATCCAAGCCGAGATGGGGGCGCAACTGGGCGGGA
CCTTTGGCCTGCACAATACAGCAGCGCTCCACATCAGCGAACAACAGTCG
GTCGCAGAACTACAAACCCTGATGATCCCTGCCCGTTCTGTGGGGCAAGC
GATTTCAACACCAACCACGAATTACCCGCTACCCCGCTGGGAAATTCAAG
GCGATCGCCTCTACTACGGCGTTGCGGAAGTGCTGACACTGCCTGCCAGT
GTGAATCGCGCCGCGCTCCTGACACAACTGAATGAACGCAATTGGTCAGC
GGATGATTTCGCGATCGCCGGCAATCAACTGTTGCTGGGCGATCGCCCCT
TGCCGTTGACGCGAGTACCGATCATCTCTACCGCCTCCAAGCTGCTCTCC
TCTCCCTGA

>2771434373 Ga0255787_11395 369415..370842(+)(Ga0255787_11) 
ATGACTTCTGCTGAGACCAAACCCACGGTCATTGTTGGGGGCGGCTTTGT
TGGCCTATTCTGCGCACTGCATTTGCGTCATCGTCGCTATGCTGAGCCGA
TTATTTTGATCGATCCCAAGGATCGCTTCATCTTTCGGCCACTCTTATTC
GACTTCCTCAGTGGGGAACTCAGTGATGAGCAAGTTTGGCCGCGCTACGA
AGAACTCCTGCAAGGGAGCGAGGTCGAGTTTGTGCAGGATTCTGTCAGCC
AAATTGACCTCAAGGGGCGATCGCTGACGACGGCCACAGGTCGGCAACTG
AATTACGGCCACCTCGTGTTGGGGCTGGGGGCCACACAGGGCTACTTTGG
GACGCTGGGGGCAGCAGAGCATGCCTTTGCTTTCCGCGATCGCGATGATG
TGTTGAAGCTGGGGAAACACTTACTCCAGCGCTTGCAGCAGGCGAGTCAA
AGCCGCGATCGCCAACAGCGACAAGACCTCCTGACGATCGCGGTGGTTGG
CGCAGGGCCATCGGGCATTGAAATGGTTGCGCTCTTGGCCGATTGGTTGC
CGCTGCAATACGAGCGTCTGGGAGGCGATCGTCAAGAAATCCGGCTGGTG
CTGGTCAATCGCAGTCCTGAAATTCTCAAAGGCGACGCCAACGCCAGCCT
GCATGATCTGGTTTTAGAGGAACTGCAGCAGCGTCAGATCCCGATCGAGC
TGCTGCTCGGTGTGGCTGTCGAAGGCGTCACGGCAGAGGGATTGGTCTAT
CGATCGGCAGCTGAAGCGGAACCGCAGCAGCTGACTAGCACCGTCATTTG
GACGGCGGGCGTCAGTAACAATCCGCTCTTGGCAGAACTAGAGATTCCCG
CCAGCGATCGCAATCGCCATGGCGTTCCTTACGTTTCACCGACCTTGCAG
CTCCTGGGCTATCCCGAGGTGTTTGCGGCGGGTGACTGCGCTGTGGTCAA
AGAGCAGCCGCAACCCGGACTGGCGCAAGTAGCCTATCAACAGGGCGCAG
CGATCGCCCACAATCTGCTGGCACTCAGCCATAATCACGCCCTGAGTCCA
GCCAAAGTCAGTCTGCGCGGCACGTTGATGGGCTTGGGAATCGATAACGC
CGTCGCCAACTTGCTGAACCGCTATCGCGTCACGGGCAAGCCGGGAGCAT
TACTGCGAAAGGCGACCTATTTGGAGCTACTACCGACACCCGTTCACAAC
TTCAAAGCAACGGTGGACTGGCTATCGGAGGAGTTGTTCCATCGTCATAG
CGGCGGACAAACTCAGAGTTTGGAGAAGCGCGAAATCGGGATCAGTCGAG
CGATCGCGATCACGATTGTCGGTCTAGTGGCGATTCTCGGAGGCTTCTTG
GCAACCCGCCTGCTCAACGAACCGCGATCGCCGCAACCGCAGCCCAGCCC
AACACAACCAGCACCGCCTGCACCCTAG

>2771434374 Ga0255787_11396 370902..372263(+)(Ga0255787_11) 
ATGCCCGATTCGACCCTCAGTACCGTCGCCAAGCCCACGTGGCAGCAGCG
GTTGCTGTTTGGTCAAGAGCCCAGTCCTGAACTGGCCGCCATCCTGCTGG
TCTACTTTGTGCAGGGCATTCTCGGACTCTCTCGGCTAGCTGTCAGCTTT
TTCCTCAAAGATGATCTCGGCCTCAGCCCCGCTCAGGTTTCTGCCCTGAC
GGGGATCGCAGCGCTGCCTTGGATGATCAAGCCGGCTTTTGGCTTGCTCT
CCGATGGCTTTCCCTTGGGCGGCTATCGGCGGCGACCTTACCTGATTGCT
GCAGGCCTGTTGGGCAGCCTTGCGTGGTTGGGCTTGGGCACCGTTGTTCA
TTCCCCCGCAATGGCGACGCTGGCGATCGCGCTCAGCTCGTTGTCGGTCG
CGCTCAGTGATGTGATTGTCGATTCCCTCGTTGTTGAACGAGCCCGCCAA
GAATCGCGATCGGAATCCGGCTCGCTCCAGTCCTTGACTTGGGCCGTATC
GGCACTGGGTGGCTTGGTGACAGCCTATCTCAGCGGCTTTTTGCTGCAAC
TGTTTGAGACCCGCACCCTGTTTCTGATCACGGCCACTTTCCCGCTGATT
GTCTGTCTGGTCGCGGGCTGGATTGCCGAAGTACCCCAAACGATTCAGCC
GGGACTAGCGCTGATTCGCGAGCAGGTTGGTCAAATTGGCCAAGCTCTGC
GCCAGCGCCGTATCTGGATGCCGACGCTCTTTCTGTTTCTCTGGCAAGTC
ACCCCTAGTGCCGATTCTGCTTTCTTCTTCTTCTCGACCAACGAGCTGCA
CTTTGAGCCAGAGTTTCTGGGTCGCGTTCGACTCGTCACAAACTTGGCCT
CGCTGCTGGGCGTTTGGATTTTCCAGCGCTTCCTACGGGGGGTGCCGATG
CGTCGCATCTTCGGCTGGATGATCGTGGTGACGACGTTGCTGGGCTTGAC
CTCGCTGATTCTGGTCACGCACCTCAATCGCAGTTGGGGAATCAGCGACC
AGTGGTTCAGCCTTGGCGACAGCTTGATCCTGACGGTGGCTGGTCAGCTT
TCCTTCATGCCGGTGCTGATTTTGGCGGCGCGGCTTTGTCCCAGTGGCAT
TGAAGCAACGCTGTTTGCCCTGCTGATGTCGGTGCTGAATCTGGCGCACT
TTGGCTCTGTCGAGCTGGGAGCGCTGCTCACCCATTGGCTGGGCGTCACC
GAAAGCCAATTCGATCGCCTTTGGCTGTTGGTGCTGCTGACGAACCTCAG
TAGTCTGCTGCCGCTGCCCTTGCTGGGGCTCTTGCCCGCCGAGGAAGCCG
AAACGGCTCCTTCGGACGCGATCGCCTCCGCTACTCCTGAACCCTTGGTT
GTAACCCAATGA

>2771434375 Ga0255787_11397 372260..373741(+)(Ga0255787_11) 
ATGACTGCCACTGTTCCTTCTGCTACGACTGAGACCTTCAGCCGCGCTGA
TTGGCTGCGGGGTTACGAGTCCCAAACTGAAGAACGGGACTACTGGATTG
ATGACATTGAAGGGGAGATTCCCGCTGAGCTAGAGGGCACGGTCTTCCGC
AATGGCCCCGGCCTGCTGGAAGTGGGCGGCCAAAGTCTGCACCATCCCTT
TGATGGCGACGGCATGATCAGCGCGATCGCCATTCGCCAAGGGCGCGCCT
ATTTCCGCAATCGCTACGTCCGCACTGAAGGGTTCCTGGCGGAGCAAAAG
GCTGGCAAGATTCTCTATCGTGGCGTGTTTGGCACCCAAAAACCGGGCGG
CTGGCTGGCCAATATCTTTGACCTTGGCCTCAAGAATATTGCCAACACCA
ACATCCTCTACTGGGGCGATCGCCTGCTGGCGCTGTGGGAGGCGGCAGAA
CCGCACCGCCTCGATCCACAGACGATGGAAACTTTTGGCCTCGATCGCTT
GGATGGTTTGTTGGCCGATGGCGATCCTTTCTCAGCACATCCCCGCATCG
ATCCCGGTTCAGAGCGGACGGGCAGTCAACGGCGACTGGTCAACTTTGCT
GTCAAGACCGGTCCTTCCAGCCGTATTCGGCTCTATGAATTTGACGAGGC
AGGCCGCTGCGTCGAGCAGCAAGAGCGGGTAATTCCGGGCTTTGCCTTCC
TGCACGACTTTGCGCTGACCCCCAACTACGCCATCTTTTTCCAGAACCCG
ATTCGCTTTAATCCGCTGCCCGCCTTGTTGGGACAGCGGACGGCTGGGCA
ATGCTTAGCCAGCGATCGCAACAAGTCCACCCAGATTTTGGTGATTCCGC
GCGATCCCCAAGCGCCGATGCAGACCTTTGAGGCGGAGTCCTGCTTTGTC
TTCCACCATGCCAATGCCTTTGAGACGGCGGATGGCGCGATCGTGGTTGA
TTCGGTCTGCTACGACTCATTTCCGATGCTGGAACCCGATCGCAACTTTA
AGGAAGTTGATTTTGAGAGCTATCCCCGCGGTGAGCTGTTCCGCTTCACA
CTGCGCCCCGGTCAACCCCGTGCTGAGCGGCAACTGATTGAAAGCCGCAC
CTGTGAGTTTCCGGTTCAGCATCCCAGTACTGTTGGGCAAGACGCTCGCT
ACTACTACATCGGCGCGGCAGCAGCTCCGACGGGCAATGCACCGCTGCAA
AGCTTGCTGAAAATCGATCTGGAAACCGGCGATCGCAAGCTCTGGACGGT
CGCACCGCGTGGCTTTGTCGGAGAACCGCTCTTTGTGCCGCGTCCTAATG
GCGAAGCAGAAGATGATGGCTGGGTCTTGAGCTTGGTCTACGATGCCGCC
CAACATCGTTCCGCACTGGTGATTTTGGCCGCGCAAACGCTGGAACCGGT
GGCACGGCTGAACCTCAAGCAGCACATTCCCTACCCTTTGCACGGTTGCT
TCACGCCGCACTATTTCGGCCCTGAAGACTGA

>2771434376 Ga0255787_11398 373932..374159(-)(Ga0255787_11) 
ATGGAGAATCTTCGTCCCGTTGATCAGATGACAGATGCTGAATTGTTGGC
AGAGCTAGGATTCTCTGAGGCAGAGTTTCAGCAGCAGTGGCTGGAGTCAC
AACTCCTCAACCTCTTACCTCTATCAGAAGAAGAGGCTTTTCGTTTGCAT
GCTTATTGCCAAGACCATGGCCTAACAGTTCAAGAATTTATTCGACACGC
GATCGCGGCTTCCCTATCAGCGGCTTAG

>2771434377 Ga0255787_11399 374137..374385(-)(Ga0255787_11) 
ATGCCCAAAGTTTTTGAGGAAGCTGGGATTGTTGCGCGGGTCTATCCGCA
AGATCACTATCCTGCACATGTACATGTTGAAACGGGCAATCATACTGGCC
GAATCTGTATTGATGGCACTGTTAGAGTGATCGGCAAGACTACACTAACG
TCTCGAGAACTCAAAAAAGCTTTGGTGCTCGTTCAGCGTTATCAACAGCG
CTGTCTGGCTGTTTGGGAGGCCATTCATGGAGAATCTTCGTCCCGTTGA

>2771434378 Ga0255787_11400 374369..374803(-)(Ga0255787_11) 
ATGGCCACGCTTGCCCCGCCCCGACAGCTCTTATTCAGGATCTTGCATGC
TGATTCCAGTCAGTCAGCGCTGGTGGATCTCGTGATGGCTCGCGTGCAGT
CCCTGGTGCTCTCACTGCCCTACGAGTGGGCTGTCCTGACGGCCGAGGAA
CAAGAAGAACTCTACGCTGTCGCTTGGAGCTTGGTGGATTTCAACGGGGT
CAATCTACTGACGCAGGCGCGATCGCAGCACCCAACACTGGTCGAAGCTC
TGCAGTCCCTCGTGAATCTGATCGAAGACTTGAATGCTCCTTCGCCCGCA
CATCAGTTATCCCGCTATCGCATCCGCCGGCCAATTTCAGAGGAGGACTG
GGAGACTTGGGCGCCGTCAGCTACTGCACAGATCAATGAAGCGCAGTTGC
AGCAACGTCTAGCCAAATATGCCCAAAGTTTTTGA

>2771434379 Ga0255787_11401 374872..375300(-)(Ga0255787_11) 
ATGAAAGCTTCTATCCTCCTAGGGTCTGCCCTCGCCCTCCTCTTGATTGC
GCCGCCACTCCGAGCCGAGAATCCGGCTCATGTTCGCCAGCTTCTAGAAA
CCGGAGCCTGCGCTGGCTGCGATCTTCAGGATGCAGATTTGACAGGTGCT
CACTTGATTGGTGCGGACCTGCGCAATGCGGATCTCAGCGGTGCCAACCT
AACCGAGGTCAACCTCGAAGGAGCTGATCTCACCGGTGCTGATTTAACGG
GTGCCAACCTCAGTCAGGCTTATCTAACGAACGCAGTCTTTGCAGACGCA
GATCTCCGGAATGCCAACCTCAGCGGCGTCACCATGTATCACGCTGATGT
CAGCGGGGCACAACTGTCGGGCATCAACCTTGCCGGTGCCACAATCGGTG
GTACTGCTATCAACATCGGCGGCCAATAG

>2771434380 Ga0255787_11402 375414..378275(+)(Ga0255787_11) 
ATGTCTGCAGACTCTCCCCTCTTGCTTCTCGTGGATGGCCACTCCTTGGC
CTTCCGCAGCTACTATGCCTTTGCCAAAGGGCGTGATGGTGGCCTCCGTA
CGCGCACCGGCATTCCCACCAGCGTTTGCTTCGGCTTTTTGAAAGCGCTG
CTGGAGGTGATGGAGCAGCAGCAACCGCAGGCACTGGCGATCGCCTTTGA
TCTGGGCGGCCCGACCTTTCGCCACGAAGCGGACGAAAACTACAAGGCCA
ACCGCGACGAAGCCCCCGAGGACTTTAAGACTGATACCGATAACCTCGTC
GCCCTGTTGCAGAGTCTGAATCTGCCAATTCTGGTGGAGCCGGGCTATGA
GGCGGATGACCTGCTAGGGACGGTCGCTCATCGTGCTGCCCAGTCTGGCT
ACCGGGTGCGAATTCTCAGCGGCGATCGCGATCTCTTCCAGCTCGTTGAC
CCCGACGGTGCGATCCGTGTGCTCTATTTGGGCAATACCTTTGGTCGCAG
CGCTAATCGAGAAGCGGCCCGTGAGATTGATCCGGCAGCAGTAATCGACA
AGCTAGGAGTGCCGCCGGAGCAGGTGATCGATTTCAAGGCGCTCTGTGGC
GACAGCTCAGACAATATTCCCGGCGTGAAAGGGATTGGCCCCAAAACAGC
GGTGGAGTTATTGCAAGCTTGGGGCGATCTCGATCGCATTTATGAAAATC
TTGAGGCGATCAAACCGGCAGTCCGCAAGAAATTAGAAAGCGATCGCGAA
GCGGCTTACCACTCCCGCAAACTGGCGCAAATCGTTACTGATATTCCGCT
GGCGATCGACTGGGATCACTATGCCCTGACAGGGTTCGATGAACAGGCTG
TTTTGCCTTGGCTGGAAAAGCTGGAACTGCAAGCGTTCCGGCGACAGGTC
GATCGCCTGCAGCAGCTATTCGGAGGACAACCGACAACAGTCGAAGATCT
GGGCGATGAATCGCTGGACTTTTGGACCGCGGAAGAAACTGCTGCTCAGC
AACCCCGTTGGCCACAACTGCAGCCGCGAATCATTACAACCGAGGCAGCG
CTTACTGAATTGGTAGCTCTGCTAGAACAACGGACTGATCCTGAGGCGAT
CGCGGCTTGGGATACCGAGACAACCGATCTCGATCCGCGTAAGGCGCAAC
TGGTGGGAATTGGCTGTGCGTGGGGTGAAGAGCCGGATCAACTGGCCTAT
ATTCCCCTCGGACATACCGAAGGGGAGCAGTTACCGCTGGAAACTGTACT
CACAGCACTGCGACCGATTTTAGAGAGCGATCGCTATCCGAAAGCCTTCC
AAAATGCCAAGTTCGATCGCCTGATTCTGCGGCACCAAGGCATTGAGCTA
GCAGGCGTGGTCTTCGACACGATGCTGGCCAGCTATGTACTTAACCCCAG
CCTCAGCCATAACCTCGATGCCTTAGCCGATCGCTGGCTGAAGGTGCAGA
CGCGCAGCTACAGCGACCTGGTCCCCAAAGGCAAAACGATTGCTGACGTT
GCGATCGCAGAAGTGGCGCAATACTGCGGCAGCGATGTTCATGTGGTGCA
GCGGTTGATTCCCTTGCTGAAAGCGGCGATCGCGGAATCACCTGCCCTGA
AATCCTTGCTGGAAACCGTGGAACTGCCGCTGGAAGCCATTCTTGCGGAG
ATGGAAGATAGCGGCATCCGCATTGATGAAGCCTATCTGGCGGAACTGTC
GGAGCATCTCAAAGGTGAACTCGATCGCATTGAAGTGGAAGCCTATGAGG
TGGCGGGCGATCGCTTTAATCTCGGCTCGCCCAAGCAGCTGAGCGAACTG
CTGTTTGAAAAGCTCGGGCTGAACGTCAAGAAGTCGCGCAAGACCAAAAC
CGGCTATTCCACCGATGCGGCAGTGCTGGAGAAACTCCAGGGCGATCACC
CAATCGTCGACCTGATTCTGGAGCATCGCACCCTTGCCAAGTTGAAATCG
ACCTATGTGGATGCGCTGCCCAGTCTGGTCGCAGCCGACGGCCGTATTCA
CACGGACTTCAACCAAGCGGTGACGGCGACGGGACGGCTCTCCTCCTCGA
ATCCCAACCTGCAAAACATCCCCATTCGCACCGAGTTCAGTCGTCAAATT
CGCAAGGCATTTCTGCCGCAAGAAGGTTGGTTGCTGGCGGCGGCGGACTA
TTCGCAAATCGAGCTGCGGATTTTGGCACATCTCAGCCAAGAGCCAGTGC
TGCTGGAGGCTTATCGCCAAGGCGACGATGTCCACCGTTTAACGGCGAGC
CTACTCTTCGATCGCGAGGAAATTACCTCAGAAGAACGGCGCATCGGCAA
GATCATCAACTTTGGCGTCATCTACGGCATGGGAGCTCAGCGCTTCGCCC
GCGAAACCGGCACCAGCAATAAAGAAGCGCAGGGCTTTATCGATCGCTTC
TACGATCGCTATCCCCGTGTCTTTGCCTATCTGCAAAGTTTGGAGCGGCA
GGCGATCGCCCAAGGCTATGTCGAAACTGTGTTGGGTCGCCGTCGCTACT
TCGATTTCGAGGAAACGGGGTTGAACAAACTACGCGGCGCGGATCCCGAC
AGTATTGATCTTGATAAGCTACGTCCGAGTCGCTTCGAGGCGCAATCACT
GCGAGCTGCCGCCAACGCTCCGATTCAAGGCTCCAGCGCCGACATCATCA
AAGTGGCAATGGTGCAGTTACAGGCTTTACTCCAGCCCTACCAAGCGCGG
ATGCTGCTGCAAGTTCATGACGAATTGGTGTTGGAGCTACCGCCCGAAGA
ATGGGACATGCTCGCACCGCAAATTCAGCAAACGATGGAGCAGTCTGTCA
GCTTGAGTGTGCCCTTAGTGGCAGAACTCCATGCTGGGCATAACTGGATG
GCCGCTAAGTAG

>2771434381 Ga0255787_11403 378655..378948(+)(Ga0255787_11) 
ATGGGTGCCAAGACAGCCAAGCTCGTGATTCACACCCATGGCACGGTGCC
CTTGCAGGACGAGTGGCTAGAAGCCTTTTGGTGCAATCAGTGTCAGACCC
AGCGGTGGCATCATGTGCGGAAGCTGGGCGATCGCCAGTACGATACGCAA
GTCGCCCCTATTGCACTCTGGCGTCAAGTGAGTGGGGTAATCGATCCGCA
TCGCAATCCAAGCGTCAGTGAGTTTAGCGATCGGGCCGCCCGTGGTCGCG
GGGGCTATGCGGCGGGTCTCAGGGGATTCCGGCAGCTGGCTTAA

>2771434382 Ga0255787_11404 379027..379170(+)(Ga0255787_11) 
ATGTCCCTGCGTGGTTGTGGGGCTGAGGGGCTTGGATTAACCGACTTGGG
ATTCAGCTTGTCGATGGCAATCGTGGCGCTGCTAGCCCTAACGAGCGTGC
GCCAGTTTCGGCGGATGGAAAAGCAGTTTGCTGATGTGATTTGA

>2771434383 Ga0255787_11405 379173..379973(+)(Ga0255787_11) 
ATGCAGGATCCAGAGATTGAGTCGCTGCCTTACACGGATAGCGACTCCCC
TTGGAAGGAACTGATTGAGGCGTTCTTCCCAGAGTTCATCCGCTTCTTTC
TGCCCGTTGCCGACCCTGAAATTGATTGGGAGCGTGGCTACGAATTTCTC
GATAAGGAGTTGCAGCAGATCACCGCTGATGCGGAAGTGAGTCGTCGCTA
CGCCGATAAGCTGGTCAAGGTTTGGACTACAGCAGGGACTGAGACTTGGG
TGTTGGTCCATGTGGAGGTGCAGGGTGCGAAAGAGACGGCCTTTGAAGAG
CGGATGTTTGTCTATCGCTATCGGACTCGCGATCGCTTCCGCCGCCTGTC
GCCATCCTTGCCGATGAATCTCCGACTTGGCGACCCGAGTCCTTCGAGGA
AAGCTTGTGGGGCAGCTCTTCAATCTGGTCAAGGTAATCCGTTTGCGATC
GCGGTAGTGGCTCATCTGCGGGCAATTCAGACCAAGAAGGATCGACGGCT
GCGCAAGCAATGGAAGCTCGAATTGCTGAAGTTGCTTTATGAACGGGGCT
TCGATCGCGATCGCATTATTGGACTTTTCAAGTGCATTGACTGGCTAATG
AGCCTGCCCCAAGGACTTGAGCTACAGTTCAAGAGTGAGCTGTCGGCCTA
TGAACAGGAGCGGCGGATGCTCACCATCACCAGCACTCACGCATTGGCCG
AGAGGAAGCCTGGTAAGCGTGATTCGCCGATGGGTAAGGGCGATCGCTCC
CAAGCGACACCACCCCGATTCGAGTGCTTGAAGTGTCGCGGAGAGCTCTA
G

>2771434384 Ga0255787_11406 380400..381395(+)(Ga0255787_11) 
ATGGTGCTCAGCTCTCTGGCAGAGATGCTGAGCTTGGGGGCTATTGTGCC
GTTCTTGGCAGTGTTAGCCCAACCGGAACGGCTTTGGAGCAATCCTTGGG
TGCAATACCTAGCCCCAACTCTCGGCTGGACGCGCGCCAGTGATCTCGTG
ATTCCCATCTGCCTGCTCTTCGCACTGACAGCACTAATTTCAGGTGGAGT
GCGAATTCTGTCGTTGCAGATGAATATACGGCTGGCTAACGCTGTCGGCT
CGGACTTGAGTAGCGAAGTCTATCGCCGCACACTTTATCAACCCTATACG
GTGCAGGTAAGCCGCAACAGCAGTGAAGTGATTACCGCAATTTCCAATCA
AGTGGGTGCGGTTATTTCAATCTTGACTGGTCTCCTGCAGTTACTGACTG
GACTCTTAATCAGCCTAGGCTTAATCCTGACGTTGGTCGCTATCAACCCC
CAGGTTACTTTGGGGCTGGCGATCGGAGTGGGATTGATCTATGCCGTGAT
CATTCATCGCAATCGTCTCCAGCTAGCACTCTTAGGACGACGGATTGTTG
AGGATGAGACCCGACTGATTCGGCTTCTACAAGAAGGACTCGGTGCAATT
CGAGATGTTTTGCTAGATGGCAGTCAACCACTGTTTGTCGATAGTTATCG
CCGTGCCGATCGCCGTCTGCGACGCGATCGAGGGATGAGCCAAGTGCTGG
CTCTTGCGCCCCGTTATGGATTAGAGGCGGTTGGCATAGCTCTCATTGCC
CTGACCGTATTGGTGTTGGGACAGCAAGGAGCTCCACTTTTAAGTGTTCT
GCCGCTGTTAGGAGTTTTGGCGCTGGGATCTCAGCGATTATTGCCAACTC
TCCAGCTGATTTATGGCTGCTGGGTTGGACTGACGGCAAATCTACCGGCA
CTTCAGTCGATAAATCATTGGCTGGATTGCTGCCAGAAAGTGGCACCAGC
GTTGGAGCCGCGATCGCAGCATAAAGCATTCCATCGCCGAGGCTGA

>2771434385 Ga0255787_11407 381587..382096(+)(Ga0255787_11) 
ATGTTTCTTTTTCCGCGCAAAGCTCGTCGTTCCAGAAAAGCATCTGCAGC
CAAGCTAACCATTGATTGGGTGATCCCTGGGCGGTTGGCGATCGGACCCC
TGCCCCACGACCAGCAGCGATCGCAATTTGAGCAGGCTCAGATTCAAGCC
GTTTTGTCACTTTGCGCCCCCCACGAAGGTCCCATTCCCGCTTGGATACA
GGCTTTGCAGTGGCAACGCTGTGTTCTGCCAGACAGTCACTGCAATCGCT
TGATTACAGTTTCAGAAATTGAGCAGGCCGTCGAGCAACTCCACCAGCTG
CTCCAAGTGGCAACACCTGTCTACATCCACTGCATTGCCTCGATCGAGCG
ATCGCCCCTGATCACGTTGGCCTACCTCTGTCGCCATCGCAGCCTAGACT
TTTGGGAGGCGTTGAGCCATCTACAGCAGGTGCATAATCCCACCCGGCCC
ACGGATGCCCAGATGAAAGTGTTGCAGCAATATCTCCGCACTGTCTCGAG
TCAAACTTAA

>2771434386 Ga0255787_11408 382155..383009(+)(Ga0255787_11) 
ATGGCTTCTCCCCCCACGGTGCCACAAACGCCACTGTGGCAAGACCAACG
CCGAACAGCGGCGGACTGGCTAGCCTACTTTCAGCACAACCACGGGCAGC
TCTTACCTCTACCCTCGGAGGTTCAGATCACAGCAGCAGATTACCCAGCC
ACATTTTGGCGATCGCTCGCCATGTTTCAACTGGGTGAATACTCCGAAGG
GCACAACCTGATGCGGGCCACCCATCAGTGGATCGCCAAAGGCGGTGACC
CCGACTTAGCGCCAGCGATGCAGTGGTTCATTCGCGAAGAACAGCGTCAC
GCCGCCGATCTGGGTCGTTGCCTCAAAGCCGTCGATCAACCCTCCATGCG
ATCGCACTGGCTCGATCACACCTTTCGGCACTTGCGGCGACAAAATCTCA
ACCTTGATACGGCACTGAGTGTCTTACTCAATGCTGAAATCATCGGCTTC
CTCTATGCCCAAGCCCTACAACGAGCTATCGCCTCACCCCTAATTCAAAC
CGTGGGTCGCCAAATTGAATGGGACGAAAGCCAGCATCTCTGCTTCCAAG
CAGTTTGGCTCCAACAACTCCGTCAGCCGCGATCGCCTTGGCGCAATCGT
CTCAGCCAGTGGTTGCAACACTGCTTACTATGGGGAACCCTCCGTGCCAT
TTGGCCCGATCATCGTGCAATCTTTTTGGCTGCAGGCTGGTCGTTTAGCA
CTGTTGAACAAGCGGCGATCGCCACGCTACAGGCCACTTTGTTACCCACA
AATGCTCACCAACCCAGACAAAAAACAACGGGCCTAAGCCACTTGTTGAT
CCCAACAGCGATAGAGATGCAGGAGTTGGTCAAAATAGTGGCGAGCCAAC
TCTAA

>2771434387 Ga0255787_11409 382938..383141(-)(Ga0255787_11) 
ATGGAAACCCAACGACAACATATCGGGCGCTGGATCGTAATTCTCAGCCC
TGCAGTTGCCAATATTGAAGACCATCAAGTTCGGGTATTGGATTGCCGGA
GCGATCAGCTTTCGGTGAAATCTTTTCCCCAGTTAGAGTTGGCTCGCCAC
TATTTTGACCAACTCCTGCATCTCTATCGCTGTTGGGATCAACAAGTGGC
TTAG

>2771434388 Ga0255787_11410 383292..383777(+)(Ga0255787_11) 
ATGTCTATTCCTCCTGCTGCCCCAGAACCGGCTCCAGAAGTTGCGTTGGC
TGTCATCACCCAAGGTCGTCAATACTTGCTGCAACTGCGCGATGACTTGG
ACTGGATTCTCTATCCCGGCCAGTGGGGCTTGTTTGGGGGCCATATTGAA
CCTGGTGAAACGCCTTGGCAAGCCCTGCAGCGCGAACTCCAAGAAGAAAT
TGGCTATTCGCCGCAGACAGCGACGTTTCTCTGGAGCGAAGCAGAACCAA
CTGTGACCCGTCATCTGTTTCATGTGCTGCTAGAGGTTGATCTCTGGGCT
TTGCAACTGGGAGAGGGTCAAGACTTCCACCTCGTCGATCCGGCTGCGAT
CGCCCAAGGCGCCGTCTATTCAGCTCGCATCCAGCAGCAACGGGCGATCG
GCGCACCGCACTACAAAATCTTGCAGCGCTTCCAGGCCAACTATTCATAC
CTGCTGAACGGCGATCGCAAGACAGAAGTGCAATAG

>2771434389 Ga0255787_11411 383922..385337(+)(Ga0255787_11) 
ATGGCACTGCAACAGTTCGGCCTCATCGGGCTGGCAGTGATGGGTGAGAA
TCTCGCCCTGAACATCGAGCGGCATGGCTTCTCTCTGACGGTCTACAACC
GCACCGCCGAGAAAACGGAAGCCTTCATGGCCGATCGCGCCCAAGGCAAG
AACATTGTGCCGGCCTATAGCCTCGAAGATTTTGTCGCTAGTTTGGAACG
ACCGCGCCGCATTTTAGTCATGGTCAAGGCGGGTGGGCCAGTTGATGCTG
TCGTAGAGCAACTGAAACCCCTGCTGGATCCCGGTGACTTGATCATTGAT
GGGGGGAACTCCCTGTTTACGGACACCGAGCGCCGCGTCAAAGACCTCGA
AGCTCTCGGCCTCGGCTTCATGGGCATGGGCGTCAGTGGCGGTGAAGAAG
GGGCGCTGAATGGCCCCAGCTTGATGCCGGGGGGGACACAAGCTGCTTAC
GAAGCTGTTGAACCAATCGTGCGCAGCATTGCCGCTCAAGTCGATGATGG
CCCCTGCGTTACCTACATCGGGCCGGGCGGATCGGGGCACTACGTCAAGA
TGGTGCACAACGGCATTGAATACGGCGATATGCAGTTGATCGCCGAAGCC
TATGACCTGCTCAAATCAGTGGTCGGATTGAATGCCAGCGAACTGCACCA
GGTCTTTTCGGCTTGGAATGAAACGCCGGAACTCAACTCCTTTCTGATTG
AGATCACGGCAGATATCTTCACCAAGCTGGATGACTTAGGCACCGGTCAG
CCACTGGTTGAGCTGATTTTAGATGCCGCTGGTCAAAAAGGAACTGGTCG
CTGGACGGTGGAAACGGCGTTGGAGATCGGCGTAGCCATTCCAACCATTA
TTGCGGCGGTCAATGCGCGCATTCTGTCCTCGATCAAAACCGAGCGTCAG
GCGGCTTCTGAAATTCTTTCAGGACCGATCGCAGAACCCTTTAGTGGCGA
TCGCCAAGCCTTGATCGACAGCATTCGGGATGCGCTGTACTGCTCGAAAA
TCTGTTCCTATGCCCAAGGCATGGCACTCCTTGCCAAAGCCTCACAGGTC
TACAACTACAGCCTCAATCTGGGTGAACTGGCACGGATTTGGAAAGGCGG
TTGCATTATTCGCGCTGGTTTTCTGAACAAGATTAAGCAGGCCTACGACG
CCGACCCGACTCTCGCTAATCTGTTGCTGGCACCCGAGTTTCGGCAGACG
ATTCTCGATCGCCAAGTCGCTTGGCGGCGTGTGATTGCGATCGCGGCCGA
GCGTGGCATTCCAGTTCCTGCCTTCAGTGCTTCGCTGGATTACTTCGATA
GCTACCGGCGCGATCGCCTACCCCAAAACCTCACGCAAGCGCAGCGCGAC
TACTTTGGGGCTCACACCTACGAACGTACCGATCGCTCAGGCACGTTCCA
CGCCCAGTGGTTCTAG

>2771434390 Ga0255787_11412 385422..385784(+)(Ga0255787_11) 
ATGGATGAGTTAGTGGTGCGGGGCATCCGTGCCTACGGCTACACAGGGTT
CTTTGATGCCGAGCAAGAACTGGGTCAGTGGTTTGAAGTCGACATGCGTG
TCTGGGTCGATCTTCAGCCTGCTGGAACCAGTGATCAGCTCGGCGACACC
TTGGACTACAGCCAAGCCGTGCAGGTTGTGCAAACGGGGATTCGTCAGAG
TCGTTTCCGCACGATCGAGCGGCTCGCCGCCGATCTCTGCGATCGCCTGT
TTCAGCACTTCCCGAGTTTGTCAGAACTAGAGTTGACGCTGCGGAAGCTC
GCGCCCCCAATTCCCGACTTCAGCGGAGATGTCAGCTTGGTCTTGCGGCG
ATCGCGCCCGTGA

>2771434391 Ga0255787_11413 385949..386449(-)(Ga0255787_11) 
ATGGCTTCAGACAAAATCGATCGCATTCTTGAGCAGTGGCAGCAGGAACT
GCCCCAGGTCAACGTTGCTCCGTTGGCTGTGACGGGTCGGTTGTTGCGCA
TTGCTCGATTGCTCGAAAAGCAGCGTGAGACCTTGCTGGCCAAGTACGGT
CTCAGCGTTTGGTCCTTTGATGTGCTGGCGACGCTGCGCCGTCAGGGGCC
GCCCTATCAGCTCAAACCGACGGATCTCTACAGTCTGTTGATGCTCTCCT
CGGGAGCGATGACCAACCGCATCGATCGCCTAGAGCAGGATGGAATCGTG
GTGCGATCGCGAGATGGCAGCGATCGCCGCAGCGTGATTGTGCAACTGAC
GCCGAAAGGCATTGCGCTAGCAGATGAAGTGATGCCTGTTCTTTTTGCTC
AAGAAGGGGCACTGCTCTCCGAATTTGCCACTCCAGAGGAGTTGGAGAGG
TTGGTGCCACTGCTGAGACGATTACTGCTGTCTTTGGAAGAGATAGCTTA
G

>2771434392 Ga0255787_11414 386554..387507(+)(Ga0255787_11) 
ATGAACGTCCTCCTCACGAGTGCAACCGGTTATTTAGGGCAGGCGATCGC
GGCTGCTCTTCAGGCCAAAGGTCATCGGGTGACTGCCTTGGCGCGATCGG
CAGCAACTGTCCAACGACTGGAAGCTGCGGGAATTCAGTCCTATCGCGGC
GACCTCACGGACACCATCGCCTTGCAAAAAGCTGCGGCTCAAGTTGACGC
GGTCATTCACACCGCGGCCACCAACGATGCAGCCATGGGGCTGGTGGATC
GGCAGGCTGTGGAAACCTTACTGGCAGCGATCGCGGGCACTCACAAGCCC
TTCCTCTACACCAGCGGTCTTTGGGTGATAGGTAACACCGGCGCAACGGT
TGCGGATGAAACGTTCCCGCTTAATCCGCCAGCGCTAGTGGCTTGGCGAC
CCGCCGTGGAAGCGCTGGTTTTGTCGGCTGCTGATCGAGGGGTGCGATCG
ATCGTGATTCGGCCTGCACTGGTCTATGGGCGGGGTGGTGGCTTGCTCTC
CCTGCTAATGCAAGCAGGCCAACGCCAAGGGGCGGTTCCTGTGATCGGTG
CGGGAGACAATGCTTGGTCTTTCATTCACATCGATGATCTGGCAGCACTC
TACGTGGCGGCGCTGGAGCAGGCACCGGCTGGAACCCTGCTAATTGGCGC
CAGTGGCGAGTCCATTTCCATGCAACAAGTGGCACTCACGATCGCCAAGA
CCCTAGGGATGGGTCATCGCTTGCAGCACCTGACGCTGGAGGAAGCTCGG
GCTATCTGGGGAGATTTAGCGGATGCGCTTGCCCTCGATCAACGGGTTTC
AGGCGCTCGCGCCCAACAACAGCTGAATTGGCAGCCCGTTGCCCCTTGGG
TGTTTCAGGAATTGACCCAAGCTCTTACGCGGCTAAGGCGATCGCAGCCT
AGAGCAACCGGCATTGATTCAGTCGCAGCCAATTCAGAGGCCAGACCTCA
ATGA

>2771434393 Ga0255787_11415 387504..387998(+)(Ga0255787_11) 
ATGATTTCGCTTCGTTCCAGTTGGCGGCAGGTTGTTGCCCGCTGCCAAGC
CTGTCTGTTTCTGGGGCTGGCTCTGCTTAGTGGAGCCATCCTGCCGATTC
AGGTCAGTTGCAATGCTCAGCTCGCGCGATCGCTCGACTCTGTGCCCCTC
GCCGCAACACTGTCCTACCTCACGGGCAGTGTGGTGCTCATCGGCCTGCT
GCTGAGCGGTCGGTTTGAACGCCCTCGCTGGTCCGCGATCGCCCAAGCGC
CGCGCTGGAGCTTGATTGGGGGCGTGATGGGACCTTGGTATGTCCTTTCT
AGTACGCACTTTGTCTCTGTTCTGGGCACTACCCTGACGCTCGGGCTAGT
GGTCAGTGGGCAGGCGATCGTCAGCGTCATCACGGATCACTACGGCTGGC
TCAATGTGCCTCGGCATCGCCTAACTCCCTTGCGGCGGGCGGCTTTGGGA
CTGTTCGCGATCGCTCTGTTCTTTCTCCTGCAACCGAGGGCTTAA

>2771434394 Ga0255787_11416 388002..388457(+)(Ga0255787_11) 
ATGGATGTTTTGATTGCGTTACTGGGTGCTGGATCGGGAGGTGGGTTGCT
ATCCATAGGAGCCGCAGCCAACGCCCGACTGAAGCAAACGCTGCGATCTC
CCATCGCTGCAACAGCCATCAACTTCATCGTGGGTTCCAGTACCCTGGCG
CTGCTCTTAGCGCTGGGTGTGTTTGGCGCTCAACCCCTCGATCGCCTCGG
ACAGGTGCCCATCTGGGCATTTTGTGGAGGCGGACTGGGAGCCGTTTACG
TGACCCTAAATACGCTGGTCATTGGCAGGCTAGGGCTCACGACCACGATG
CTCGCGGTGGTCTGCAGTCAGTTGCTGATGTCCCTCGTCATTGACCAATG
GGGTTGGTTTGGCCTCACACCTCAACCGATCAGCCCGTCTCGCGTTGTTG
CGATCGGCCTACTCCTGGTTGCCGTTACGCTGACCCATTTAGACCGCGAT
CGCTAA

>2771434395 Ga0255787_11417 388473..389648(+)(Ga0255787_11) 
ATGCGCCTCGTTGCCCAGTCATCACCACCACTTTGGATCAGTGTGGCGGT
CGCCTTCTATGCCTTCATCAGCATCGGTTTAGCGGAAGCCAGCCTTGGTG
TGCTGTTGCCCTCGATTCTGGCGGAGTATGGGCTGACCTCAGCCACAATC
ACGCTGCTGTTTATCAGTCAAATCTGTGGCTACATCCTCGCGGCGATCAC
CAGCAGTTTGGTCATGGCACGACTGGGGCTAGGACGGTTGTTGGTCTTGG
CCGCTGGTCTGCTAACTGCCGCACTACTGATTTATGCCCTCGTTCCAACT
TGGTTGCTGATGGTGCTGGCGGGGCCACTGCTGGGCATGGGCATTGGGCT
AATTGATGCAGGCATCAACACCACACTGGTGCAGGACGATCGCACGGCTC
ATTTGCTGGGAGCGCTGCACGGCTTCTATGGCATTGGCGCTTTTGCGGGA
CCAGCGATCGCGACCACACTCTTGGCTTTGGGTTTGGAGTGGCGACAAGT
CTACGGCGTTCTCGCCACGCTCACGAGCTTGCTATTGATTGGCGTGTTTA
CAGCCTTGCTCTATCGCTACCCACCCCTCCTCAAGGATCCAAATCCGCTT
GCTAGTGCTGCTGATGTGCAGCTCCGGCGATCGCTGCGTACCCCGATCGT
GTTTTTGTTTGGGGCATTTCTGCTGATCTATGTCGGCATCGAAGCCTCGG
TGAGCCACTGGGCCTACAGCGTCCAAACGATTGCTCGGGCCACGCCGCCC
CTTTGGGCGGGCTATGGTCTCAGTGCCTACTGGTTAGGGTTGACAGCCGG
TCGATTCTTGCTGAGCTACAGTCTGCGATCGCTGGGCGGACTCCGCACCA
TTACCCTCTCGCTGGGCTTGCTGATGATCGGGCTGATTGGCTGGTGGCAG
CAGCCTCAATCGCTGATCAGTCTGCCGTTGATTGGCTTTGCGCTGGCTGC
GATTTTCCCCACGATTATCTGGCTGATTCCCAAACGTCTACCGGAAGGCA
TGGTGCCGGCAACGGTTGGTTTTGCAACCAGTGCAGCCAGTGTGGGGTCA
GCGCTGATTCCGGCTGGAATCGGCTGGGTGGCTAGTGGCGCTGGCTTAGA
AGTGGTACCGCTGCTGATTCTGCCGCTGGCGATCGCCATGGGGGGCTTAC
ATGGCCTACTGCTGCGATCGCCTTAA

>2771434396 Ga0255787_11418 389773..390570(+)(Ga0255787_11) 
ATGGCCTATCGGTTGAGTGCAACGCGGCTACAGACCTATCGCCGCTGTGC
CCAAGCCTATTACTGGCGCTACGAGAAACGCTTGCCTGGACCCGCAGGGT
TTGGTGGCACAGCATTAGGCACCAGCTTGCATCGCTGTCTGGCTCAATTC
CATGGCGACTGGGACGCCCAAGATCCTCAACCCAGCCGCGCCTGGCTTGC
CCAGTGTTGGCACGCGATCGCCACTGATCTCAATCAAGAACAGCAACACG
AAGGCTGGCAGCTTCTCGAAACCTACTACCGAGAGCAGATCCAGCCGCAA
GCGACTTGGCAGCGGCCTCTCGCAATCGAAGGGCGCATTCAAGCCACGCT
GGTTTTAGAAGGCATTGAATTTTTGGTCAGTGGTCGCTACGACCGCCTCG
ACCTTCGAGAGGATGGCTTGCATCTAGTAGATTACAAATCGGCCAAACGA
CTAGAGCCACCCCGACCTGAGCAAATTGATGTGCAACTTGGGCTCTATCA
ACTGGCGTTAGAGCAACGCTATGGTCAGCTCAAGAGCTTGAGCCTCGTGC
ATCTACGCAGCGGCCAAGCCTATTGTTACGGCTGTACAACCCAGCAACGA
GAGGCCGTCTTGGCACAAATTGCCACGCTGGCCCAGCAGATTCGCTCAGA
CCAGCAATGGCAACCACAGGTCGGGGAACAATGTCGCAGTTGTGGCTATC
GGCGCTATTGTCCTGCCGTCAATGCAGAAGCTGAACCGATTCCCGAAACG
ATTACATCGTCGAGCGATCGCCGAATTCAACTGTCTCTTGCGCTGTAG

>2771434397 Ga0255787_11419 390758..390958(+)(Ga0255787_11) 
ATGCTTGTTGTCTTAACCGACCAGCATGTGTTGGCCACAGATTGTGTCTG
CCAAAACTGTCCACTAGCGGATGGTAGTGGGCATCCGCGCTGGCAAGCCG
GTCGTCTGCGCTGTGGCCATGGTTTAGCGAAGCAAAATGCTCAACAAGCC
GATCAATTCCGTTGCACCATGGGCTTTCGCTTAGCCAATATCGATGGTTA
A

>2771434398 Ga0255787_11420 391027..391503(+)(Ga0255787_11) 
ATGACTTGGCGCGGTTCTGCCTCACCTGCCGATCGCTTTTTTGCCTGCCT
GCCCTACCTGTTGCCACTGGCAGAAGGCGTGGGCTTTGGCTTTGCTTTAT
TCAATCAATTCCCTGTTCTTCAGTATTTAATTCTGCCGCTCGTTCCTGTC
CTTCAGCTCTTTCAGATTCCGTTTGCAGGTTTGATTATTTTCTTCTTGCT
CTTCTTCTTAGTCGTTCGCAATGAAAAAATCAATCACTTCATTCGCTTCA
ATGCCATGCAGGCGATCTTGATTGATATTTTGTTGATCTTAGCGAACATT
ATTTTCCAGATGGTGCTCCGGCCGACTTTGGGCGGTGGTTTTATCTTGGA
AACGCTAAATAACACTATCTTCTTGGCAACGCTAGTGGGCTGCTTCTATT
CGATCATTCAATCGATTTTGGGTCGCTATGCTGAGATCCCAACGATTTCC
GATGCGGTTTATATGCAAGTTCGCTAA

>2771434399 Ga0255787_11421 391583..392716(-)(Ga0255787_11) 
ATGCTGATGATTCCTGGCCCGACCCCGGTGCCGGAGCAGGTCTTGCTAGC
GATGGCCAAGCACCCGATTGGACACCGCAGCGCTGACTTTAGTCGCCTAG
TAGCCGACACCACCGCTGGCCTGAAGTGGCTGCACCAAACCACGGGCGAT
GTGCTGGTGCTCTGCAGCAGTGGCACGGGTGCCATGGAAGCCGGCATTAT
CAACTTCCTCAGTGCAGGCGATCGCGTTCTCTGCTGCGAAAACGGCAAGT
TTGGTGAGCGCTGGGTCAAGCTGGCGCAAGCCTTTGGGCTGGACGTGGAT
CTCGTGCAAGCGCCTTGGGGCAAGCCGCTCGATCCAGAAGCGATTCGCGC
CAAGTTGGAAGCAGATACCGACAAGCAAATCAAAGCGGTCATCCTTACCC
ACAGCGAAACCTCAACTGGGGTGATCAACGACCTCGAAACGATCAGTGGC
TACATTCGTGCCCACGGTGCGCTCAGTATCGTTGATGCGGTCACAAGCTT
GGGTGCGGCCAATGTCCCGATCGATGCTTGGGGCTTGGATGTTGTGGCTT
CAGGTTCGCAAAAAGGCTACATGATTCCGCCCGGGCTGGGCTTTGTGGCG
GTTAGCGATCGCGCATGGCAAGCCTACGCAACAGCGACGCTGCCCAAGTT
CTATCTCGACCTTGGTAAGTACCGTAAAGCGGCTCAAAAGGACTCAAATC
CGTTCACGCCGCCGGTCAACCTCTACTACGCCCTTGATGCGGCGCTGAAA
ATCATGCAGCGCGAAGGTCTGGAGAATATCTTTGCTCGCCACACCAAGCT
GACTCGGGCGACTCGGGCTGCCATCAAAGCGCTCAACCTGCCGCTCTACG
CAGCTGATGAAGCAGCCAGCCCCGCCATTACGGCGGTGGCACCTGTTGAG
GTTGGAGCTGAAGATATCCGCAGCTACACCAAGAAGCACTTCGACATCTT
GCTAGCAGGTGGTCAGGATGACCTGAAGGGCAAAATCTTCCGCATCGGCC
ACTTGGGCTTTGTCTCAGGTCGTGACTTGCTAACGGCGATCGCGGCGATC
GAAGCGGCGTTGACTGGTCTGGGTTACAGCAACTTCACACCGGGTGCTGG
GGTCGCTGCTGCCGCTACTGAATTGGCAAAGTAG

>2771434400 Ga0255787_11422 392806..393930(+)(Ga0255787_11) 
ATGGCTCGTTCGGGGTATACCTTGCCCGTGTTTGCCTGCGCGGCTGCGAT
CGCGGCTTTACAACGACTACGCCAACCCGCGGCGAGCATTCAAAGTGTGG
ATTGTGACTTGATTGATCCCGCCCAAACGGTGGCGATCGCGATTGAACAG
GTTGCGCCTTTGGGGCGCGATCGCGCCTTGGCCATTTGCCGCAGTGATCC
GGGCGATAACCTCGATTTGACGCGGGGCACACCCATCTGGGCAGAAGTGC
AACTCAGTCCGCGATCGCCGGATCAAGATTCACTGGCAATAGAAGCCGGA
GAAGGCATTGGCCATAGCGAAGCAGGACCCGCAATTTATGACTACGCCCA
ACGACTATTGCGGGCAAATCTGCTGCCGCTTCTACAAGCTGAGGAGCATT
TAACCGTTCGGCTGATTCTGCCGGAAGGACGACGACTGGCGGAGCGTACA
GCCAATGCTGCTTTTGGTGTGGTCGAAGGTCTCTCTCTGTTAGGGACGCA
TGGCGTGGCCGAAGCCCTGAGTGCGCCGGAGCAACTACAAGTCTTCCGCG
ATCGCCTCCGTCAATTAGCCACTGATCCCGATCTCGTCATCTTTTGCATC
GGCGAAAACGGTCTGGATCTCTCGCAAAAGATTGGCCTGCCTCGCGATCG
CCAACTGAAAACGGCGAACTGGTTGGGGCCATTGCTGGTGGAAGCCGGCT
TGTTGGGAATTCCACACATTTTGCTGTTTGGCTACCACGGCAAACTCCTC
AAGCTAGCGGGCAGCATTTTCCATACCCATCACCATGTTGCGGATGCCCG
CCGTGAAATTTTGGCTGCTAATGCGATCGCGGCCGGAGCTTCAGTCGAGC
AATTGCGATCGCTGCTGGAGTTCCCGACGGTGGATGCGGCTGCTCAGTAT
TTGGATCAGTCCGATCCAGTGCTGGCTGGTCGTTTGTGGCCACAAATCGC
CGCAGCGATCGCCAATCGCAGTCAAGCCTACATTCGTCGCTACAGCGAGC
AAATCCCTGAGATTGGCGTGGTGCTATTTGGGCGCGATCGCCAGTTGCTC
ACGGCCTCGCCGCAAGCACAGACTTGGTTGGCGGACCGAGCGATCGCCTA
TTCGCTGCGCTACCCCGGTGCCTAA

>2771434401 Ga0255787_11423 394069..395673(+)(Ga0255787_11) 
GTGACGCTCCAGACAGAAATGGATGCTGCCCTCGAGGTTGCAGCCCTCAA
TCGAGAAATGCTGATCATTCTGGACTTCGGGTCGCAGTACTCGGAGCTGA
TTGCGCGGCGTATTCGCGAGACGCAAGTTTATTCAGAAGTGCTGTCCTAC
CGCACGACAGCGGAACAAATCCGGCAGCTGTCTCCCAAGGGCATTATTCT
CTCGGGCGGCCCCAATTCGGTCTACGACGACTACGCCCCTGTTTGCGATC
CAGAAATCTGGAACTTGGGTATTCCCGTGCTGGGCGTCTGCTATGGCATG
CAGCTGATGGTGCAGCAGCTGGGCGGACAAGTTGAGCGGGCAGAGCGCGG
CGAGTATGGCAAAGCTGCGATCGTCATTGATGATCCGACCGATCTGCTGA
CCAATGTCGAACCCGGCTCGACCATGTGGATGAGCCATGGCGACTCAGTC
AAAGTCATGCCCGAGGGCTTTGAGCTGCTGGCTCATACTGACAACACGCC
TTGCGCCGCGATCGCGGATCACCAGCGCAAGTTTTACGGCGTGCAATTCC
ACCCCGAGGTGGTGCACTCCGTCCATGGCATGGCGCTGATTCGCAACTTC
GTCTATCACATCTGCGATTGCGAGCCGACGTGGACAACTGAAACCTTTGT
TGAAGAGGCAATTCGCGAAGTGCGCGCCCGTGTTGGCGACAAGCGCGTTC
TGCTTGCACTCTCGGGCGGTGTCGATTCCTCAACGCTGGCCTTCTTGCTG
CATCGGGCGATCGGTGATCAGCTGACCTGCATGTTCATCGACCAGGGCTT
CATGCGTAAGGGCGAACCAGAGCGCTTGATGGAGCTGTTCCGCGAGAAAT
TCAAGATTCACGTGGAATATATCCAAGCCCGCGATCGCTTCTTGCAAAAG
CTAGAAGGCATCACCGATCCGGAAGAGAAACGTAAACGGATTGGTCACGA
ATTCATTCGCGTTTTTGAAGAAGAATCGCGCCGCCTTGGCCCCTTCGACT
ATTTGGCTCAAGGCACTCTCTATCCCGATGTGATTGAGTCGGCGGATACC
AACGTCGATCCGAAAACCGGCGAGCGGGTGGCGGTCAAGATCAAGAGCCA
CCACAACGTCGGTGGTCTGCCCAAAGACCTCCAGTTCAAGCTGGTTGAAC
CGCTGCGGCGTCTGTTCAAAGATGAAGTACGTCAGGTCGGGCGATCGCTG
GGTCTACCGGAAGAAATCGTCAAGCGCCATCCTTTCCCGGGTCCTGGCCT
CGCGATTCGGATTTTGGGTGAAGTCACCGCTGAGAAGCTAAACATCCTGC
GCGATGCTGACTTGATCGTTCGTCAAGAAGTCAACCGTCAGGGTTATTAC
GACGAATTTTGGCAAGCCTTTGCAGTGCTCCTGCCAGTCAAGAGCGTTGG
CGTCATGGGCGACAAACGCACCTATGCTTATCCGATTGTGCTGCGATTTG
TCAGCAGTGAAGATGGCATGACGGCAGATTGGTCGCGAGCCCCATACGAT
CTGCTGGAAACGATCTCCAATCGAATCGTCAATGAGGTCAAGGGCGTCAA
CCGCGTCGTCTACGACATTACCTCCAAGCCGCCTGGAACGATTGAGTGGG
AATGA

>2771434402 Ga0255787_11424 395793..397529(-)(Ga0255787_11) 
ATGATTGCTCGCCCTATGGTGCCAATAACCGATCAGTTTGCAACGGATGA
TTTAGGGCTGGCTGACCGATCGCGATTTTGGCTAGCGGCTTTAGAAGCGA
CGGGTCAGGGCGTAGCGATCGCCGATGCTAACCACCCAGACCTGATCCTG
ACCTACGTCAATTCAGCCTTCAAAAAGCTGACGGGCTATAACGCCGCTGA
AGCCTTGGGCAAAAGTTGTCGATTTTTGCAGGGGAGCGATCGCGCCCAAC
CGGGGATTGCCACCCTGCGTCAGGCGATTCAGAGCGGCAAGAGCTGCGAA
GTCGTGCTGCGCAATTATCGGAAGGATGGCTCGCTGTTTTGGAACCAGTT
AGCGATCGCGCCAATTACTGATAGTCAAGGCAAGGTTTCCCACTATGTTG
CCCTGCAGCGCGATATCACAGCCCTTAAAGAACAAGAGCAGGCTATTCAG
CGCCAAGGGATCTATGACGATCGCACCACGCTTCCCAAGCGCCAGCTCTT
CCTTGATCGCCTCAATCAGGCACTGGCTTGGAGTCAGTTCAGTGGCATCC
CTGGAGCGCTGCTATTAGTTGATCTGGGGACACCGACGCACCTCGATGGC
AGTCCGGTCCTAAGTCCCGAAGCTGAAGAGAATCTCGAAGTCATTGCCAA
TCGCCTTCAGGCCTACGTTCGTCCCCACGAAACGCTGGCGCACCTCAGCC
ACTATCAGTTTGGTTTGCTGTTGCTGGATCCGAACGTGCAGTTGCGGGCG
GAGGAACGCGCCCATGGCATTCAAGCGGTGATTCGCGATCGCCTAGAGGG
ATTTGAAGGGGGCGTTCATATTGGCATCGTGCCCTTTGTGACTAAGACAC
CGGCGACTGTCTTGCTTCAAGCTGCAGAAGCGGCAGCACAGAAGGCGCGA
TCGCAGCAGCAAAGCTACCTCAGCCTTGAGTCCAGTACAGTTCAAGAGGC
TCCCGTTCAACACTCCCGCGATCGCGATTGGCAACAGGCGATCGATGCTG
GCGAATTGACGCTCGCGCTCCAGCCCCAGATGGGTCTGCGCAATCGCCAA
CTGCGTGGCTTTGAAGTGCAACTACGCTGGCAGCATCCGCAGCAAGGGAT
GTTGCTGGCCTCACAGCTACTAGATCACCTAGAGGAATCGCCCCATCGGG
AAGCCGTGGGTCGCTGGTTCTTGGATCAAGCCGGTCAGCTCCTGAGTCAA
TGGCGAACTGGCGCTCAGTTCAGCGGGCTGTTTGCAATTCCGCTGCTGCC
GCAACAATGGCAATCACCCACCTTTCTCAGTGACCTGCGCACGTTGCTCG
AGACCTATCAAATTCCGCCAGAGCAGCTGGAACTGGATGTGCCAGCCCAA
GGGCTCGTGGATGGGTCTGCGGAATCTTGGGCCTGGATCCATGAGGTTCG
CGCCTTGGGCATCGGCGTCAGCTTGGCTGATTTTGGGAGTCGCACTGTCG
GCCTCTATGACCTCCGCGATTTACCCCTAACGACGCTCAAGCTCGAACGA
CGCTTTGTGCGTGGGTTGCCTGATGACGCGAACGACCGAGCGATCGTGCG
TGGGGTGATGGCGATGTCCCAAGCCCTCAAGGTCCGGGTTGTTGCACGGG
GTGTTGATACGGTAGAGCAGGCTAAATTTTTGGCGCGGGCAGAATGCGAT
GCGATGCAGGGTCTCGCCTACTCCGCTCCGCTGAACATTGAAGAAGCCCT
GCAAGTCGCGCGATCGCCCCAAGCTCCCGCTTGGTAG

>2771434403 Ga0255787_11425 397787..398830(+)(Ga0255787_11) 
ATGCTGTCCCTTGCGATCGCTACGCTCGTTGTCCTAATTGGTTCAGCTCT
CTGCTCAGCGAGTGAAGCTGCTCTGCTCTCGCTCCCGCTAATTCGGGTGC
GTCAACTGGCGGAGTCGCGTCGCCCTGCAGCCCTCGCTTTACTGGCGATC
AAAGAGCAGATCAGCCGCCCTCTCGCCACCTTGGTGGTGCTCAACAACCT
GTTCAACATCCTGGGCAGCATCATTATCGGTAGCTTGGCAGCGCAAGTCC
TGCAGTCGGCTTGGATTGGCGTGTTTTCCGCTGTCCTGACCCTGCTGATC
ATTTTGTTTGGCGAGATTGTTCCCAAGACCTTGGGCACCCGTTTCGCACA
AACCCTCTCCCTGATCTCCGCTCAGCCGCTACGCTGGCTCACCCGTTTGT
TGCTGCCGATTATCTGGCTGCTGGAGCATTTCACAGCACCGTTCAATGAG
GGCAGTCCGCAACTGACGACGGACGAGCAGGAAATTCAACTGCTCGCCAG
CATCGGTCATCAGGAAGGGGCGATCGAGCAGGATGAGCTGGAGATGATTC
AGCGCGTGTTTCAGCTCAATGACCTGAATGCATCGGATGTGATGACGCCC
CGAGTCGCGATTACCTATCTCTGGGGCGAGGATCAACTGGAGACGGTCAA
GGCAGAAATTCTGGCCTCACAACACAGCCGCATTGTCATTGTTGATGACA
GTATCGATGCCGTCAGTGGCATTGCCCTGAAAACAGAACTGTTGGCGGCT
TTGCTGGCCGGTCAGGGGAATTTACCACTGTCAGCGTTGGCGCGTCCCGC
CCACTTTGTGCCTGAGACGGTGCGGGCTGATAAGTTGCTCAAGACGTTCC
AAAAGGTACGGGAGCATTTGTTTATCGTGCTGGATGAATATGGGGGCGTT
GCGGGTGTTGTCACGCTGGAAGATGTGCTGGAAGTGCTGACGGGCGAGAT
TGTTGATGAAACCGATCGCAATGTCGATCTGCGGGCGATCGCTCGCTTCC
GGCGGCGGCAGATTCTGCATCAACGCGGCTTGGATGAGGCTTGA

>2771434404 Ga0255787_11426 399059..399310(-)(Ga0255787_11) 
ATGTCGAGCACAACAGCACCAATCCTTAAGGCCAAACTGTTGGAATTCCT
CAAGTTCCGTGTTCTCGCTGCCCAAGAGGAATTTTTTGATCCCTTTCTGA
GCCAAGCTGCACTCCAAACCGGAACGCGATCGCCACTCGATGCCGCACGC
TTGCGCCAGTATTTGCAGACTGCTGCACCTAGTTCCCTACAGCTATCAGA
TACCGAGCTGCTTCAGGTGTTTGAACAGGCTCGCACCCTCTACGTCAACT
AG

>2771434405 Ga0255787_11427 399324..400850(-)(Ga0255787_11) 
ATGGCTAAGCGGGGGGCGATCGCCGCCGGACATCCACAGACCGTTGCGGC
TGGCTTGGTGGCCTTGGAAGCAGGGGGTAATGCCTTTGATGCTGCGATCG
CGGCGTTGGCAGCTTCGTGGATCACTGAGCCCCTGCTGACCTCACCGGCG
GGAGGTGGCTTTCTGCTCGCAGCACAGCCCCACCAAAGCCCTCGCCTCTA
TGACTTCTTTTGCCAGACTCCCAGTCAGCGATCGTCAGAACCGCAGGATT
TCTATCCCGTTGGGGTGGATTTTGGCGATGCGATTCAGGAATTTCACATC
GGCTTAGGCTCCGTCGCCGTCCCCGGATTGCTGGCTGGACTGCTGAGGGT
GCAGGCCGAACTGGGACGATTACCGCTTTCTGTCGTCTTGGAACCGGCGA
TCATCTTAGGCCGCGAGGGTGTGGAAATCAATGCCTTTGGTGAATACTGC
TTTCGGCTGCTGGACCCAATCGTGACTGTAACGCCGGGAGCTCGATCGCT
CTATCAGCCCCAGGGGCAACCGCTGCGATCGGGCGATCGCTTCACCAATT
CCGACCTTGCTGCGGTCTTAGAGGAACTAGCAACGGCCCATGGTAGCCGT
TTCTATCAGAAAGAACTGTTGCCTGCCCTAGCGAACTACTGCGCTGCTGG
CGGCAACCTGCAACTGGCGGATTTGCAGCAGTATCCCGTCGCTGTGCGAT
CGCCCCTCGCCATCCCCTTTGGTCGCTATCGGCTGTTGACCAACCCACCG
CCCAGTAGTGGCGGGCTGCTGATTGCCTTTGCCCTGTCGCTGCTCAATCA
ATCCGCGATTAGCCTCGACCCGCAGCGGCATCCGCAGGATCTCGTGCAAT
TGATGCGGTTGACCAATGCGGCTCGCCGTGACTTTCTCGATGGGGCACTG
CAACAAGCCGGAATCGATCGCCAATTCCTGCAAGGTGCGGCTTTTGAACA
AGCTGCTGCTGGCTGGCTAAATCGACTGGGCAGCACCACCCACATCAGCG
TCATTGATGCCGAAGGCAACGCTGCCAGTCTCACCAGTTCCAATGGCGAG
GGCTGTGGTCATGTCCTGCCGGGCACCGGCATCATGCTCAACAACATGCT
GGGTGAAGCTGATCTGCATCCCTTGGGCTTCCATCGCTGGCCGCTGGGGC
AACGCCTCGGATCGATGATGTCACCCAGCCTGCTCTGGGGCGAAGACGAT
CGTCCGCATTTAGTGCTGGGTTCCGGCGGCTCCAACCGGATTCGCACGGC
CATTCTGCAGGTGATTCATCGCTGGGCCGTGGAAGGCTACGCACTCGCTG
AGGCGATCGCAGCTCCTCGGCTGCATTGGGAGGCCGGAGTGCTGAACTGG
GAACCCGGCTGGGATCCTGCGGGGATTGAAGCAGCGAGTCAACCCCCTGA
AACTGCGATCGCTTGGACGGCTCCCAATATGTTCTTTGGCGGCGTGCATG
CCGTGGGACTGACAGCGACTGGTGAATTTTGTGGGGCAGGAGATCCGCGG
CGATCGGGCGCCTATGGTTGCTGTTGA

>2771434406 Ga0255787_11428 400915..402006(-)(Ga0255787_11) 
ATGATCGCCGCCCTGTTGGAACTGAGCAGCAGCGATCGCAGTTGGCTGAT
CTTGGGGGTGCTGCTCTGTTTGCTGTTTGAGTTAATCAACGGCTTCCACG
ACAGTGCCAACACGATCGCGCCGCTGATTTACAGTCGCGTCCTGACGCCT
CTGGCAGCTGTGGTTTGGAGTAGTGTCTGGAATCTGGTGGGGGCGATCGC
CTCTTCCGGTGCAGTCGCCTTTGGGATTGTGGCGCTCTTGCCACCTACAG
CAGCAGGGCAGTCGCCGGACTGGTGGGCCGTAGCAGCGCTGTTATTGGTG
GCGATCGCCTGGAACTGGGTGACGTGGTGGCGGGGTATTCCGCTCTCCAG
TTCGCAAACCCTGATTGGGGCATTGATTGGTGTCCACTGGGGACAACTGT
GGAGTGAGCAGGCCTGGACTTGGCAGGCTTTGACGGTGCCGCCGCTCCCC
GCCACGGTGGAGGCGCTGTTGCTCTCGCCGTTGCTGGGCTTTGCTCTGGC
CTATGGATTGCTGAGTCTGGTGCGATCGCGCTTACAGTCCCGGTTGGACC
CGTTGGAAGCTCCAAGTGAGCCACCGCTGTCATGGCGAGTGCGCGGTAGT
CTCTTGCTGGCTTCAGCCGGAATGAGCTTGAGTCACGGCACCAATGATGG
TCAAAAGGGCATGGGTCTGCTGCTCTTGATTCTGGCGACGGCATTGCCCG
ATCGCTTTGCGACGGCATTGGATCAGCACTACTTACCCCTCGGCATCAAA
GCAATCGTTGCCCTCAGCTTGGCGATTGGCACCCTGATTGGCTGGCAACG
GATCACCCACACCCTCGGCGAAGCAATGGGCGATCGCCCGCTGACTACCG
CTCAAGCCCTATCAGCCTCTACGGTGACGACTGCGACGATTCTGACGGCC
AGTGCTTGGGGACTGCCGATCAGCACCACGCAAGTCCTGACGGCGGGCAT
TGCTGGCAGCACGCTCGCCACTCAAATAGCCCTCAACCGCCAGACAATTC
GACGTTTGCTCTGGACTTGGCTGATTACCCTGCCGATCGCCATTGGCTCG
GCGCTGTTGCTCTACAGTCTCGGACGCGTGATTGGGGCTTGA

>2771434407 Ga0255787_11429 402003..402392(-)(Ga0255787_11) 
ATGCAGACTCCCGAAGAACGCCAGCGATCGCTGGCTGGAACTGCGATTTG
GATTGCAGTTTTGTTTAACCTGACCTGTAACGGCGGCGGCTATGTCTATC
AACGACGCTGGAAAGCCTACTGGCTCGGTGCATTAATTGCCTTTCTCGCC
GCACTGGGTAGCGGGAGTGTGGCGGGGGCGATCGCTTGGGCCAGAACGCC
GTCTGTCAGCTTTGAAGACCGCGCCACTAATTTTGCTTGGGCGGCGCTGG
GAACGGGCAGTGTGGGCTGGTTGGCCGTGGGCTTTGGATCGGCGATCGAA
GCGGGAATTACTGTGCAGCGCCTGCGTCGGCGCTTGGCTCGCCAACCGGA
AAAAGTTGCTGTTTCCGAGTCCATTCCTCCCAGTTCATGA

>2771434408 Ga0255787_11430 402557..403204(+)(Ga0255787_11) 
GTGAAAATTACGCTGGAGCCCTACACACCGGCTTGGAAAGAGCAATTTCA
ACAGCAGCGATCGCGGATTAATCAAGCGATCGCCCCTCTCAATCCGGTGA
TTGAGCATATTGGCAGCACAGCGATTGGGAATCTTGTTGCCAAACCCATC
ATTGATATCTTGGTTGGCCTACGTGACTCGCATTCGCTAGATGCCACGAT
CGCACCAATGCTGGCAGCAGGCTATGCCTACGTCGAAGCCTTTAATCAGG
CGATGCCCTACCGTCGCTTTTATGTGCAATTGAAAGCACTTTCAGATGCA
GAATTACCGACAATCCTGAAACCTGATCAACCCTTAGCTTTTGGTCAGGA
TTACCTTTCCACAGTCAATATCCATGTCATCACCTATGGCACCTATCATT
GGGTTCGGCATGTAGCCTTTCGGGATTACTTGATCGCTCATCCAGAGATG
CGTGAGGCTTACCAAGCGCTCAAGCAGAGAATTTCTGCAATCGATTTTGA
GGATCTACTGGACTACAACAGTCACAAAGAGGCTTTTATCCTGGAGGTTC
AAGCCAAGGCGATCGCGTGGTTTTTAGAGCAGCCCGAGAATGAGATCTTT
CGAGCGGCGATCGCCCAACACTCATCCACATCTGCATCAATAAGCTGA

>2771434409 Ga0255787_11431 403204..403935(+)(Ga0255787_11) 
ATGACCGCCACAGCCCAACACTACGAGCAATTGCTTGCACTTATTTATGA
ATGGATGGCCGGTGGCGCGGAGGCCGCACTGGCAGCGGGAGCCGCAGACT
TAGCCGGACTCTTACCCTCACCGGGGCTGTGTTTGGATTTGGGTGCAGGC
TTTGGGATGCACGCGATTCCTTTGGCAAAGGCAGGCTTTGAGGTAATCGC
GATCGATTCTTCTACTTACCTATTGGCGCGGTTGCAGGAGTTGGCGGGTT
CTCTGCCCATCCAGTCTGTTTGTGGCGATTTGCTGGATTTTCCTAAGCAT
CTACCAACGGGCACTAAGGCAACGCTGATTGTTTGCATGGGCGATACTCT
GACTCATCTCAGCAGTCCTGAGGAAGTCGATCGCCTCGCGAGTCTAGCTC
ACGAGCATCTTGCGCCGGGCGGGCGTTTTCTAGCGACGTTCCGCGACTAT
TCGCAACCGCTACAGGGCGATCGCCGCTTTATTTCTGTGCGATCGGATCA
GTCTCGAATTCTCACCTGCTTTCTGGAAGAACAAGGCGATCGCATCTGTG
TGCATGACATCCTCCATGAACGGCAGGGGGACCAATGGAAAATGCAAGTC
AGTCACTACCTGAAGCTGCGACTGGCACCTGAAGTAGTCCGCCAGATGTT
TGCAGACAAAGGCTTTATAGCAAAGATAGAGGCAGCACCGAGAGGCATGC
TGCGCTTGATTGCCGATCACCTAAAACTGTAG

>2771434410 Ga0255787_11432 404141..404236(-)(Ga0255787_11) 
ATGAATATTAACTTTCTCAAGCCTAATTTTGCAGGTCTAGAAAATTATTT
TTGTCTATTTACGGTCGATCACAGGAAATATCAGATGATTCTGTAG

>2771434411 Ga0255787_11433 404270..405235(-)(Ga0255787_11) 
ATGAGCAATTGGCTTACTCCCATATCTGAGACAGCAAAGAGTACATTAAA
CATAATTAAATCTATTGGTCCATTGCTTATCTCACAATCTAACTTTGCAT
CTGAAGCCTATGCACGACACCTATTACGCTTAGCAAGCGTAGAAGCAGCT
AAAGAATTAGTGAATCAAGAAATTGATATTTATTCCAAGGCTAAAGAGCA
ATTAATACAGCGATATATTGATGCAGATCAAGTAGAGCGCATCCGAATAA
AACGTGATCTTGAAGATATAGAATCTAATGTTAGGAGCTTGAATATTGCA
GCTACAGCTATGAATTATTTATCTTTAGAACAGAATTCAGCTGAAAAGGT
TTCTGATAGTCAAGAAACCTCTAGCTTAGATCAGAAAGAAATCTCACCCC
ATTGGCTGGATAAATTTAATGAGTTATCACGATCAAGGAATGAAGATTGG
AGAGCCAATCTTTTGTCATGCGCTCTAGCAGTAGAATCAAGAAGACCTGG
CACTGTAAGCCCACGCGCACTTTGGTTGCTAGGCACTTTAGAAGAGCCCA
TATTTAAAGCATTCGCTACTATTCTTGATTTGAGTTCCTTTATAGGATCT
GGCTTGATGATTCCAGACTCAGAAGTAACTCTTCTGCAAAAACCAGTCCC
CAATTGTGAACTTGGGGACACAGTTTCAATTGGACGATTGGTATATCTTC
TGAGTGATATTGGGGTTTTAGCAGAATCATTAACAACGCAACGTTCTTTT
CCACAGGGCTCTAAATTCTCTGTTAAATACCATTCTTTTCATTATTGTAT
AGAGTGCCTTAGTAATCCCTTAACTGTAGAAGGTGTAATCCTTACACCTC
TGGGCTCGTCTCTTGCTTCGTTTTATAGTCGAAACTTTAATCCACTTGGA
GCAGAAATATTCCAAGCTTGGATTAATAGTCTTGATAGGAACCATTTCTT
AGTAACCAAGTTATAG

>2771434412 Ga0255787_11434 405749..406087(-)(Ga0255787_11) 
ATGGAAACCATTACCTTCGATGAGTTTCTGAAGGTTGAGCTGCGTGTCGG
AAAGATTGTTGATGCGACTGAGTTCGTTGGGGCGCGGAAGCCAGCCTACA
TCCTGCATGTCGACTTTGGCGAAGAGATTGGTGTCAAGAAATCCAGTGCA
CAGATTACTGCGCTCTACAAGCCGGAAGAGCTGATTGGTCGGCTGGTCGT
AGCGGTCGTCAATTTTCCACCGAAGCAAATTGGTCCGCTCATGTCTGAGT
GCCTTATAACGGGCTTCCACAACGAGAATGGAGAGGTGGCGCTGTGTGTC
CCTGACAAGTCCGTTCCACTTGGCACGAAGTTGCTTTGA

>2771434413 Ga0255787_11435 406305..407282(+)(Ga0255787_11) 
GTGATTGAAGCTGAACAACTGCGCAAGGTCTATCCTGTAGCGCTCAAAGA
TCCGGGCTTGATGGGCAGCGTCCGCCATTTCTTCAAGCGGCGTTTCCGCG
ACATCGAAGCCGTCAAAGGCGTCAGCTTTCGGATCGAACCCGGCGAAGTG
GTTGGTTTCTTGGGGCCAAATGGCGCAGGCAAAACCACAACGCTGAAAAT
GCTGACCGGCTTGATTCGGCCTTCCAGTGGCTCCTGCCGAGTCGCAGGGT
CTGTGCCGTTTCGGCGGGAACCGGCCTTCCTCAAACAGATCAGTCTGGTC
ATGGGCCAAAAGCAGCAACTGATCTGGGACTTGCCCGCTCTAGACTCGCT
GCGGATCAATGGCGCAGTCTATGGCATCAGCGATCGCGACCTCGATCACC
GTATTGGCGAGCTCGCGGAAATGCTGTCCCTGCAACAGCAACTGCGGCAG
CCGGTGCGCAAGCTCTCGCTGGGCGAACGGATGAAGGCCGAACTCCTGGC
CGCATTACTGCATGGTCCGAAAGTCTTATTTCTCGATGAGCCAACGCTGG
GGCTGGATGTCAATGCTCAGACGGCAGTGCGGGAGTTTTTGGCGACCTAC
AACGAACGTTATCGCGCCACGATTCTGCTGACCTCCCACTACATGGCCGA
CATCACGCGCCTCTGCGAACGCGTCATTGTCATTCACTACGGCAGCCTGA
TCTACGACGGCGGCCTAGACGGCTTGCTCGATCGCTTTGCCCCCTATCGC
CAAATTCAAATTGATCTCGAGAGTCCGCGATCGCCTGACGACCTGAGTCG
CTATGGCGAAGTCGAAAGCTGTGATGGCCTTTCGGTGCGGTTACTGGTGA
AGCGATCGCACCTGACAGAAACCGTGACGCGGCTCTTGGCCGATTTGCCC
GTCAGTGACTTGCGCGTTGAAGATCCGCCCGTCGAAGAAGTGATTGGTCG
CGTCTTCAGTGCAGGAGTGGTGGCATGA

>2771434414 Ga0255787_11436 407279..408067(+)(Ga0255787_11)
[truncated: 2,234,527 more chars]
